# Supplementary material for: Integrating multi-dimensional data to reveal the mechanisms and molecular targets of baikening granules for treatment of pediatric influenza
Source: Front Mol Biosci. 2025 Jul 11;12:1637980. doi: 10.3389/fmolb.2025.1637980 (PMC12289495; doi:10.3389/fmolb.2025.1637980)
Supplement: Supplementary file 2 [file Supplementaryfile2.xlsx]

## Sheet: Table 3
Table S4 GO analysis
Category	ID	Description	LogP	Enrichment	Overall number of genes	Number of pathway genes	GeneRatio	Gene symbol	Log(q-value)
GO Biological Processes	GO:0071396	cellular response to lipid	-9.45918	11.715	58	12	20.6897	CASP7|CCNA2|CTSG|GSK3B|IGF1R|NR3C2|MMP2|MMP8|PPARA|RARA|SYK|AKR1C3	-5.49401
GO Biological Processes	GO:0071407	cellular response to organic cyclic compound	-7.72285	11.1601	58	10	17.2414	CASP7|CCNA2|CHEK1|GSK3B|IGF1R|NR3C2|MMP2|PIK3CG|PPARA|AKR1C3	-4.65932
GO Biological Processes	GO:0032355	response to estradiol	-5.54994	22.7084	58	5	8.62069	CCNA2|CYP19A1|IGF1R|MMP2|RARA	-3.1718
GO Biological Processes	GO:0043279	response to alkaloid	-4.47084	21.9913	58	4	6.89655	CASP7|CCNA2|CHEK1|IGF1R	-2.41404
GO Biological Processes	GO:0071392	cellular response to estradiol stimulus	-4.27105	41.2337	58	3	5.17241	CCNA2|IGF1R|MMP2	-2.27541
GO Biological Processes	GO:0071312	cellular response to alkaloid	-4.23688	40.1764	58	3	5.17241	CASP7|CCNA2|CHEK1	-2.25252
GO Biological Processes	GO:0071214	cellular response to abiotic stimulus	-3.44498	8.21216	58	5	8.62069	PARP1|AKR1B1|CHEK1|IGF1R|MMP2	-1.65692
GO Biological Processes	GO:0104004	cellular response to environmental stimulus	-3.44498	8.21216	58	5	8.62069	PARP1|AKR1B1|CHEK1|IGF1R|MMP2	-1.65692
GO Biological Processes	GO:0009612	response to mechanical stimulus	-2.09351	7.32187	58	3	5.17241	CHEK1|IGF1R|MMP2	-0.552521
GO Biological Processes	GO:0009611	response to wounding	-9.37046	13.6143	58	11	18.9655	CTSG|DHFR|IGF1|LCK|MMP2|PIK3CG|PLAU|PPARA|SYK|TGFBR1|WAS	-5.49401
GO Biological Processes	GO:0042060	wound healing	-8.05174	14.8754	58	9	15.5172	CTSG|IGF1|LCK|PIK3CG|PLAU|PPARA|SYK|TGFBR1|WAS	-4.79198
GO Biological Processes	GO:0050900	leukocyte migration	-6.3569	14.9227	58	7	12.069	CTSG|ELANE|LCK|MMP2|PIK3CG|SELP|SYK	-3.78148
GO Biological Processes	GO:0007596	blood coagulation	-5.98262	18.0101	58	6	10.3448	CTSG|LCK|PIK3CG|PLAU|SYK|WAS	-3.4679
GO Biological Processes	GO:0050817	coagulation	-5.95369	17.8054	58	6	10.3448	CTSG|LCK|PIK3CG|PLAU|SYK|WAS	-3.4664
GO Biological Processes	GO:0007599	hemostasis	-5.89684	17.4098	58	6	10.3448	CTSG|LCK|PIK3CG|PLAU|SYK|WAS	-3.41834
GO Biological Processes	GO:0006935	chemotaxis	-5.37776	10.6281	58	7	12.069	CTSG|TYMP|MMP2|PIK3CG|PLAU|RNASE3|SYK	-3.05762
GO Biological Processes	GO:0042330	taxis	-5.36127	10.5666	58	7	12.069	CTSG|TYMP|MMP2|PIK3CG|PLAU|RNASE3|SYK	-3.04711
GO Biological Processes	GO:0050878	regulation of body fluid levels	-5.30434	10.3571	58	7	12.069	AKR1B1|CTSG|LCK|PIK3CG|PLAU|SYK|WAS	-3.00767
GO Biological Processes	GO:0040011	locomotion	-5.20955	10.0166	58	7	12.069	CTSG|TYMP|MMP2|PIK3CG|PLAU|RNASE3|SYK	-2.92969
GO Biological Processes	GO:0002444	myeloid leukocyte mediated immunity	-5.09806	31.6541	58	4	6.89655	CTSG|ELANE|PIK3CG|SYK	-2.85275
GO Biological Processes	GO:0030168	platelet activation	-4.40053	21.1028	58	4	6.89655	CTSG|LCK|PIK3CG|SYK	-2.36607
GO Biological Processes	GO:0001775	cell activation	-4.17337	5.78718	58	8	13.7931	CTSG|IGF1|IMPDH2|LCK|PIK3CG|SYK|TGFBR1|WAS	-2.20591
GO Biological Processes	GO:0010543	regulation of platelet activation	-3.86106	30.1323	58	3	5.17241	CTSG|SELP|SYK	-1.97804
GO Biological Processes	GO:0097529	myeloid leukocyte migration	-3.82798	15.03	58	4	6.89655	CTSG|MMP2|PIK3CG|SYK	-1.95153
GO Biological Processes	GO:0030595	leukocyte chemotaxis	-3.72339	14.116	58	4	6.89655	CTSG|MMP2|PIK3CG|SYK	-1.87225
GO Biological Processes	GO:0009620	response to fungus	-3.63362	25.2722	58	3	5.17241	CTSG|ELANE|SYK	-1.8025
GO Biological Processes	GO:0071345	cellular response to cytokine stimulus	-3.30277	4.96746	58	7	12.069	CTSG|DAPK1|GSK3B|IMPDH2|MMP2|SYK|WAS	-1.55666
GO Biological Processes	GO:0060326	cell chemotaxis	-3.1104	9.71708	58	4	6.89655	CTSG|MMP2|PIK3CG|SYK	-1.39382
GO Biological Processes	GO:0045321	leukocyte activation	-3.00954	5.2404	58	6	10.3448	CTSG|IMPDH2|LCK|PIK3CG|SYK|WAS	-1.31692
GO Biological Processes	GO:0002252	immune effector process	-2.74088	5.71437	58	5	8.62069	CFB|CTSG|ELANE|PIK3CG|SYK	-1.09742
GO Biological Processes	GO:0046649	lymphocyte activation	-2.66794	5.49782	58	5	8.62069	IMPDH2|LCK|PIK3CG|SYK|WAS	-1.03701
GO Biological Processes	GO:0002443	leukocyte mediated immunity	-2.62808	7.17929	58	4	6.89655	CTSG|ELANE|PIK3CG|SYK	-1.00205
GO Biological Processes	GO:0002274	myeloid leukocyte activation	-2.50548	10.3084	58	3	5.17241	CTSG|PIK3CG|SYK	-0.902036
GO Biological Processes	GO:0042110	T cell activation	-2.49952	6.61131	58	4	6.89655	LCK|PIK3CG|SYK|WAS	-0.897231
GO Biological Processes	GO:0097305	response to alcohol	-8.83363	18.2904	58	9	15.5172	PARP1|CDA|IGF1R|MAOB|PPARA|RARA|TGFBR1|TYMS|AKR1C3	-5.13327
GO Biological Processes	GO:1901654	response to ketone	-6.78146	17.2455	58	7	12.069	PARP1|CDA|IGF1R|MAOB|MTAP|TYMS|AKR1C3	-4.07419
GO Biological Processes	GO:0019216	regulation of lipid metabolic process	-6.77455	13.0983	58	8	13.7931	EPHX2|FABP5|IGF1R|PDE3B|PIK3CG|PPARA|PPARG|AKR1C3	-4.07419
GO Biological Processes	GO:0007584	response to nutrient	-6.29298	20.3491	58	6	10.3448	IGF1R|PPARA|PPARG|RARA|TYMS|AKR1C3	-3.73875
GO Biological Processes	GO:0048545	response to steroid hormone	-5.96867	13.0573	58	7	12.069	PARP1|IGF1R|MAOB|NR3C2|PPARA|TYMS|AKR1C3	-3.46751
GO Biological Processes	GO:0045471	response to ethanol	-5.42384	21.4055	58	5	8.62069	IGF1R|MAOB|PPARA|RARA|TYMS	-3.09146
GO Biological Processes	GO:0031960	response to corticosteroid	-4.94441	17.0684	58	5	8.62069	PARP1|IGF1R|MAOB|TYMS|AKR1C3	-2.76263
GO Biological Processes	GO:0031667	response to nutrient levels	-4.46766	7.68078	58	7	12.069	IGF1R|PPARA|PPARG|RARA|RHEB|TYMS|AKR1C3	-2.41404
GO Biological Processes	GO:0071496	cellular response to external stimulus	-4.42601	9.61276	58	6	10.3448	CDA|CHEK1|IGF1R|PPARA|RHEB|AKR1C3	-2.38207
GO Biological Processes	GO:0009991	response to extracellular stimulus	-4.30537	7.23971	58	7	12.069	IGF1R|PPARA|PPARG|RARA|RHEB|TYMS|AKR1C3	-2.30398
GO Biological Processes	GO:0035094	response to nicotine	-3.91201	31.3376	58	3	5.17241	IGF1R|MMP2|PPARA	-2.01783
GO Biological Processes	GO:0010565	regulation of cellular ketone metabolic process	-3.76901	14.5081	58	4	6.89655	FABP5|PPARA|PPARG|AKR1C3	-1.9054
GO Biological Processes	GO:0071383	cellular response to steroid hormone stimulus	-3.66817	13.6547	58	4	6.89655	IGF1R|NR3C2|PPARA|AKR1C3	-1.82915
GO Biological Processes	GO:0008544	epidermis development	-3.34781	7.81876	58	5	8.62069	FABP5|FGFR1|PPARA|WAS|AKR1C3	-1.58364
GO Biological Processes	GO:0046890	regulation of lipid biosynthetic process	-3.33738	11.172	58	4	6.89655	FABP5|IGF1R|PPARA|AKR1C3	-1.57655
GO Biological Processes	GO:0033273	response to vitamin	-3.30729	19.586	58	3	5.17241	IGF1R|RARA|TYMS	-1.55795
GO Biological Processes	GO:0019217	regulation of fatty acid metabolic process	-3.03765	15.8271	58	3	5.17241	FABP5|PPARA|PPARG	-1.33584
GO Biological Processes	GO:0031669	cellular response to nutrient levels	-3.00167	9.08336	58	4	6.89655	IGF1R|PPARA|RHEB|AKR1C3	-1.31415
GO Biological Processes	GO:0019218	regulation of steroid metabolic process	-2.97575	15.0661	58	3	5.17241	EPHX2|IGF1R|AKR1C3	-1.29382
GO Biological Processes	GO:1904035	regulation of epithelial cell apoptotic process	-2.83921	13.5076	58	3	5.17241	IGF1R|PPARA|AKR1C3	-1.18025
GO Biological Processes	GO:0031668	cellular response to extracellular stimulus	-2.80581	8.03528	58	4	6.89655	IGF1R|PPARA|RHEB|AKR1C3	-1.15077
GO Biological Processes	GO:0045834	positive regulation of lipid metabolic process	-2.77647	12.8433	58	3	5.17241	IGF1R|PPARA|PPARG	-1.12832
GO Biological Processes	GO:0051384	response to glucocorticoid	-2.68828	11.9609	58	3	5.17241	IGF1R|MAOB|TYMS	-1.05362
GO Biological Processes	GO:0009267	cellular response to starvation	-2.35513	9.10976	58	3	5.17241	IGF1R|PPARA|AKR1C3	-0.769829
GO Biological Processes	GO:0042594	response to starvation	-2.10464	7.39094	58	3	5.17241	IGF1R|PPARA|AKR1C3	-0.561635
GO Biological Processes	GO:0009725	response to hormone	-8.66784	8.70489	58	13	22.4138	PARP1|CCNA2|GSK3B|IGF1R|MAOB|NR3C2|MMP2|PDE3B|PPARA|PPARG|RARA|TYMS|AKR1C3	-5.10328
GO Biological Processes	GO:0071417	cellular response to organonitrogen compound	-7.82055	9.65584	58	11	18.9655	PARP1|CASP7|CCNA2|CHEK1|GSK3B|IGF1|IGF1R|MMP2|PDE3B|PIK3CG|PPARG	-4.72225
GO Biological Processes	GO:1901699	cellular response to nitrogen compound	-7.55313	9.09054	58	11	18.9655	PARP1|CASP7|CCNA2|CHEK1|GSK3B|IGF1|IGF1R|MMP2|PDE3B|PIK3CG|PPARG	-4.58831
GO Biological Processes	GO:0032870	cellular response to hormone stimulus	-7.44499	10.425	58	10	17.2414	PARP1|CCNA2|GSK3B|IGF1R|NR3C2|PDE3B|PPARA|PPARG|RARA|AKR1C3	-4.54626
GO Biological Processes	GO:1904645	response to amyloid-beta	-7.19733	48.3605	58	5	8.62069	PARP1|GSK3B|IGF1|IGF1R|MMP2	-4.38158
GO Biological Processes	GO:1901652	response to peptide	-6.62057	10.1089	58	9	15.5172	PARP1|CCNA2|GSK3B|IGF1|IGF1R|MMP2|PDE3B|PPARA|PPARG	-3.97457
GO Biological Processes	GO:1904646	cellular response to amyloid-beta	-5.85024	48.5854	58	4	6.89655	PARP1|GSK3B|IGF1|IGF1R	-3.39704
GO Biological Processes	GO:1901653	cellular response to peptide	-5.66604	11.7558	58	7	12.069	PARP1|CCNA2|GSK3B|IGF1|IGF1R|PDE3B|PPARG	-3.25198
GO Biological Processes	GO:0032868	response to insulin	-5.42708	14.4413	58	6	10.3448	PARP1|GSK3B|IGF1R|PDE3B|PPARA|PPARG	-3.09146
GO Biological Processes	GO:0043434	response to peptide hormone	-5.1181	9.69775	58	7	12.069	PARP1|CCNA2|GSK3B|IGF1R|PDE3B|PPARA|PPARG	-2.86197
GO Biological Processes	GO:0071375	cellular response to peptide hormone stimulus	-5.11517	12.7389	58	6	10.3448	PARP1|CCNA2|GSK3B|IGF1R|PDE3B|PPARG	-2.86197
GO Biological Processes	GO:0032869	cellular response to insulin stimulus	-5.00018	17.5266	58	5	8.62069	PARP1|GSK3B|IGF1R|PDE3B|PPARG	-2.80498
GO Biological Processes	GO:0051385	response to mineralocorticoid	-4.23688	40.1764	58	3	5.17241	PARP1|IGF1R|MAOB	-2.25252
GO Biological Processes	GO:0051054	positive regulation of DNA metabolic process	-3.58107	8.79281	58	5	8.62069	PARP1|CCNA2|FGFR1|IGF1R|WAS	-1.76152
GO Biological Processes	GO:0071363	cellular response to growth factor stimulus	-3.47153	6.42164	58	6	10.3448	PARP1|CCNA2|FGFR1|IGF1R|PPARG|TGFBR1	-1.67607
GO Biological Processes	GO:0070848	response to growth factor	-3.33003	6.03807	58	6	10.3448	PARP1|CCNA2|FGFR1|IGF1R|PPARG|TGFBR1	-1.57085
GO Biological Processes	GO:0051052	regulation of DNA metabolic process	-3.30811	5.98046	58	6	10.3448	PARP1|CCNA2|CHEK1|FGFR1|IGF1R|WAS	-1.55795
GO Biological Processes	GO:1902074	response to salt	-3.09502	6.87228	58	5	8.62069	CCNA2|DHFR|FGFR1|IGF1R|AKR1C3	-1.38293
GO Biological Processes	GO:1902532	negative regulation of intracellular signal transduction	-3.05493	5.34771	58	6	10.3448	GSK3B|IGF1R|PDE3B|PDE4D|PPARA|PPARG	-1.35021
GO Biological Processes	GO:0071560	cellular response to transforming growth factor beta stimulus	-2.42779	9.67209	58	3	5.17241	PARP1|IGF1R|TGFBR1	-0.833511
GO Biological Processes	GO:0071559	response to transforming growth factor beta	-2.38363	9.32666	58	3	5.17241	PARP1|IGF1R|TGFBR1	-0.793863
GO Biological Processes	GO:1903037	regulation of leukocyte cell-cell adhesion	-8.58178	13.7446	58	10	17.2414	CTSG|DHPS|ELANE|IGF1|LCK|PNP|PPARA|RARA|SELP|SYK	-5.10328
GO Biological Processes	GO:0022409	positive regulation of cell-cell adhesion	-7.96946	14.5531	58	9	15.5172	CTSG|DHPS|ELANE|IGF1|LCK|PNP|RARA|SELP|SYK	-4.79198
GO Biological Processes	GO:0045785	positive regulation of cell adhesion	-7.594	10.8135	58	10	17.2414	CTSG|DHPS|ELANE|GSK3B|IGF1|LCK|PNP|RARA|SELP|SYK	-4.58831
GO Biological Processes	GO:0022407	regulation of cell-cell adhesion	-7.50223	10.5727	58	10	17.2414	CTSG|DHPS|ELANE|IGF1|LCK|PNP|PPARA|RARA|SELP|SYK	-4.58003
GO Biological Processes	GO:0050867	positive regulation of cell activation	-7.38268	12.4356	58	9	15.5172	BST1|DHPS|IGF1|LCK|MMP8|PNP|RARA|SELP|SYK	-4.52742
GO Biological Processes	GO:1903039	positive regulation of leukocyte cell-cell adhesion	-7.26827	15.194	58	8	13.7931	DHPS|ELANE|IGF1|LCK|PNP|RARA|SELP|SYK	-4.43321
GO Biological Processes	GO:0050865	regulation of cell activation	-6.53609	8.31677	58	10	17.2414	BST1|CTSG|DHPS|IGF1|LCK|MMP8|PNP|RARA|SELP|SYK	-3.91492
GO Biological Processes	GO:0002696	positive regulation of leukocyte activation	-6.37629	11.6065	58	8	13.7931	BST1|DHPS|IGF1|LCK|MMP8|PNP|RARA|SYK	-3.78987
GO Biological Processes	GO:0002694	regulation of leukocyte activation	-5.87919	8.23229	58	9	15.5172	BST1|CTSG|DHPS|IGF1|LCK|MMP8|PNP|RARA|SYK	-3.41576
GO Biological Processes	GO:0051251	positive regulation of lymphocyte activation	-5.53109	11.2149	58	7	12.069	BST1|DHPS|IGF1|LCK|PNP|RARA|SYK	-3.15979
GO Biological Processes	GO:0051249	regulation of lymphocyte activation	-5.28344	8.27395	58	8	13.7931	BST1|CTSG|DHPS|IGF1|LCK|PNP|RARA|SYK	-2.99245
GO Biological Processes	GO:0050863	regulation of T cell activation	-5.09573	9.62119	58	7	12.069	CTSG|DHPS|IGF1|LCK|PNP|RARA|SYK	-2.85275
GO Biological Processes	GO:0050671	positive regulation of lymphocyte proliferation	-5.08689	18.262	58	5	8.62069	BST1|DHPS|IGF1|PNP|SYK	-2.8496
GO Biological Processes	GO:0050870	positive regulation of T cell activation	-5.0654	12.4851	58	6	10.3448	DHPS|IGF1|LCK|PNP|RARA|SYK	-2.8496
GO Biological Processes	GO:0032946	positive regulation of mononuclear cell proliferation	-5.04307	17.8868	58	5	8.62069	BST1|DHPS|IGF1|PNP|SYK	-2.83871
GO Biological Processes	GO:0070665	positive regulation of leukocyte proliferation	-4.79866	15.9236	58	5	8.62069	BST1|DHPS|IGF1|PNP|SYK	-2.65461
GO Biological Processes	GO:0050848	regulation of calcium-mediated signaling	-4.48891	22.2252	58	4	6.89655	BST1|GSK3B|IGF1|SYK	-2.4287
GO Biological Processes	GO:0042102	positive regulation of T cell proliferation	-4.31673	20.0882	58	4	6.89655	DHPS|IGF1|PNP|SYK	-2.31193
GO Biological Processes	GO:0001819	positive regulation of cytokine production	-4.31622	7.26849	58	7	12.069	ELANE|MMP8|PNP|PDE4D|PIK3CG|RARA|SYK	-2.31193
GO Biological Processes	GO:0050670	regulation of lymphocyte proliferation	-4.03698	11.0188	58	5	8.62069	BST1|DHPS|IGF1|PNP|SYK	-2.12668
GO Biological Processes	GO:0032944	regulation of mononuclear cell proliferation	-4.00286	10.836	58	5	8.62069	BST1|DHPS|IGF1|PNP|SYK	-2.09954
GO Biological Processes	GO:0046638	positive regulation of alpha-beta T cell differentiation	-3.86106	30.1323	58	3	5.17241	PNP|RARA|SYK	-1.97804
GO Biological Processes	GO:0070663	regulation of leukocyte proliferation	-3.79503	9.78077	58	5	8.62069	BST1|DHPS|IGF1|PNP|SYK	-1.92504
GO Biological Processes	GO:0046635	positive regulation of alpha-beta T cell activation	-3.47776	22.384	58	3	5.17241	PNP|RARA|SYK	-1.67738
GO Biological Processes	GO:0046637	regulation of alpha-beta T cell differentiation	-3.4417	21.7622	58	3	5.17241	PNP|RARA|SYK	-1.65692
GO Biological Processes	GO:0042129	regulation of T cell proliferation	-3.39081	11.5424	58	4	6.89655	DHPS|IGF1|PNP|SYK	-1.6169
GO Biological Processes	GO:0032680	regulation of tumor necrosis factor production	-3.31999	11.0538	58	4	6.89655	IGF1|MMP8|RARA|SYK	-1.56411
GO Biological Processes	GO:1903555	regulation of tumor necrosis factor superfamily cytokine production	-3.27735	10.7689	58	4	6.89655	IGF1|MMP8|RARA|SYK	-1.53458
GO Biological Processes	GO:0046634	regulation of alpha-beta T cell activation	-2.87189	13.8662	58	3	5.17241	PNP|RARA|SYK	-1.21029
GO Biological Processes	GO:0045582	positive regulation of T cell differentiation	-2.82852	13.3921	58	3	5.17241	PNP|RARA|SYK	-1.17087
GO Biological Processes	GO:0045621	positive regulation of lymphocyte differentiation	-2.68828	11.9609	58	3	5.17241	PNP|RARA|SYK	-1.05362
GO Biological Processes	GO:0006909	phagocytosis	-2.45054	9.85459	58	3	5.17241	ELANE|RARA|SYK	-0.852846
GO Biological Processes	GO:0001959	regulation of cytokine-mediated signaling pathway	-2.33423	8.9536	58	3	5.17241	MMP8|PPARG|SYK	-0.752244
GO Biological Processes	GO:0045580	regulation of T cell differentiation	-2.29356	8.65679	58	3	5.17241	PNP|RARA|SYK	-0.717059
GO Biological Processes	GO:0060759	regulation of response to cytokine stimulus	-2.25435	8.37903	58	3	5.17241	MMP8|PPARG|SYK	-0.685397
GO Biological Processes	GO:1902107	positive regulation of leukocyte differentiation	-2.24795	8.33446	58	3	5.17241	PNP|RARA|SYK	-0.68113
GO Biological Processes	GO:1903708	positive regulation of hemopoiesis	-2.24795	8.33446	58	3	5.17241	PNP|RARA|SYK	-0.68113
GO Biological Processes	GO:0045619	regulation of lymphocyte differentiation	-2.09906	7.35624	58	3	5.17241	PNP|RARA|SYK	-0.557065
GO Biological Processes	GO:0050730	regulation of peptidyl-tyrosine phosphorylation	-2.03432	6.96391	58	3	5.17241	BST1|IGF1|SYK	-0.504223
GO Biological Processes	GO:0044057	regulation of system process	-8.09082	10.2593	58	11	18.9655	PARP1|CYP19A1|TYMP|FABP5|FGFR1|IGF1|MMP2|PDE4D|PIK3CG|PPARA|PPARG	-4.79198
GO Biological Processes	GO:0034762	regulation of transmembrane transport	-2.6134	5.34042	58	5	8.62069	DAPK1|FABP5|IGF1|PDE4D|PIK3CG	-0.989805
GO Biological Processes	GO:0009617	response to bacterium	-8.08581	8.83994	58	12	20.6897	CFB|CASP7|CHIT1|CTSG|ELANE|LCN2|MAOB|MMP8|RARA|RNASE3|SELP|SYK	-4.79198
GO Biological Processes	GO:0071216	cellular response to biotic stimulus	-6.33316	14.8018	58	7	12.069	CASP7|CDA|CTSG|GSK3B|MMP8|RARA|SYK	-3.76847
GO Biological Processes	GO:0022617	extracellular matrix disassembly	-5.73077	45.4168	58	4	6.89655	CTSG|ELANE|MMP2|MMP8	-3.28568
GO Biological Processes	GO:0042742	defense response to bacterium	-5.66604	11.7558	58	7	12.069	CASP7|CTSG|ELANE|LCN2|RNASE3|SELP|SYK	-3.25198
GO Biological Processes	GO:0032496	response to lipopolysaccharide	-5.47898	11.0122	58	7	12.069	CASP7|CTSG|ELANE|MAOB|MMP8|RARA|SELP	-3.11441
GO Biological Processes	GO:0002237	response to molecule of bacterial origin	-5.30434	10.3571	58	7	12.069	CASP7|CTSG|ELANE|MAOB|MMP8|RARA|SELP	-3.00767
GO Biological Processes	GO:0050829	defense response to Gram-negative bacterium	-4.6213	24.0135	58	4	6.89655	CTSG|ELANE|RNASE3|SELP	-2.53019
GO Biological Processes	GO:0006959	humoral immune response	-4.08936	11.305	58	5	8.62069	CFB|BST1|CTSG|ELANE|RNASE3	-2.16715
GO Biological Processes	GO:0030198	extracellular matrix organization	-3.75019	9.56581	58	5	8.62069	CTSG|ELANE|MMP2|MMP8|TGFBR1	-1.89078
GO Biological Processes	GO:0043062	extracellular structure organization	-3.74283	9.5309	58	5	8.62069	CTSG|ELANE|MMP2|MMP8|TGFBR1	-1.88757
GO Biological Processes	GO:0045229	external encapsulating structure organization	-3.73549	9.49624	58	5	8.62069	CTSG|ELANE|MMP2|MMP8|TGFBR1	-1.88229
GO Biological Processes	GO:0019731	antibacterial humoral response	-3.59276	24.4825	58	3	5.17241	CTSG|ELANE|RNASE3	-1.77131
GO Biological Processes	GO:0022411	cellular component disassembly	-3.25009	7.44007	58	5	8.62069	CTSG|ELANE|GSK3B|MMP2|MMP8	-1.51194
GO Biological Processes	GO:0071222	cellular response to lipopolysaccharide	-3.164	10.0441	58	4	6.89655	CASP7|CTSG|MMP8|RARA	-1.43677
GO Biological Processes	GO:0071219	cellular response to molecule of bacterial origin	-3.06594	9.45327	58	4	6.89655	CASP7|CTSG|MMP8|RARA	-1.35829
GO Biological Processes	GO:0019730	antimicrobial humoral response	-2.77647	12.8433	58	3	5.17241	CTSG|ELANE|RNASE3	-1.12832
GO Biological Processes	GO:0043068	positive regulation of programmed cell death	-7.99613	10.0441	58	11	18.9655	PARP1|CASP7|CTSD|DAPK1|GSK3B|LCK|MMP2|PPARG|SYK|TGFBR1|AKR1C3	-4.79198
GO Biological Processes	GO:0043065	positive regulation of apoptotic process	-6.01331	8.54661	58	9	15.5172	CASP7|CTSD|DAPK1|GSK3B|LCK|MMP2|PPARG|TGFBR1|AKR1C3	-3.48904
GO Biological Processes	GO:0045087	innate immune response	-5.71989	6.7567	58	10	17.2414	PARP1|CFB|DAPK1|LCK|LCN2|PIK3CG|PPARG|RNASE3|SYK|WAS	-3.28277
GO Biological Processes	GO:0043280	positive regulation of cysteine-type endopeptidase activity involved in apoptotic process	-5.62568	23.5267	58	5	8.62069	CTSD|DAPK1|LCK|PPARG|SYK	-3.23378
GO Biological Processes	GO:2001056	positive regulation of cysteine-type endopeptidase activity	-5.33834	20.5627	58	5	8.62069	CTSD|DAPK1|LCK|PPARG|SYK	-3.0301
GO Biological Processes	GO:0010950	positive regulation of endopeptidase activity	-4.93071	16.9576	58	5	8.62069	CTSD|DAPK1|LCK|PPARG|SYK	-2.75755
GO Biological Processes	GO:0043281	regulation of cysteine-type endopeptidase activity involved in apoptotic process	-4.85043	16.3217	58	5	8.62069	CTSD|DAPK1|LCK|PPARG|SYK	-2.69826
GO Biological Processes	GO:0010952	positive regulation of peptidase activity	-4.74822	15.5444	58	5	8.62069	CTSD|DAPK1|LCK|PPARG|SYK	-2.61607
GO Biological Processes	GO:2000116	regulation of cysteine-type endopeptidase activity	-4.49186	13.7446	58	5	8.62069	CTSD|DAPK1|LCK|PPARG|SYK	-2.4287
GO Biological Processes	GO:0051345	positive regulation of hydrolase activity	-4.40483	7.50729	58	7	12.069	CTSD|DAPK1|FGFR1|GSK3B|LCK|PPARG|SYK	-2.36723
GO Biological Processes	GO:0045862	positive regulation of proteolysis	-4.3459	9.29899	58	6	10.3448	CTSD|DAPK1|GSK3B|LCK|PPARG|SYK	-2.32979
GO Biological Processes	GO:0030162	regulation of proteolysis	-3.83054	6.07318	58	7	12.069	CTSD|DAPK1|GSK3B|LCK|PLAU|PPARG|SYK	-1.95191
GO Biological Processes	GO:0052548	regulation of endopeptidase activity	-3.68493	9.26052	58	5	8.62069	CTSD|DAPK1|LCK|PPARG|SYK	-1.84391
GO Biological Processes	GO:0052547	regulation of peptidase activity	-3.52149	8.5342	58	5	8.62069	CTSD|DAPK1|LCK|PPARG|SYK	-1.71507
GO Biological Processes	GO:0051336	regulation of hydrolase activity	-3.24398	4.85531	58	7	12.069	CTSD|DAPK1|FGFR1|GSK3B|LCK|PPARG|SYK	-1.51055
GO Biological Processes	GO:1901657	glycosyl compound metabolic process	-7.8957	37.7561	58	6	10.3448	AKR1B1|CDA|TYMP|MTAP|PNP|AKR1C3	-4.75962
GO Biological Processes	GO:1901361	organic cyclic compound catabolic process	-7.01978	11.2725	58	9	15.5172	BLVRB|CDA|CYP19A1|TYMP|EPHX2|MAOB|PNP|PDE4D|RNASE3	-4.24024
GO Biological Processes	GO:1901136	carbohydrate derivative catabolic process	-6.71279	16.8482	58	7	12.069	CDA|CHIT1|TYMP|NEU2|PNP|PDE4D|GNPDA1	-4.02667
GO Biological Processes	GO:0009123	nucleoside monophosphate metabolic process	-6.44472	34.3614	58	5	8.62069	CDA|TYMP|IMPDH2|PNP|TYMS	-3.84702
GO Biological Processes	GO:0019439	aromatic compound catabolic process	-6.13151	10.7689	58	8	13.7931	BLVRB|CDA|TYMP|EPHX2|MAOB|PNP|PDE4D|RNASE3	-3.5875
GO Biological Processes	GO:0055086	nucleobase-containing small molecule metabolic process	-5.70864	7.84748	58	9	15.5172	PARP1|CDA|TYMP|IMPDH2|MTAP|PNP|PDE4D|TYMS|GNPDA1	-3.27935
GO Biological Processes	GO:0006206	pyrimidine nucleobase metabolic process	-5.436	97.93	58	3	5.17241	CDA|TYMP|TYMS	-3.09146
GO Biological Processes	GO:0009116	nucleoside metabolic process	-5.38463	37.3067	58	4	6.89655	CDA|TYMP|MTAP|PNP	-3.05841
GO Biological Processes	GO:0009129	pyrimidine nucleoside monophosphate metabolic process	-5.06329	74.6133	58	3	5.17241	CDA|TYMP|TYMS	-2.8496
GO Biological Processes	GO:0009162	deoxyribonucleoside monophosphate metabolic process	-4.9401	68.1252	58	3	5.17241	TYMP|PNP|TYMS	-2.76263
GO Biological Processes	GO:1901137	carbohydrate derivative biosynthetic process	-4.76244	7.01065	58	8	13.7931	CDA|IGF1|IMPDH2|MTAP|PNP|TYMS|GNPDA1|B3GAT1	-2.62547
GO Biological Processes	GO:0043094	cellular metabolic compound salvage	-4.45736	47.4812	58	3	5.17241	CDA|MTAP|PNP	-2.40698
GO Biological Processes	GO:0009112	nucleobase metabolic process	-4.41783	46.0847	58	3	5.17241	CDA|TYMP|TYMS	-2.37707
GO Biological Processes	GO:0009119	ribonucleoside metabolic process	-4.3795	44.768	58	3	5.17241	CDA|MTAP|PNP	-2.35124
GO Biological Processes	GO:0009117	nucleotide metabolic process	-4.20462	6.9772	58	7	12.069	PARP1|CDA|TYMP|IMPDH2|PNP|PDE4D|TYMS	-2.22753
GO Biological Processes	GO:0009394	2'-deoxyribonucleotide metabolic process	-4.1712	38.2166	58	3	5.17241	TYMP|PNP|TYMS	-2.20591
GO Biological Processes	GO:0006753	nucleoside phosphate metabolic process	-4.16343	6.87228	58	7	12.069	PARP1|CDA|TYMP|IMPDH2|PNP|PDE4D|TYMS	-2.20516
GO Biological Processes	GO:0009124	nucleoside monophosphate biosynthetic process	-4.1396	37.3067	58	3	5.17241	CDA|IMPDH2|TYMS	-2.20516
GO Biological Processes	GO:0009262	deoxyribonucleotide metabolic process	-4.1396	37.3067	58	3	5.17241	TYMP|PNP|TYMS	-2.20516
GO Biological Processes	GO:0019692	deoxyribose phosphate metabolic process	-4.1396	37.3067	58	3	5.17241	TYMP|PNP|TYMS	-2.20516
GO Biological Processes	GO:0044270	cellular nitrogen compound catabolic process	-4.13475	8.51565	58	6	10.3448	BLVRB|CDA|TYMP|PNP|PDE4D|RNASE3	-2.20278
GO Biological Processes	GO:0046700	heterocycle catabolic process	-4.12827	8.49257	58	6	10.3448	BLVRB|CDA|TYMP|PNP|PDE4D|RNASE3	-2.19876
GO Biological Processes	GO:0006220	pyrimidine nucleotide metabolic process	-3.83634	29.5638	58	3	5.17241	CDA|TYMP|TYMS	-1.95553
GO Biological Processes	GO:0009161	ribonucleoside monophosphate metabolic process	-3.69757	26.5573	58	3	5.17241	CDA|IMPDH2|PNP	-1.85253
GO Biological Processes	GO:0034655	nucleobase-containing compound catabolic process	-3.37161	7.91353	58	5	8.62069	CDA|TYMP|PNP|PDE4D|RNASE3	-1.60407
GO Biological Processes	GO:0072527	pyrimidine-containing compound metabolic process	-3.24529	18.6533	58	3	5.17241	CDA|TYMP|TYMS	-1.51055
GO Biological Processes	GO:0044282	small molecule catabolic process	-3.24451	7.41894	58	5	8.62069	CDA|CRAT|PNP|AKR1C3|GNPDA1	-1.51055
GO Biological Processes	GO:0090407	organophosphate biosynthetic process	-3.21863	5.75002	58	6	10.3448	CDA|FABP5|IMPDH2|PNP|PIK3CG|TYMS	-1.48676
GO Biological Processes	GO:0009259	ribonucleotide metabolic process	-2.98603	6.49618	58	5	8.62069	PARP1|CDA|IMPDH2|PNP|PDE4D	-1.30132
GO Biological Processes	GO:0019693	ribose phosphate metabolic process	-2.92014	6.27756	58	5	8.62069	PARP1|CDA|IMPDH2|PNP|PDE4D	-1.25052
GO Biological Processes	GO:0009166	nucleotide catabolic process	-2.77647	12.8433	58	3	5.17241	TYMP|PNP|PDE4D	-1.12832
GO Biological Processes	GO:0009165	nucleotide biosynthetic process	-2.7756	7.88367	58	4	6.89655	CDA|IMPDH2|PNP|TYMS	-1.12832
GO Biological Processes	GO:1901293	nucleoside phosphate biosynthetic process	-2.76369	7.82462	58	4	6.89655	CDA|IMPDH2|PNP|TYMS	-1.11769
GO Biological Processes	GO:1901292	nucleoside phosphate catabolic process	-2.68828	11.9609	58	3	5.17241	TYMP|PNP|PDE4D	-1.05362
GO Biological Processes	GO:0072521	purine-containing compound metabolic process	-2.60195	5.30786	58	5	8.62069	PARP1|IMPDH2|MTAP|PNP|PDE4D	-0.980774
GO Biological Processes	GO:0046434	organophosphate catabolic process	-2.28034	8.56218	58	3	5.17241	TYMP|PNP|PDE4D	-0.70924
GO Biological Processes	GO:0009150	purine ribonucleotide metabolic process	-2.20898	5.46904	58	4	6.89655	PARP1|IMPDH2|PNP|PDE4D	-0.652676
GO Biological Processes	GO:0009141	nucleoside triphosphate metabolic process	-2.14451	7.64331	58	3	5.17241	PARP1|IMPDH2|TYMS	-0.598474
GO Biological Processes	GO:0051896	regulation of phosphatidylinositol 3-kinase/protein kinase B signal transduction	-7.56113	16.5807	58	8	13.7931	FGFR1|IGF1|IGF1R|PIK3CG|PPARA|SELP|TGFBR1|AKR1C3	-4.58831
GO Biological Processes	GO:0051897	positive regulation of phosphatidylinositol 3-kinase/protein kinase B signal transduction	-7.40172	21.2561	58	7	12.069	FGFR1|IGF1|IGF1R|PIK3CG|SELP|TGFBR1|AKR1C3	-4.52742
GO Biological Processes	GO:0030335	positive regulation of cell migration	-4.85268	7.21649	58	8	13.7931	FGFR1|IGF1|IGF1R|MMP2|PIK3CG|PLAU|SELP|TGFBR1	-2.69826
GO Biological Processes	GO:2000147	positive regulation of cell motility	-4.7107	6.89496	58	8	13.7931	FGFR1|IGF1|IGF1R|MMP2|PIK3CG|PLAU|SELP|TGFBR1	-2.59013
GO Biological Processes	GO:0048660	regulation of smooth muscle cell proliferation	-4.67491	15.0084	58	5	8.62069	ELANE|IGF1|IGF1R|MMP2|PPARG	-2.56562
GO Biological Processes	GO:0040017	positive regulation of locomotion	-4.63987	6.73927	58	8	13.7931	FGFR1|IGF1|IGF1R|MMP2|PIK3CG|PLAU|SELP|TGFBR1	-2.53794
GO Biological Processes	GO:0051338	regulation of transferase activity	-4.52258	6.48811	58	8	13.7931	CCNA2|ELANE|FGFR1|GSK3B|IGF1|IGF1R|PIK3CG|PPARG	-2.4489
GO Biological Processes	GO:0048661	positive regulation of smooth muscle cell proliferation	-4.38342	20.8917	58	4	6.89655	ELANE|IGF1|IGF1R|MMP2	-2.35207
GO Biological Processes	GO:0043549	regulation of kinase activity	-4.14309	6.82099	58	7	12.069	CCNA2|ELANE|FGFR1|IGF1|IGF1R|PIK3CG|PPARG	-2.20516
GO Biological Processes	GO:0043405	regulation of MAP kinase activity	-3.88925	15.5908	58	4	6.89655	ELANE|FGFR1|PIK3CG|PPARG	-1.99733
GO Biological Processes	GO:0071900	regulation of protein serine/threonine kinase activity	-3.76502	9.6364	58	5	8.62069	CCNA2|ELANE|FGFR1|PIK3CG|PPARG	-1.90351
GO Biological Processes	GO:0043408	regulation of MAPK cascade	-3.55119	5.46495	58	7	12.069	ELANE|FGFR1|IGF1|IGF1R|PIK3CG|PPARG|SYK	-1.73733
GO Biological Processes	GO:0043410	positive regulation of MAPK cascade	-3.53885	6.61131	58	6	10.3448	ELANE|FGFR1|IGF1|IGF1R|PIK3CG|SYK	-1.72872
GO Biological Processes	GO:0045859	regulation of protein kinase activity	-3.53885	6.61131	58	6	10.3448	CCNA2|ELANE|FGFR1|IGF1|PIK3CG|PPARG	-1.72872
GO Biological Processes	GO:0033674	positive regulation of kinase activity	-3.52801	8.56218	58	5	8.62069	ELANE|FGFR1|IGF1|IGF1R|PIK3CG	-1.71975
GO Biological Processes	GO:0010562	positive regulation of phosphorus metabolic process	-3.41794	5.19326	58	7	12.069	ELANE|FGFR1|IGF1|IGF1R|PIK3CG|PPARA|SYK	-1.64014
GO Biological Processes	GO:0045937	positive regulation of phosphate metabolic process	-3.41794	5.19326	58	7	12.069	ELANE|FGFR1|IGF1|IGF1R|PIK3CG|PPARA|SYK	-1.64014
GO Biological Processes	GO:0043406	positive regulation of MAP kinase activity	-3.27589	19.1083	58	3	5.17241	ELANE|FGFR1|PIK3CG	-1.53458
GO Biological Processes	GO:0010660	regulation of muscle cell apoptotic process	-3.26049	18.8781	58	3	5.17241	IGF1|IGF1R|PPARG	-1.52076
GO Biological Processes	GO:1904705	regulation of vascular associated smooth muscle cell proliferation	-3.11644	16.8482	58	3	5.17241	IGF1|MMP2|PPARG	-1.39836
GO Biological Processes	GO:0051347	positive regulation of transferase activity	-3.10529	6.90864	58	5	8.62069	ELANE|FGFR1|IGF1|IGF1R|PIK3CG	-1.3902
GO Biological Processes	GO:0042327	positive regulation of phosphorylation	-2.90412	4.99802	58	6	10.3448	ELANE|FGFR1|IGF1|IGF1R|PIK3CG|SYK	-1.23718
GO Biological Processes	GO:0045860	positive regulation of protein kinase activity	-2.81193	8.0663	58	4	6.89655	ELANE|FGFR1|IGF1|PIK3CG	-1.15559
GO Biological Processes	GO:0071902	positive regulation of protein serine/threonine kinase activity	-2.69775	12.0529	58	3	5.17241	ELANE|FGFR1|PIK3CG	-1.05809
GO Biological Processes	GO:0008283	cell population proliferation	-2.67499	4.50253	58	6	10.3448	CHEK1|FGFR1|IGF1|IMPDH2|PIK3CG|TGFBR1	-1.04282
GO Biological Processes	GO:0031401	positive regulation of protein modification process	-2.40895	3.97685	58	6	10.3448	ELANE|FGFR1|GSK3B|IGF1|PIK3CG|SYK	-0.816932
GO Biological Processes	GO:0001934	positive regulation of protein phosphorylation	-2.29227	4.48705	58	5	8.62069	ELANE|FGFR1|IGF1|PIK3CG|SYK	-0.716855
GO Biological Processes	GO:0006468	protein phosphorylation	-7.53534	10.659	58	10	17.2414	CHEK1|CTSG|DAPK1|FGFR1|GSK3B|IGF1R|LCK|RARA|SYK|TGFBR1	-4.58831
GO Biological Processes	GO:0016310	phosphorylation	-6.98082	7.97948	58	11	18.9655	CHEK1|CTSG|DAPK1|FGFR1|GSK3B|IGF1R|LCK|PIK3CG|RARA|SYK|TGFBR1	-4.21831
GO Biological Processes	GO:0007167	enzyme-linked receptor protein signaling pathway	-6.57429	8.397	58	10	17.2414	PARP1|FGFR1|GSK3B|IGF1|IGF1R|LCK|MMP2|PPARG|SYK|TGFBR1	-3.94088
GO Biological Processes	GO:0018108	peptidyl-tyrosine phosphorylation	-5.12459	32.1411	58	4	6.89655	FGFR1|IGF1R|LCK|SYK	-2.86197
GO Biological Processes	GO:0018193	peptidyl-amino acid modification	-5.11855	7.85403	58	8	13.7931	CHEK1|DHPS|FGFR1|GSK3B|IGF1R|LCK|SYK|TGFBR1	-2.86197
GO Biological Processes	GO:0018212	peptidyl-tyrosine modification	-5.07194	31.1817	58	4	6.89655	FGFR1|IGF1R|LCK|SYK	-2.8496
GO Biological Processes	GO:0046777	protein autophosphorylation	-4.90359	16.7402	58	5	8.62069	DAPK1|FGFR1|GSK3B|IGF1R|LCK	-2.73894
GO Biological Processes	GO:0007169	transmembrane receptor protein tyrosine kinase signaling pathway	-4.82815	8.74654	58	7	12.069	FGFR1|GSK3B|IGF1|IGF1R|LCK|MMP2|SYK	-2.68006
GO Biological Processes	GO:0021761	limbic system development	-4.0059	16.7134	58	4	6.89655	FGFR1|GSK3B|IGF1R|RARA	-2.10026
GO Biological Processes	GO:0021766	hippocampus development	-3.10294	16.6689	58	3	5.17241	GSK3B|IGF1R|RARA	-1.38936
GO Biological Processes	GO:0060322	head development	-2.4387	4.03315	58	6	10.3448	FGFR1|GSK3B|IGF1R|MAOB|MMP2|RARA	-0.842147
GO Biological Processes	GO:0031346	positive regulation of cell projection organization	-2.29899	5.80326	58	4	6.89655	FGFR1|GSK3B|IGF1R|TGFBR1	-0.719205
GO Biological Processes	GO:0021543	pallium development	-2.22897	8.20356	58	3	5.17241	GSK3B|IGF1R|RARA	-0.666384
GO Biological Processes	GO:0045664	regulation of neuron differentiation	-2.19804	7.99428	58	3	5.17241	FGFR1|GSK3B|RARA	-0.643972
GO Biological Processes	GO:0120032	regulation of plasma membrane bounded cell projection assembly	-2.16206	7.75683	58	3	5.17241	GSK3B|TGFBR1|WAS	-0.613992
GO Biological Processes	GO:0060491	regulation of cell projection assembly	-2.15033	7.68078	58	3	5.17241	GSK3B|TGFBR1|WAS	-0.603277
GO Biological Processes	GO:0030900	forebrain development	-2.1137	5.1331	58	4	6.89655	FGFR1|GSK3B|IGF1R|RARA	-0.569694
GO Biological Processes	GO:0120035	regulation of plasma membrane bounded cell projection organization	-2.07787	3.98089	58	5	8.62069	FGFR1|GSK3B|IGF1R|TGFBR1|WAS	-0.539495
GO Biological Processes	GO:0031344	regulation of cell projection organization	-2.0354	3.88611	58	5	8.62069	FGFR1|GSK3B|IGF1R|TGFBR1|WAS	-0.504223
GO Biological Processes	GO:0061370	testosterone biosynthetic process	-7.17768	313.376	58	3	5.17241	CYP19A1|HSD17B1|AKR1C3	-4.38041
GO Biological Processes	GO:0120254	olefinic compound metabolic process	-6.44684	21.6121	58	6	10.3448	AKR1B1|CYP19A1|EPHX2|GSTA1|HSD17B1|AKR1C3	-3.84702
GO Biological Processes	GO:0120255	olefinic compound biosynthetic process	-5.96374	142.444	58	3	5.17241	CYP19A1|HSD17B1|AKR1C3	-3.46751
GO Biological Processes	GO:0010817	regulation of hormone levels	-5.07732	7.75203	58	8	13.7931	AKR1B1|CTSG|CYP19A1|FGFR1|HSD17B1|IGF1R|PPARG|AKR1C3	-2.8496
GO Biological Processes	GO:0042180	cellular ketone metabolic process	-4.64113	24.2927	58	4	6.89655	AKR1B1|CYP19A1|HSD17B1|AKR1C3	-2.53794
GO Biological Processes	GO:0042181	ketone biosynthetic process	-4.6291	54.0303	58	3	5.17241	CYP19A1|HSD17B1|AKR1C3	-2.5308
GO Biological Processes	GO:0120178	steroid hormone biosynthetic process	-4.58393	52.2293	58	3	5.17241	AKR1B1|CYP19A1|HSD17B1	-2.50336
GO Biological Processes	GO:0042445	hormone metabolic process	-4.33464	12.7389	58	5	8.62069	AKR1B1|CTSG|CYP19A1|HSD17B1|AKR1C3	-2.32243
GO Biological Processes	GO:0010035	response to inorganic substance	-4.19943	6.96391	58	7	12.069	PARP1|CCNA2|FGFR1|HSD17B1|MAOB|MMP2|AKR1C3	-2.22607
GO Biological Processes	GO:0006694	steroid biosynthetic process	-4.14642	18.1667	58	4	6.89655	AKR1B1|CYP19A1|HSD17B1|AKR1C3	-2.20516
GO Biological Processes	GO:0042446	hormone biosynthetic process	-4.1396	37.3067	58	3	5.17241	AKR1B1|CYP19A1|HSD17B1	-2.20516
GO Biological Processes	GO:0008202	steroid metabolic process	-3.86438	10.122	58	5	8.62069	AKR1B1|CYP19A1|FGFR1|HSD17B1|AKR1C3	-1.97804
GO Biological Processes	GO:1901617	organic hydroxy compound biosynthetic process	-3.47463	12.1464	58	4	6.89655	CYP19A1|DHFR|HSD17B1|AKR1C3	-1.67736
GO Biological Processes	GO:0008610	lipid biosynthetic process	-3.02455	5.27569	58	6	10.3448	AKR1B1|CYP19A1|FABP5|HSD17B1|PIK3CG|AKR1C3	-1.32564
GO Biological Processes	GO:0071241	cellular response to inorganic substance	-3.00867	9.12302	58	4	6.89655	PARP1|CCNA2|HSD17B1|AKR1C3	-1.31692
GO Biological Processes	GO:0010038	response to metal ion	-2.29899	5.80326	58	4	6.89655	PARP1|HSD17B1|MAOB|AKR1C3	-0.719205
GO Biological Processes	GO:0071248	cellular response to metal ion	-2.17392	7.8344	58	3	5.17241	PARP1|HSD17B1|AKR1C3	-0.623809
GO Biological Processes	GO:0050727	regulation of inflammatory response	-6.94988	11.0603	58	9	15.5172	BST1|CYP19A1|ELANE|IGF1|MMP8|PIK3CG|PPARA|PPARG|SYK	-4.20377
GO Biological Processes	GO:0031348	negative regulation of defense response	-5.87723	12.6507	58	7	12.069	PARP1|CYP19A1|ELANE|IGF1|PPARA|PPARG|SYK	-3.41576
GO Biological Processes	GO:0032102	negative regulation of response to external stimulus	-5.6518	9.28521	58	8	13.7931	PARP1|CYP19A1|ELANE|IGF1|PLAU|PPARA|PPARG|SYK	-3.24517
GO Biological Processes	GO:0050728	negative regulation of inflammatory response	-5.61887	15.5908	58	6	10.3448	CYP19A1|ELANE|IGF1|PPARA|PPARG|SYK	-3.23378
GO Biological Processes	GO:0032368	regulation of lipid transport	-3.65736	13.5661	58	4	6.89655	CYP19A1|PPARA|PPARG|SYK	-1.82032
GO Biological Processes	GO:1903532	positive regulation of secretion by cell	-3.6288	9.00505	58	5	8.62069	CYP19A1|FGFR1|IGF1|PPARG|SYK	-1.79963
GO Biological Processes	GO:0051047	positive regulation of secretion	-3.48283	8.37008	58	5	8.62069	CYP19A1|FGFR1|IGF1|PPARG|SYK	-1.6801
GO Biological Processes	GO:1905952	regulation of lipid localization	-3.36386	11.3542	58	4	6.89655	CYP19A1|PPARA|PPARG|SYK	-1.598
GO Biological Processes	GO:1903530	regulation of secretion by cell	-3.12908	5.52691	58	6	10.3448	CYP19A1|FGFR1|IGF1|MAOB|PPARG|SYK	-1.40948
GO Biological Processes	GO:0051046	regulation of secretion	-2.92545	5.04631	58	6	10.3448	CYP19A1|FGFR1|IGF1|MAOB|PPARG|SYK	-1.25312
GO Biological Processes	GO:0046887	positive regulation of hormone secretion	-2.57172	10.8811	58	3	5.17241	CYP19A1|FGFR1|PPARG	-0.956533
GO Biological Processes	GO:0005975	carbohydrate metabolic process	-6.81427	10.659	58	9	15.5172	PARP1|AKR1B1|CHIT1|FABP5|GSK3B|NEU2|PPARA|GNPDA1|B3GAT1	-4.08395
GO Biological Processes	GO:0016051	carbohydrate biosynthetic process	-2.68828	11.9609	58	3	5.17241	PARP1|AKR1B1|PPARA	-1.05362
GO Biological Processes	GO:0019318	hexose metabolic process	-2.43532	9.73217	58	3	5.17241	AKR1B1|FABP5|PPARA	-0.839908
GO Biological Processes	GO:0005996	monosaccharide metabolic process	-2.22897	8.20356	58	3	5.17241	AKR1B1|FABP5|PPARA	-0.666384
GO Biological Processes	GO:0062012	regulation of small molecule metabolic process	-6.64257	12.5854	58	8	13.7931	PARP1|CDA|EPHX2|FABP5|IGF1|PPARA|PPARG|AKR1C3	-3.97733
GO Biological Processes	GO:0090257	regulation of muscle system process	-5.12526	12.7909	58	6	10.3448	PARP1|IGF1|PDE4D|PIK3CG|PPARA|PPARG	-2.86197
GO Biological Processes	GO:0010611	regulation of cardiac muscle hypertrophy	-5.04623	30.7231	58	4	6.89655	PARP1|IGF1|PPARA|PPARG	-2.83871
GO Biological Processes	GO:0014743	regulation of muscle hypertrophy	-4.97141	29.425	58	4	6.89655	PARP1|IGF1|PPARA|PPARG	-2.78516
GO Biological Processes	GO:1902894	negative regulation of miRNA transcription	-4.72456	58.0326	58	3	5.17241	PPARA|PPARG|RARA	-2.60016
GO Biological Processes	GO:0045980	negative regulation of nucleotide metabolic process	-4.67593	55.96	58	3	5.17241	PARP1|CDA|PPARA	-2.56562
GO Biological Processes	GO:2000629	negative regulation of miRNA metabolic process	-4.67593	55.96	58	3	5.17241	PPARA|PPARG|RARA	-2.56562
GO Biological Processes	GO:0030522	intracellular receptor signaling pathway	-4.53604	14.0401	58	5	8.62069	NR3C2|PPARA|PPARG|RARA|NR1I3	-2.45893
GO Biological Processes	GO:0006140	regulation of nucleotide metabolic process	-4.50717	22.4642	58	4	6.89655	PARP1|CDA|IGF1|PPARA	-2.43691
GO Biological Processes	GO:0043502	regulation of muscle adaptation	-4.48891	22.2252	58	4	6.89655	PARP1|IGF1|PPARA|PPARG	-2.4287
GO Biological Processes	GO:0010469	regulation of signaling receptor activity	-4.30048	19.8969	58	4	6.89655	DAPK1|PLAU|PPARA|PPARG	-2.30198
GO Biological Processes	GO:0042752	regulation of circadian rhythm	-4.16118	18.3261	58	4	6.89655	PARP1|GSK3B|PPARA|PPARG	-2.20516
GO Biological Processes	GO:0062014	negative regulation of small molecule metabolic process	-4.14642	18.1667	58	4	6.89655	PARP1|CDA|PPARA|AKR1C3	-2.20516
GO Biological Processes	GO:0045936	negative regulation of phosphate metabolic process	-4.05823	8.24673	58	6	10.3448	PARP1|CDA|GSK3B|PDE4D|PPARA|PPARG	-2.14321
GO Biological Processes	GO:0010563	negative regulation of phosphorus metabolic process	-4.05198	8.22509	58	6	10.3448	PARP1|CDA|GSK3B|PDE4D|PPARA|PPARG	-2.13932
GO Biological Processes	GO:0009755	hormone-mediated signaling pathway	-3.91444	15.8271	58	4	6.89655	NR3C2|PPARA|PPARG|RARA	-2.01799
GO Biological Processes	GO:0001666	response to hypoxia	-3.56099	8.70489	58	5	8.62069	CCNA2|MMP2|PLAU|PPARA|PPARG	-1.74524
GO Biological Processes	GO:0036293	response to decreased oxygen levels	-3.47647	8.34334	58	5	8.62069	CCNA2|MMP2|PLAU|PPARA|PPARG	-1.67738
GO Biological Processes	GO:0060390	regulation of SMAD protein signal transduction	-3.42407	21.4641	58	3	5.17241	PARP1|PPARG|TGFBR1	-1.64279
GO Biological Processes	GO:1903578	regulation of ATP metabolic process	-3.42407	21.4641	58	3	5.17241	PARP1|IGF1|PPARA	-1.64279
GO Biological Processes	GO:1902893	regulation of miRNA transcription	-3.38954	20.8917	58	3	5.17241	PPARA|PPARG|RARA	-1.6169
GO Biological Processes	GO:0002683	negative regulation of immune system process	-3.32562	6.02646	58	6	10.3448	PARP1|CTSG|CYP19A1|PPARG|RARA|SYK	-1.5681
GO Biological Processes	GO:0070482	response to oxygen levels	-3.3127	7.68078	58	5	8.62069	CCNA2|MMP2|PLAU|PPARA|PPARG	-1.55876
GO Biological Processes	GO:1900542	regulation of purine nucleotide metabolic process	-3.13009	17.0313	58	3	5.17241	PARP1|IGF1|PPARA	-1.40948
GO Biological Processes	GO:2000628	regulation of miRNA metabolic process	-3.13009	17.0313	58	3	5.17241	PPARA|PPARG|RARA	-1.40948
GO Biological Processes	GO:0140747	regulation of ncRNA transcription	-3.06334	16.1534	58	3	5.17241	PPARA|PPARG|RARA	-1.35715
GO Biological Processes	GO:0062013	positive regulation of small molecule metabolic process	-2.5889	11.0344	58	3	5.17241	IGF1|PPARA|PPARG	-0.968927
GO Biological Processes	GO:0003013	circulatory system process	-2.5459	5.15082	58	5	8.62069	CTSG|FABP5|MMP2|PPARA|PPARG	-0.935443
GO Biological Processes	GO:0007162	negative regulation of cell adhesion	-2.52931	6.73927	58	4	6.89655	CTSG|MMP2|PDE3B|PPARA	-0.923536
GO Biological Processes	GO:0090092	regulation of transmembrane receptor protein serine/threonine kinase signaling pathway	-2.49462	6.59045	58	4	6.89655	PARP1|PPARA|PPARG|TGFBR1	-0.893482
GO Biological Processes	GO:0141091	transforming growth factor beta receptor superfamily signaling pathway	-2.34115	9.00505	58	3	5.17241	PARP1|PPARG|TGFBR1	-0.758065
GO Biological Processes	GO:0008217	regulation of blood pressure	-2.26079	8.42408	58	3	5.17241	CTSG|PPARA|PPARG	-0.690766
GO Biological Processes	GO:0050777	negative regulation of immune response	-2.21649	8.11855	58	3	5.17241	PARP1|PPARG|SYK	-0.656012
GO Biological Processes	GO:0007178	transmembrane receptor protein serine/threonine kinase signaling pathway	-2.19804	7.99428	58	3	5.17241	PARP1|PPARG|TGFBR1	-0.643972
GO Biological Processes	GO:0008015	blood circulation	-2.07749	5.01001	58	4	6.89655	CTSG|MMP2|PPARA|PPARG	-0.539495
GO Biological Processes	GO:0002521	leukocyte differentiation	-2.06328	4.9624	58	4	6.89655	PARP1|LCK|PPARG|SYK	-0.528271
GO Biological Processes	GO:0044283	small molecule biosynthetic process	-6.63629	10.1526	58	9	15.5172	AKR1B1|CYP19A1|DHFR|HSD17B1|MTAP|PNP|PPARA|SYK|AKR1C3	-3.97733
GO Biological Processes	GO:1901615	organic hydroxy compound metabolic process	-5.43181	8.66877	58	8	13.7931	AKR1B1|CYP19A1|DHFR|FGFR1|HSD17B1|IGF1|MAOB|AKR1C3	-3.09146
GO Biological Processes	GO:2000377	regulation of reactive oxygen species metabolic process	-5.00018	17.5266	58	5	8.62069	BST1|DHFR|PPARA|SYK|AKR1C3	-2.80498
GO Biological Processes	GO:0090322	regulation of superoxide metabolic process	-4.58393	52.2293	58	3	5.17241	BST1|DHFR|SYK	-2.50336
GO Biological Processes	GO:0006631	fatty acid metabolic process	-4.44837	9.70204	58	6	10.3448	AKR1B1|CRAT|GSTA1|PPARA|PPARG|AKR1C3	-2.40122
GO Biological Processes	GO:0032787	monocarboxylic acid metabolic process	-4.24653	7.08537	58	7	12.069	AKR1B1|CRAT|GSTA1|IGF1|PPARA|PPARG|AKR1C3	-2.25374
GO Biological Processes	GO:0006693	prostaglandin metabolic process	-4.23688	40.1764	58	3	5.17241	AKR1B1|GSTA1|AKR1C3	-2.25252
GO Biological Processes	GO:0006692	prostanoid metabolic process	-4.20361	39.172	58	3	5.17241	AKR1B1|GSTA1|AKR1C3	-2.22753
GO Biological Processes	GO:0006690	icosanoid metabolic process	-4.14642	18.1667	58	4	6.89655	AKR1B1|GSTA1|SYK|AKR1C3	-2.20516
GO Biological Processes	GO:0046394	carboxylic acid biosynthetic process	-3.74283	9.5309	58	5	8.62069	AKR1B1|DHFR|MTAP|SYK|AKR1C3	-1.88757
GO Biological Processes	GO:0016053	organic acid biosynthetic process	-3.7209	9.42767	58	5	8.62069	AKR1B1|DHFR|MTAP|SYK|AKR1C3	-1.8718
GO Biological Processes	GO:0006066	alcohol metabolic process	-3.39574	8.01063	58	5	8.62069	AKR1B1|DHFR|FGFR1|IGF1|AKR1C3	-1.61966
GO Biological Processes	GO:0034308	primary alcohol metabolic process	-3.0764	16.3217	58	3	5.17241	AKR1B1|IGF1|AKR1C3	-1.36726
GO Biological Processes	GO:0006766	vitamin metabolic process	-3.03765	15.8271	58	3	5.17241	AKR1B1|DHFR|FGFR1	-1.33584
GO Biological Processes	GO:0033559	unsaturated fatty acid metabolic process	-2.98788	15.2124	58	3	5.17241	AKR1B1|GSTA1|AKR1C3	-1.30176
GO Biological Processes	GO:0048511	rhythmic process	-6.10647	13.6931	58	7	12.069	GSK3B|IGF1R|IMPDH2|MMP2|PPARA|PPARG|TYMS	-3.57245
GO Biological Processes	GO:0007623	circadian rhythm	-3.8768	15.4754	58	4	6.89655	GSK3B|IMPDH2|PPARA|TYMS	-1.98713
GO Biological Processes	GO:0033628	regulation of cell adhesion mediated by integrin	-5.61922	42.6362	58	4	6.89655	PDE3B|PIK3CG|PLAU|SYK	-3.23378
GO Biological Processes	GO:0001525	angiogenesis	-5.42788	10.8167	58	7	12.069	TYMP|FGFR1|MMP2|PDE3B|PIK3CG|SYK|TGFBR1	-3.09146
GO Biological Processes	GO:0048514	blood vessel morphogenesis	-4.74272	8.48272	58	7	12.069	TYMP|FGFR1|MMP2|PDE3B|PIK3CG|SYK|TGFBR1	-2.61446
GO Biological Processes	GO:0035239	tube morphogenesis	-4.34672	6.12661	58	8	13.7931	TYMP|FGFR1|MMP2|PDE3B|PIK3CG|RARA|SYK|TGFBR1	-2.32979
GO Biological Processes	GO:0001568	blood vessel development	-4.19425	6.95067	58	7	12.069	TYMP|FGFR1|MMP2|PDE3B|PIK3CG|SYK|TGFBR1	-2.2236
GO Biological Processes	GO:0001944	vasculature development	-4.093	6.69607	58	7	12.069	TYMP|FGFR1|MMP2|PDE3B|PIK3CG|SYK|TGFBR1	-2.16837
GO Biological Processes	GO:0050994	regulation of lipid catabolic process	-3.65457	25.6865	58	3	5.17241	PDE3B|PIK3CG|PPARA	-1.81952
GO Biological Processes	GO:0032103	positive regulation of response to external stimulus	-3.16928	5.62614	58	6	10.3448	FGFR1|IGF1R|MMP8|PIK3CG|PLAU|SYK	-1.4405
GO Biological Processes	GO:0045833	negative regulation of lipid metabolic process	-2.90551	14.2444	58	3	5.17241	PDE3B|PIK3CG|AKR1C3	-1.23723
GO Biological Processes	GO:1901342	regulation of vasculature development	-2.29476	5.78718	58	4	6.89655	PDE3B|PIK3CG|PPARG|TGFBR1	-0.717059
GO Biological Processes	GO:0071695	anatomical structure maturation	-5.26053	13.5076	58	6	10.3448	AKR1B1|FGFR1|IGF1|MMP2|PPARG|TYMS	-2.97514
GO Biological Processes	GO:0021700	developmental maturation	-4.76156	11.0344	58	6	10.3448	AKR1B1|FGFR1|IGF1|MMP2|PPARG|TYMS	-2.62547
GO Biological Processes	GO:0030855	epithelial cell differentiation	-4.59038	6.63229	58	8	13.7931	AKR1B1|FGFR1|GSTA1|PDE4D|PPARG|RARA|TYMS|AKR1C3	-2.50336
GO Biological Processes	GO:0048469	cell maturation	-3.38177	11.479	58	4	6.89655	AKR1B1|FGFR1|PPARG|TYMS	-1.61083
GO Biological Processes	GO:0002064	epithelial cell development	-3.31136	10.9956	58	4	6.89655	AKR1B1|PDE4D|RARA|TYMS	-1.55876
GO Biological Processes	GO:0055021	regulation of cardiac muscle tissue growth	-5.07194	31.1817	58	4	6.89655	FGFR1|IGF1|PPARA|TGFBR1	-2.8496
GO Biological Processes	GO:0060420	regulation of heart growth	-4.92335	28.6188	58	4	6.89655	FGFR1|IGF1|PPARA|TGFBR1	-2.75447
GO Biological Processes	GO:0001837	epithelial to mesenchymal transition	-4.6213	24.0135	58	4	6.89655	FGFR1|GSK3B|IGF1|TGFBR1	-2.53019
GO Biological Processes	GO:0046620	regulation of organ growth	-4.34973	20.4821	58	4	6.89655	FGFR1|IGF1|PPARA|TGFBR1	-2.32979
GO Biological Processes	GO:0051099	positive regulation of binding	-4.06063	17.2659	58	4	6.89655	GSK3B|IGF1|PPARG|RARA	-2.14322
GO Biological Processes	GO:2001233	regulation of apoptotic signaling pathway	-3.96028	7.91353	58	6	10.3448	PARP1|FGFR1|GSK3B|IGF1|LCK|TGFBR1	-2.06156
GO Biological Processes	GO:2001236	regulation of extrinsic apoptotic signaling pathway	-3.62536	13.3068	58	4	6.89655	FGFR1|GSK3B|IGF1|TGFBR1	-1.79813
GO Biological Processes	GO:0048762	mesenchymal cell differentiation	-3.4556	12.0067	58	4	6.89655	FGFR1|GSK3B|IGF1|TGFBR1	-1.66194
GO Biological Processes	GO:1900076	regulation of cellular response to insulin stimulus	-3.4417	21.7622	58	3	5.17241	CTSD|GSK3B|PPARG	-1.65692
GO Biological Processes	GO:0048638	regulation of developmental growth	-3.37161	7.91353	58	5	8.62069	FGFR1|GSK3B|IGF1|PPARA|TGFBR1	-1.60407
GO Biological Processes	GO:0001818	negative regulation of cytokine production	-3.08483	6.8363	58	5	8.62069	ELANE|FGFR1|IGF1|PPARA|RARA	-1.37421
GO Biological Processes	GO:2001237	negative regulation of extrinsic apoptotic signaling pathway	-3.02501	15.6688	58	3	5.17241	GSK3B|IGF1|TGFBR1	-1.32564
GO Biological Processes	GO:0043255	regulation of carbohydrate biosynthetic process	-3.0125	15.5137	58	3	5.17241	GSK3B|IGF1|PPARA	-1.31692
GO Biological Processes	GO:0031214	biomineral tissue development	-2.97575	15.0661	58	3	5.17241	FGFR1|IGF1|PPARA	-1.29382
GO Biological Processes	GO:0040008	regulation of growth	-2.94341	5.08727	58	6	10.3448	CDA|FGFR1|GSK3B|IGF1|PPARA|TGFBR1	-1.26836
GO Biological Processes	GO:0001558	regulation of cell growth	-2.92014	6.27756	58	5	8.62069	CDA|GSK3B|IGF1|PPARA|TGFBR1	-1.25052
GO Biological Processes	GO:0051098	regulation of binding	-2.88746	8.45819	58	4	6.89655	GSK3B|IGF1|PPARG|RARA	-1.22453
GO Biological Processes	GO:0060485	mesenchyme development	-2.88746	8.45819	58	4	6.89655	FGFR1|GSK3B|IGF1|TGFBR1	-1.22453
GO Biological Processes	GO:0043467	regulation of generation of precursor metabolites and energy	-2.60634	11.192	58	3	5.17241	GSK3B|IGF1|PPARA	-0.983955
GO Biological Processes	GO:0045596	negative regulation of cell differentiation	-2.56018	4.26943	58	6	10.3448	GSK3B|IGF1|PPARA|PPARG|RARA|TGFBR1	-0.948547
GO Biological Processes	GO:0010821	regulation of mitochondrion organization	-2.53812	10.587	58	3	5.17241	GSK3B|IGF1|PPARG	-0.930014
GO Biological Processes	GO:0045667	regulation of osteoblast differentiation	-2.46597	9.98012	58	3	5.17241	GSK3B|IGF1|PPARG	-0.865981
GO Biological Processes	GO:0031329	regulation of cellular catabolic process	-2.42241	4.00225	58	6	10.3448	DAPK1|GSK3B|IGF1|PIK3CG|PPARA|RHEB	-0.829262
GO Biological Processes	GO:0001936	regulation of endothelial cell proliferation	-2.29356	8.65679	58	3	5.17241	FGFR1|PPARG|TGFBR1	-0.717059
GO Biological Processes	GO:0006109	regulation of carbohydrate metabolic process	-2.28693	8.60923	58	3	5.17241	GSK3B|IGF1|PPARA	-0.713094
GO Biological Processes	GO:0050678	regulation of epithelial cell proliferation	-2.1137	5.1331	58	4	6.89655	FGFR1|IGF1|PPARG|TGFBR1	-0.569694
GO Biological Processes	GO:0050679	positive regulation of epithelial cell proliferation	-2.0662	7.1547	58	3	5.17241	FGFR1|IGF1|TGFBR1	-0.529199
GO Biological Processes	GO:0031331	positive regulation of cellular catabolic process	-2.06328	4.9624	58	4	6.89655	DAPK1|GSK3B|IGF1|PPARA	-0.528271
GO Biological Processes	GO:0120161	regulation of cold-induced thermogenesis	-4.9721	17.2945	58	5	8.62069	FABP5|IGF1R|LCN2|RHEB|SYK	-2.78516
GO Biological Processes	GO:0120162	positive regulation of cold-induced thermogenesis	-4.36649	20.6849	58	4	6.89655	FABP5|IGF1R|LCN2|SYK	-2.3413
GO Biological Processes	GO:0042593	glucose homeostasis	-3.14849	9.94844	58	4	6.89655	DHPS|FABP5|IGF1R|PPARG	-1.4228
GO Biological Processes	GO:0033500	carbohydrate homeostasis	-3.14079	9.90129	58	4	6.89655	DHPS|FABP5|IGF1R|PPARG	-1.41663
GO Biological Processes	GO:0031099	regeneration	-4.89016	16.6335	58	5	8.62069	CCNA2|DHFR|IGF1|MMP2|TYMS	-2.72972
GO Biological Processes	GO:0006730	one-carbon metabolic process	-4.20361	39.172	58	3	5.17241	AHCY|DHFR|TYMS	-2.22753
GO Biological Processes	GO:0034249	negative regulation of amide metabolic process	-4.08053	11.2563	58	5	8.62069	DAPK1|DHFR|IGF1|RARA|TYMS	-2.16073
GO Biological Processes	GO:0017148	negative regulation of translation	-3.20351	10.2915	58	4	6.89655	DAPK1|DHFR|RARA|TYMS	-1.47319
GO Biological Processes	GO:0006575	cellular modified amino acid metabolic process	-2.72665	12.3376	58	3	5.17241	CRAT|DHFR|TYMS	-1.08447
GO Biological Processes	GO:0034248	regulation of amide metabolic process	-2.54223	5.14068	58	5	8.62069	DAPK1|DHFR|IGF1|RARA|TYMS	-0.932951
GO Biological Processes	GO:0001501	skeletal system development	-4.33259	7.3121	58	7	12.069	FGFR1|HSD17B1|IGF1|MMP2|RARA|TGFBR1|TYMS	-2.32243
GO Biological Processes	GO:0008406	gonad development	-4.15235	11.6583	58	5	8.62069	CYP19A1|MMP2|RARA|TGFBR1|AKR1C3	-2.20516
GO Biological Processes	GO:0045137	development of primary sexual characteristics	-4.10714	11.4038	58	5	8.62069	CYP19A1|MMP2|RARA|TGFBR1|AKR1C3	-2.18009
GO Biological Processes	GO:0030850	prostate gland development	-4.02064	34.0626	58	3	5.17241	CYP19A1|MMP2|RARA	-2.11267
GO Biological Processes	GO:0007507	heart development	-3.98164	6.4254	58	7	12.069	CASP7|FGFR1|IGF1R|MMP2|PPARA|RARA|TGFBR1	-2.08062
GO Biological Processes	GO:0040007	growth	-3.81016	7.42597	58	6	10.3448	CHEK1|CYP19A1|FGFR1|IGF1|RARA|TYMS	-1.93803
GO Biological Processes	GO:0048589	developmental growth	-3.81016	7.42597	58	6	10.3448	CHEK1|CYP19A1|FGFR1|IGF1|RARA|TYMS	-1.93803
GO Biological Processes	GO:0048732	gland development	-3.78798	7.35624	58	6	10.3448	CYP19A1|FGFR1|MMP2|RARA|TGFBR1|TYMS	-1.92226
GO Biological Processes	GO:0007548	sex differentiation	-3.69923	9.32666	58	5	8.62069	CYP19A1|MMP2|RARA|TGFBR1|AKR1C3	-1.85253
GO Biological Processes	GO:0001655	urogenital system development	-3.61302	24.8711	58	3	5.17241	CYP19A1|MMP2|RARA	-1.78773
GO Biological Processes	GO:0048608	reproductive structure development	-3.59458	8.85243	58	5	8.62069	CYP19A1|MMP2|RARA|TGFBR1|AKR1C3	-1.77131
GO Biological Processes	GO:0061458	reproductive system development	-3.56766	8.734	58	5	8.62069	CYP19A1|MMP2|RARA|TGFBR1|AKR1C3	-1.75001
GO Biological Processes	GO:0045787	positive regulation of cell cycle	-3.34191	7.79542	58	5	8.62069	CHEK1|FGFR1|IGF1|IGF1R|RARA	-1.57941
GO Biological Processes	GO:0048705	skeletal system morphogenesis	-3.02278	9.2034	58	4	6.89655	FGFR1|MMP2|RARA|TGFBR1	-1.32531
GO Biological Processes	GO:0061448	connective tissue development	-3.00167	9.08336	58	4	6.89655	FGFR1|HSD17B1|RARA|TYMS	-1.31415
GO Biological Processes	GO:0035265	organ growth	-2.94011	14.6437	58	3	5.17241	CYP19A1|FGFR1|RARA	-1.26642
GO Biological Processes	GO:0001822	kidney development	-2.58042	6.96391	58	4	6.89655	AKR1B1|FGFR1|RARA|TGFBR1	-0.962847
GO Biological Processes	GO:0008584	male gonad development	-2.57172	10.8811	58	3	5.17241	RARA|TGFBR1|AKR1C3	-0.956533
GO Biological Processes	GO:0046546	development of primary male sexual characteristics	-2.56323	10.8061	58	3	5.17241	RARA|TGFBR1|AKR1C3	-0.950413
GO Biological Processes	GO:0072001	renal system development	-2.52931	6.73927	58	4	6.89655	AKR1B1|FGFR1|RARA|TGFBR1	-0.923536
GO Biological Processes	GO:0061061	muscle structure development	-2.50601	5.04144	58	5	8.62069	CASP7|HSD17B1|IGF1|RARA|TGFBR1	-0.902036
GO Biological Processes	GO:0046661	male sex differentiation	-2.38363	9.32666	58	3	5.17241	RARA|TGFBR1|AKR1C3	-0.793863
GO Biological Processes	GO:0060537	muscle tissue development	-2.36406	6.05557	58	4	6.89655	FGFR1|HSD17B1|RARA|TGFBR1	-0.777645
GO Biological Processes	GO:0051216	cartilage development	-2.34812	9.05711	58	3	5.17241	FGFR1|RARA|TYMS	-0.763927
GO Biological Processes	GO:0048598	embryonic morphogenesis	-2.28295	4.46404	58	5	8.62069	FGFR1|MMP2|MMP8|RARA|TGFBR1	-0.710778
GO Biological Processes	GO:0048738	cardiac muscle tissue development	-2.21031	8.0767	58	3	5.17241	FGFR1|RARA|TGFBR1	-0.652964
GO Biological Processes	GO:0060348	bone development	-2.21031	8.0767	58	3	5.17241	HSD17B1|IGF1|RARA	-0.652964
GO Biological Processes	GO:0014706	striated muscle tissue development	-2.17392	7.8344	58	3	5.17241	FGFR1|RARA|TGFBR1	-0.623809
GO Biological Processes	GO:0051146	striated muscle cell differentiation	-2.03432	6.96391	58	3	5.17241	CASP7|IGF1|RARA	-0.504223
GO Biological Processes	GO:0002691	regulation of cellular extravasation	-4.1396	37.3067	58	3	5.17241	BST1|ELANE|SELP	-2.20516
GO Biological Processes	GO:0050920	regulation of chemotaxis	-3.00867	9.12302	58	4	6.89655	BST1|CYP19A1|ELANE|FGFR1	-1.31692
GO Biological Processes	GO:0002685	regulation of leukocyte migration	-3.00167	9.08336	58	4	6.89655	BST1|CYP19A1|ELANE|SELP	-1.31415
GO Biological Processes	GO:0009410	response to xenobiotic stimulus	-3.78798	7.35624	58	6	10.3448	GSTA1|LCK|MAOB|MMP2|PNP|TYMS	-1.92226
GO Biological Processes	GO:0009636	response to toxic substance	-2.96033	8.85243	58	4	6.89655	EPHX2|GSTA1|MAOB|TYMS	-1.27978
GO Biological Processes	GO:0009411	response to UV	-3.69002	13.8356	58	4	6.89655	PARP1|CASP7|ELANE|MMP2	-1.847
GO Biological Processes	GO:0009416	response to light stimulus	-3.48921	8.397	58	5	8.62069	PARP1|CASP7|ELANE|MMP2|B3GAT1	-1.68465
GO Biological Processes	GO:0032526	response to retinoic acid	-2.95187	14.7819	58	3	5.17241	GSK3B|MMP2|RARA	-1.27408
GO Biological Processes	GO:0009314	response to radiation	-2.90178	6.21778	58	5	8.62069	PARP1|CASP7|ELANE|MMP2|B3GAT1	-1.23619
GO Biological Processes	GO:0062197	cellular response to chemical stress	-2.72278	7.62472	58	4	6.89655	PARP1|AKR1B1|DAPK1|MMP2	-1.08186
GO Biological Processes	GO:0030163	protein catabolic process	-2.63182	4.41374	58	6	10.3448	CASP7|CTSD|ELANE|GSK3B|MMP2|NEU2	-1.00457
GO Biological Processes	GO:0007565	female pregnancy	-2.37644	9.27148	58	3	5.17241	PARP1|MMP2|RARA	-0.788908
GO Biological Processes	GO:0006979	response to oxidative stress	-2.28635	5.7553	58	4	6.89655	PARP1|ATOX1|DAPK1|MMP2	-0.713094
GO Biological Processes	GO:0044703	multi-organism reproductive process	-2.23526	8.24673	58	3	5.17241	PARP1|MMP2|RARA	-0.669501
GO Biological Processes	GO:0044706	multi-multicellular organism process	-2.18592	7.91353	58	3	5.17241	PARP1|MMP2|RARA	-0.633749
GO Biological Processes	GO:0034599	cellular response to oxidative stress	-2.05546	7.08995	58	3	5.17241	PARP1|DAPK1|MMP2	-0.522424
GO Biological Processes	GO:0050778	positive regulation of immune response	-3.63512	5.64206	58	7	12.069	CFB|CTSG|ELANE|LCK|PDE4D|RARA|SYK	-1.8025
GO Biological Processes	GO:0019932	second-messenger-mediated signaling	-2.94681	8.77804	58	4	6.89655	PDE3B|PDE4D|SELP|SYK	-1.27039
GO Biological Processes	GO:0050851	antigen receptor-mediated signaling pathway	-2.45823	9.91696	58	3	5.17241	LCK|PDE4D|SYK	-0.859389
GO Biological Processes	GO:0002253	activation of immune response	-2.21691	5.49782	58	4	6.89655	CFB|LCK|PDE4D|SYK	-0.656012
GO Biological Processes	GO:0010569	regulation of double-strand break repair via homologous recombination	-3.4417	21.7622	58	3	5.17241	PARP1|CHEK1|WAS	-1.65692
GO Biological Processes	GO:0010639	negative regulation of organelle organization	-3.30115	7.63586	58	5	8.62069	PARP1|CHEK1|IGF1|PPARG|WAS	-1.55664
GO Biological Processes	GO:0080135	regulation of cellular response to stress	-2.78764	4.74094	58	6	10.3448	PARP1|CHEK1|DHFR|GSK3B|IGF1R|WAS	-1.13521
GO Biological Processes	GO:2000779	regulation of double-strand break repair	-2.67888	11.8703	58	3	5.17241	PARP1|CHEK1|WAS	-1.04547
GO Biological Processes	GO:0000018	regulation of DNA recombination	-2.66031	11.6931	58	3	5.17241	PARP1|CHEK1|WAS	-1.03061
GO Biological Processes	GO:0051129	negative regulation of cellular component organization	-2.58374	4.31647	58	6	10.3448	PARP1|CHEK1|GSK3B|IGF1|PPARG|WAS	-0.964969
GO Biological Processes	GO:0006282	regulation of DNA repair	-2.08799	7.28781	58	3	5.17241	PARP1|CHEK1|WAS	-0.548003
GO Biological Processes	GO:0016485	protein processing	-3.30279	10.9381	58	4	6.89655	PARP1|CASP7|CTSG|PLAU	-1.55666
GO Biological Processes	GO:0051604	protein maturation	-2.6134	5.34042	58	5	8.62069	PARP1|CASP7|CTSG|DHPS|PLAU	-0.989805
GO Biological Processes	GO:0006091	generation of precursor metabolites and energy	-2.95748	6.40065	58	5	8.62069	AKR1B1|CYP19A1|GSK3B|MAOB|GNPDA1	-1.27831
GO Biological Processes	GO:0022900	electron transport chain	-2.37644	9.27148	58	3	5.17241	AKR1B1|CYP19A1|MAOB	-0.788908
GO Biological Processes	GO:0040013	negative regulation of locomotion	-2.86119	6.08733	58	5	8.62069	CYP19A1|ELANE|PPARG|TGFBR1|WAS	-1.2009
GO Biological Processes	GO:0032970	regulation of actin filament-based process	-2.19717	5.42642	58	4	6.89655	BST1|PDE4D|TGFBR1|WAS	-0.643972
GO Biological Processes	GO:2000146	negative regulation of cell motility	-2.16237	5.30247	58	4	6.89655	CYP19A1|PPARG|TGFBR1|WAS	-0.613992
GO Biological Processes	GO:0007264	small GTPase mediated signal transduction	-2.79365	7.97394	58	4	6.89655	CCNA2|IGF1|RHEB|WAS	-1.13991
GO Biological Processes	GO:0007265	Ras protein signal transduction	-2.22897	8.20356	58	3	5.17241	CCNA2|IGF1|WAS	-0.666384
GO Biological Processes	GO:0001952	regulation of cell-matrix adhesion	-2.74632	12.535	58	3	5.17241	BST1|GSK3B|PLAU	-1.1016
GO Biological Processes	GO:0010810	regulation of cell-substrate adhesion	-2.05546	7.08995	58	3	5.17241	BST1|GSK3B|PLAU	-0.522424
GO Biological Processes	GO:0016042	lipid catabolic process	-2.64434	7.25407	58	4	6.89655	CRAT|CYP19A1|NEU2|AKR1C3	-1.01586
GO Biological Processes	GO:0044242	cellular lipid catabolic process	-2.21031	8.0767	58	3	5.17241	CRAT|NEU2|AKR1C3	-0.652964
GO Biological Processes	GO:0032006	regulation of TOR signaling	-2.56323	10.8061	58	3	5.17241	GSK3B|RHEB|SYK	-0.950413
GO Biological Processes	GO:0098771	inorganic ion homeostasis	-2.0319	4.85854	58	4	6.89655	ATOX1|ELANE|FGFR1|LCK	-0.502781
GO Cellular Components	GO:0034774	secretory granule lumen	-12.0103	19.4643	58	12	20.6897	CDA|CHIT1|CTSD|CTSG|ELANE|FABP5|IGF1|IMPDH2|LCN2|MMP8|PNP|RNASE3	-9.14405
GO Cellular Components	GO:0060205	cytoplasmic vesicle lumen	-11.963	19.2847	58	12	20.6897	CDA|CHIT1|CTSD|CTSG|ELANE|FABP5|IGF1|IMPDH2|LCN2|MMP8|PNP|RNASE3	-9.14405
GO Cellular Components	GO:0031983	vesicle lumen	-11.9473	19.2255	58	12	20.6897	CDA|CHIT1|CTSD|CTSG|ELANE|FABP5|IGF1|IMPDH2|LCN2|MMP8|PNP|RNASE3	-9.14405
GO Cellular Components	GO:0005775	vacuolar lumen	-4.65107	14.8379	58	5	8.62069	CTSD|CTSG|ELANE|FABP5|RNASE3	-2.27381
GO Cellular Components	GO:0035578	azurophil granule lumen	-4.54434	22.9579	58	4	6.89655	CTSG|ELANE|FABP5|RNASE3	-2.21823
GO Cellular Components	GO:0000323	lytic vacuole	-4.03059	5.51961	58	8	13.7931	CHIT1|CTSD|CTSG|ELANE|FABP5|NEU2|RHEB|RNASE3	-1.81824
GO Cellular Components	GO:0005764	lysosome	-4.03059	5.51961	58	8	13.7931	CHIT1|CTSD|CTSG|ELANE|FABP5|NEU2|RHEB|RNASE3	-1.81824
GO Cellular Components	GO:0005766	primary lysosome	-3.64662	13.4785	58	4	6.89655	CTSG|ELANE|FABP5|RNASE3	-1.54236
GO Cellular Components	GO:0042582	azurophil granule	-3.64662	13.4785	58	4	6.89655	CTSG|ELANE|FABP5|RNASE3	-1.54236
GO Cellular Components	GO:0042581	specific granule	-7.61797	22.8503	58	7	12.069	BST1|CHIT1|CTSD|ELANE|LCN2|MMP8|PLAU	-4.93968
GO Cellular Components	GO:0035580	specific granule lumen	-6.89146	42.1204	58	5	8.62069	CHIT1|CTSD|ELANE|LCN2|MMP8	-4.31008
GO Cellular Components	GO:1904724	tertiary granule lumen	-5.41619	37.985	58	4	6.89655	CDA|CHIT1|CTSD|MMP8	-2.91399
GO Cellular Components	GO:0070820	tertiary granule	-4.79866	15.9236	58	5	8.62069	CDA|CHIT1|CTSD|MMP8|PLAU	-2.36341
GO Cellular Components	GO:0062023	collagen-containing extracellular matrix	-2.86565	6.10155	58	5	8.62069	CTSD|CTSG|ELANE|MMP2|MMP8	-0.86405
GO Cellular Components	GO:0031012	extracellular matrix	-2.35919	4.65502	58	5	8.62069	CTSD|CTSG|ELANE|MMP2|MMP8	-0.522739
GO Cellular Components	GO:0030312	external encapsulating structure	-2.35593	4.64674	58	5	8.62069	CTSD|CTSG|ELANE|MMP2|MMP8	-0.522739
GO Cellular Components	GO:1904813	ficolin-1-rich granule lumen	-4.01941	16.8482	58	4	6.89655	CDA|CTSD|IMPDH2|PNP	-1.81824
GO Cellular Components	GO:0101002	ficolin-1-rich granule	-3.35498	11.2928	58	4	6.89655	CDA|CTSD|IMPDH2|PNP	-1.30508
GO Cellular Components	GO:1902911	protein kinase complex	-3.71219	14.0213	58	4	6.89655	CCNA2|DAPK1|IGF1R|TGFBR1	-1.54578
GO Cellular Components	GO:0061695	transferase complex, transferring phosphorus-containing groups	-3.50851	8.47878	58	5	8.62069	CCNA2|DAPK1|IGF1R|PIK3CG|TGFBR1	-1.43228
GO Cellular Components	GO:0045121	membrane raft	-2.66078	7.33043	58	4	6.89655	CTSD|IGF1R|LCK|TGFBR1	-0.71321
GO Cellular Components	GO:0098857	membrane microdomain	-2.65528	7.3048	58	4	6.89655	CTSD|IGF1R|LCK|TGFBR1	-0.71321
GO Cellular Components	GO:1902554	serine/threonine protein kinase complex	-2.65114	11.6065	58	3	5.17241	CCNA2|DAPK1|TGFBR1	-0.71321
GO Cellular Components	GO:0043235	receptor complex	-3.22698	5.77119	58	6	10.3448	FGFR1|IGF1R|NR3C2|PPARG|SYK|TGFBR1	-1.2019
GO Cellular Components	GO:0045335	phagocytic vesicle	-2.5889	11.0344	58	3	5.17241	ELANE|SYK|WAS	-0.697866
GO Cellular Components	GO:0005777	peroxisome	-2.58028	10.9572	58	3	5.17241	CRAT|EPHX2|IMPDH2	-0.697866
GO Cellular Components	GO:0042579	microbody	-2.58028	10.9572	58	3	5.17241	CRAT|EPHX2|IMPDH2	-0.697866
GO Cellular Components	GO:0030667	secretory granule membrane	-2.49462	6.59045	58	4	6.89655	BST1|FABP5|PLAU|SELP	-0.629242
GO Molecular Functions	GO:0031406	carboxylic acid binding	-8.44761	21.5379	58	8	13.7931	DHFR|FABP5|GSTA1|PPARG|RARA|SELP|TYMS|AKR1C3	-4.84515
GO Molecular Functions	GO:0043177	organic acid binding	-8.24301	20.2832	58	8	13.7931	DHFR|FABP5|GSTA1|PPARG|RARA|SELP|TYMS|AKR1C3	-4.84515
GO Molecular Functions	GO:0033293	monocarboxylic acid binding	-6.33289	32.6433	58	5	8.62069	FABP5|GSTA1|PPARG|RARA|AKR1C3	-3.47911
GO Molecular Functions	GO:0005504	fatty acid binding	-3.93829	31.9771	58	3	5.17241	FABP5|GSTA1|PPARG	-1.60114
GO Molecular Functions	GO:0004879	nuclear receptor activity	-7.2813	50.2205	58	5	8.62069	NR3C2|PPARA|PPARG|RARA|NR1I3	-4.14207
GO Molecular Functions	GO:0098531	ligand-activated transcription factor activity	-7.2389	49.2729	58	5	8.62069	NR3C2|PPARA|PPARG|RARA|NR1I3	-4.14207
GO Molecular Functions	GO:0046332	SMAD binding	-3.33953	20.0882	58	3	5.17241	PARP1|PPARG|TGFBR1	-1.132
GO Molecular Functions	GO:0008134	transcription factor binding	-3.00207	5.22293	58	6	10.3448	PARP1|GSK3B|NR3C2|PPARA|PPARG|RARA	-0.821704
GO Molecular Functions	GO:0001221	transcription coregulator binding	-2.8609	13.7446	58	3	5.17241	PPARA|PPARG|RARA	-0.718318
GO Molecular Functions	GO:0061629	RNA polymerase II-specific DNA-binding transcription factor binding	-2.37298	6.09088	58	4	6.89655	PARP1|GSK3B|PPARA|PPARG	-0.307564
GO Molecular Functions	GO:0019901	protein kinase binding	-7.09134	8.18408	58	11	18.9655	PARP1|CCNA2|GSK3B|KIF11|LCK|PDE3B|PPARA|RARA|RHEB|SYK|WAS	-4.09143
GO Molecular Functions	GO:0019900	kinase binding	-6.60592	7.31876	58	11	18.9655	PARP1|CCNA2|GSK3B|KIF11|LCK|PDE3B|PPARA|RARA|RHEB|SYK|WAS	-3.68519
GO Molecular Functions	GO:0019904	protein domain specific binding	-5.41434	7.22064	58	9	15.5172	CCNA2|CHEK1|FGFR1|LCK|PPARA|PPARG|RARA|SYK|WAS	-2.91958
GO Molecular Functions	GO:0043274	phospholipase binding	-4.9401	68.1252	58	3	5.17241	LCK|SYK|WAS	-2.51997
GO Molecular Functions	GO:0042169	SH2 domain binding	-4.1396	37.3067	58	3	5.17241	FGFR1|LCK|SYK	-1.76294
GO Molecular Functions	GO:0004713	protein tyrosine kinase activity	-3.84005	15.1389	58	4	6.89655	FGFR1|IGF1R|LCK|SYK	-1.5391
GO Molecular Functions	GO:0019902	phosphatase binding	-2.24158	8.29037	58	3	5.17241	LCK|PPARA|SYK	-0.205459
GO Molecular Functions	GO:0004175	endopeptidase activity	-6.10643	10.6863	58	8	13.7931	CFB|CASP7|CTSD|CTSG|ELANE|MMP2|MMP8|PLAU	-3.31063
GO Molecular Functions	GO:0004252	serine-type endopeptidase activity	-5.98262	18.0101	58	6	10.3448	CFB|CTSG|ELANE|MMP2|MMP8|PLAU	-3.2785
GO Molecular Functions	GO:0008236	serine-type peptidase activity	-5.73404	16.3217	58	6	10.3448	CFB|CTSG|ELANE|MMP2|MMP8|PLAU	-3.11433
GO Molecular Functions	GO:0017171	serine hydrolase activity	-5.68216	15.9886	58	6	10.3448	CFB|CTSG|ELANE|MMP2|MMP8|PLAU	-3.09722
GO Molecular Functions	GO:0008233	peptidase activity	-4.73645	6.95232	58	8	13.7931	CFB|CASP7|CTSD|CTSG|ELANE|MMP2|MMP8|PLAU	-2.33859
GO Molecular Functions	GO:0008201	heparin binding	-3.4556	12.0067	58	4	6.89655	CTSG|ELANE|FGFR1|SELP	-1.21911
GO Molecular Functions	GO:0005539	glycosaminoglycan binding	-2.94009	8.74131	58	4	6.89655	CTSG|ELANE|FGFR1|SELP	-0.772688
GO Molecular Functions	GO:1901681	sulfur compound binding	-2.72855	7.65265	58	4	6.89655	CTSG|ELANE|FGFR1|SELP	-0.609452
GO Molecular Functions	GO:0002020	protease binding	-2.60634	11.192	58	3	5.17241	CTSG|ELANE|GSK3B	-0.52024
GO Molecular Functions	GO:0019955	cytokine binding	-2.56323	10.8061	58	3	5.17241	ELANE|MMP8|TGFBR1	-0.487592
GO Molecular Functions	GO:0016491	oxidoreductase activity	-5.93734	7.14491	58	10	17.2414	AKR1B1|BLVRB|CRAT|CYP19A1|DHFR|GSTA1|HSD17B1|IMPDH2|MAOB|AKR1C3	-3.2785
GO Molecular Functions	GO:0016616	oxidoreductase activity, acting on the CH-OH group of donors, NAD or NADP as acceptor	-4.0059	16.7134	58	4	6.89655	AKR1B1|HSD17B1|IMPDH2|AKR1C3	-1.64944
GO Molecular Functions	GO:0016614	oxidoreductase activity, acting on CH-OH group of donors	-3.8768	15.4754	58	4	6.89655	AKR1B1|HSD17B1|IMPDH2|AKR1C3	-1.55813
GO Molecular Functions	GO:0004672	protein kinase activity	-5.93599	8.36412	58	9	15.5172	CHEK1|DAPK1|FGFR1|GSK3B|IGF1R|LCK|PIK3CG|SYK|TGFBR1	-3.2785
GO Molecular Functions	GO:0016773	phosphotransferase activity, alcohol group as acceptor	-5.31335	7.01588	58	9	15.5172	CHEK1|DAPK1|FGFR1|GSK3B|IGF1R|LCK|PIK3CG|SYK|TGFBR1	-2.84491
GO Molecular Functions	GO:0016301	kinase activity	-5.03833	6.48364	58	9	15.5172	CHEK1|DAPK1|FGFR1|GSK3B|IGF1R|LCK|PIK3CG|SYK|TGFBR1	-2.59472
GO Molecular Functions	GO:0004674	protein serine/threonine kinase activity	-3.78247	7.33901	58	6	10.3448	CHEK1|DAPK1|GSK3B|PIK3CG|SYK|TGFBR1	-1.51495
GO Molecular Functions	GO:0106310	protein serine kinase activity	-2.29476	5.78718	58	4	6.89655	CHEK1|DAPK1|GSK3B|PIK3CG	-0.24909
GO Molecular Functions	GO:0016763	pentosyltransferase activity	-5.61922	42.6362	58	4	6.89655	PARP1|TYMP|MTAP|PNP	-3.06647
GO Molecular Functions	GO:0016757	glycosyltransferase activity	-3.78748	9.74427	58	5	8.62069	PARP1|TYMP|MTAP|PNP|B3GAT1	-1.51495
GO Molecular Functions	GO:0016758	hexosyltransferase activity	-2.19804	7.99428	58	3	5.17241	TYMP|MTAP|B3GAT1	-0.171257
GO Molecular Functions	GO:0000900	mRNA regulatory element binding translation repressor activity	-5.52558	104.459	58	3	5.17241	DHFR|RARA|TYMS	-3.00279
GO Molecular Functions	GO:0090079	translation regulator activity, nucleic acid binding	-2.91693	14.375	58	3	5.17241	DHFR|RARA|TYMS	-0.762113
GO Molecular Functions	GO:0033218	amide binding	-2.12477	5.17122	58	4	6.89655	DHFR|IGF1R|PPARG|TYMS	-0.107131
GO Molecular Functions	GO:0016627	oxidoreductase activity, acting on the CH-CH group of donors	-3.69757	26.5573	58	3	5.17241	BLVRB|CRAT|AKR1C3	-1.44585
GO Molecular Functions	GO:0042803	protein homodimerization activity	-3.38858	5.1349	58	7	12.069	PARP1|CDA|TYMP|EPHX2|FGFR1|HSD17B1|TYMS	-1.16682
GO Molecular Functions	GO:0019199	transmembrane receptor protein kinase activity	-3.3233	19.8339	58	3	5.17241	FGFR1|IGF1R|TGFBR1	-1.12957
GO Molecular Functions	GO:0019838	growth factor binding	-2.65114	11.6065	58	3	5.17241	FGFR1|IGF1R|TGFBR1	-0.554315
GO Molecular Functions	GO:0009055	electron transfer activity	-2.82852	13.3921	58	3	5.17241	AKR1B1|CYP19A1|MAOB	-0.697839
GO Molecular Functions	GO:0016798	hydrolase activity, acting on glycosyl bonds	-2.67888	11.8703	58	3	5.17241	BST1|CHIT1|NEU2	-0.571061
GO Molecular Functions	GO:0042578	phosphoric ester hydrolase activity	-2.29476	5.78718	58	4	6.89655	EPHX2|LCK|PDE3B|PDE4D	-0.24909
