# Supplementary material for: Integrating multi-dimensional data to reveal the mechanisms and molecular targets of baikening granules for treatment of pediatric influenza
Source: Front Mol Biosci. 2025 Jul 11;12:1637980. doi: 10.3389/fmolb.2025.1637980 (PMC12289495; doi:10.3389/fmolb.2025.1637980)
Supplement: Supplementary file 3 [file Supplementaryfile4.xlsx]

## Sheet: Sheet1
Supplementary Table S8：The hydrogen bonds of Peimisine- IFI27 and Peimisine-OTOF
Time (ns)	OTOF-1time	OTOF-2time	Mean-OTOF	STD-OTOF	IFI27-1time	IFI27-2time	Mean-IFI27	STD-IFI27
0	1	0	0.5	0.70711	0	0	0	0
0.01	1	0	0.5	0.70711	0	0	0	0
0.02	1	0	0.5	0.70711	0	0	0	0
0.03	0	0	0	0	0	0	0	0
0.04	1	1	1	0	0	0	0	0
0.05	0	0	0	0	0	0	0	0
0.06	1	0	0.5	0.70711	0	0	0	0
0.07	0	1	0.5	0.70711	0	0	0	0
0.08	1	1	1	0	0	0	0	0
0.09	0	1	0.5	0.70711	0	0	0	0
0.1	1	0	0.5	0.70711	0	0	0	0
0.11	2	1	1.5	0.70711	0	0	0	0
0.12	1	0	0.5	0.70711	0	0	0	0
0.13	1	0	0.5	0.70711	0	0	0	0
0.14	2	0	1	1.41421	0	0	0	0
0.15	1	0	0.5	0.70711	0	0	0	0
0.16	1	0	0.5	0.70711	0	0	0	0
0.17	0	0	0	0	0	0	0	0
0.18	1	0	0.5	0.70711	0	0	0	0
0.19	1	0	0.5	0.70711	0	0	0	0
0.2	0	0	0	0	0	0	0	0
0.21	0	0	0	0	0	0	0	0
0.22	0	0	0	0	0	0	0	0
0.23	0	0	0	0	0	0	0	0
0.24	0	0	0	0	0	0	0	0
0.25	0	0	0	0	0	0	0	0
0.26	1	0	0.5	0.70711	0	0	0	0
0.27	1	0	0.5	0.70711	0	0	0	0
0.28	1	0	0.5	0.70711	0	0	0	0
0.29	1	0	0.5	0.70711	0	0	0	0
0.3	1	0	0.5	0.70711	1	0	0.5	0.70711
0.31	0	1	0.5	0.70711	0	0	0	0
0.32	0	0	0	0	0	0	0	0
0.33	2	0	1	1.41421	0	0	0	0
0.34	1	2	1.5	0.70711	0	0	0	0
0.35	0	2	1	1.41421	0	0	0	0
0.36	0	1	0.5	0.70711	0	0	0	0
0.37	0	1	0.5	0.70711	0	0	0	0
0.38	1	2	1.5	0.70711	0	0	0	0
0.39	1	1	1	0	0	0	0	0
0.4	0	1	0.5	0.70711	0	0	0	0
0.41	0	1	0.5	0.70711	0	0	0	0
0.42	0	1	0.5	0.70711	0	0	0	0
0.43	0	1	0.5	0.70711	0	0	0	0
0.44	0	1	0.5	0.70711	0	0	0	0
0.45	2	0	1	1.41421	0	0	0	0
0.46	0	1	0.5	0.70711	0	0	0	0
0.47	1	1	1	0	0	0	0	0
0.48	0	0	0	0	0	0	0	0
0.49	0	1	0.5	0.70711	0	0	0	0
0.5	0	1	0.5	0.70711	0	0	0	0
0.51	0	1	0.5	0.70711	0	0	0	0
0.52	0	2	1	1.41421	0	0	0	0
0.53	1	0	0.5	0.70711	0	0	0	0
0.54	1	2	1.5	0.70711	0	0	0	0
0.55	1	1	1	0	0	0	0	0
0.56	1	1	1	0	0	1	0.5	0.70711
0.57	0	1	0.5	0.70711	0	0	0	0
0.58	2	1	1.5	0.70711	0	0	0	0
0.59	2	1	1.5	0.70711	0	0	0	0
0.6	0	2	1	1.41421	0	0	0	0
0.61	1	0	0.5	0.70711	0	0	0	0
0.62	1	2	1.5	0.70711	0	0	0	0
0.63	1	1	1	0	0	0	0	0
0.64	2	2	2	0	0	0	0	0
0.65	2	2	2	0	0	0	0	0
0.66	1	1	1	0	1	0	0.5	0.70711
0.67	0	2	1	1.41421	0	0	0	0
0.68	0	1	0.5	0.70711	0	0	0	0
0.69	1	1	1	0	0	1	0.5	0.70711
0.7	1	2	1.5	0.70711	0	0	0	0
0.71	2	1	1.5	0.70711	0	0	0	0
0.72	0	2	1	1.41421	0	0	0	0
0.73	0	1	0.5	0.70711	0	0	0	0
0.74	0	2	1	1.41421	0	0	0	0
0.75	0	2	1	1.41421	0	0	0	0
0.76	0	1	0.5	0.70711	0	0	0	0
0.77	0	2	1	1.41421	0	0	0	0
0.78	0	1	0.5	0.70711	0	0	0	0
0.79	0	0	0	0	0	0	0	0
0.8	0	2	1	1.41421	0	1	0.5	0.70711
0.81	0	2	1	1.41421	0	0	0	0
0.82	0	1	0.5	0.70711	0	0	0	0
0.83	0	2	1	1.41421	0	0	0	0
0.84	1	1	1	0	0	0	0	0
0.85	0	1	0.5	0.70711	0	0	0	0
0.86	2	0	1	1.41421	0	0	0	0
0.87	0	1	0.5	0.70711	0	0	0	0
0.88	0	1	0.5	0.70711	0	0	0	0
0.89	0	1	0.5	0.70711	0	0	0	0
0.9	0	2	1	1.41421	0	0	0	0
0.91	0	0	0	0	0	0	0	0
0.92	0	1	0.5	0.70711	0	0	0	0
0.93	0	1	0.5	0.70711	0	0	0	0
0.94	0	0	0	0	0	0	0	0
0.95	0	2	1	1.41421	0	0	0	0
0.96	0	2	1	1.41421	0	0	0	0
0.97	0	1	0.5	0.70711	0	0	0	0
0.98	0	0	0	0	0	0	0	0
0.99	1	1	1	0	0	0	0	0
1	0	2	1	1.41421	0	0	0	0
1.01	0	1	0.5	0.70711	0	1	0.5	0.70711
1.02	0	1	0.5	0.70711	0	0	0	0
1.03	1	0	0.5	0.70711	0	0	0	0
1.04	1	0	0.5	0.70711	0	0	0	0
1.05	0	1	0.5	0.70711	0	0	0	0
1.06	0	1	0.5	0.70711	0	0	0	0
1.07	0	1	0.5	0.70711	0	0	0	0
1.08	0	1	0.5	0.70711	0	0	0	0
1.09	0	1	0.5	0.70711	0	0	0	0
1.1	1	0	0.5	0.70711	0	0	0	0
1.11	0	1	0.5	0.70711	0	0	0	0
1.12	0	0	0	0	0	0	0	0
1.13	1	2	1.5	0.70711	0	0	0	0
1.14	0	1	0.5	0.70711	0	0	0	0
1.15	0	0	0	0	0	0	0	0
1.16	0	1	0.5	0.70711	0	0	0	0
1.17	0	1	0.5	0.70711	0	0	0	0
1.18	2	2	2	0	0	0	0	0
1.19	0	1	0.5	0.70711	0	0	0	0
1.2	0	0	0	0	0	0	0	0
1.21	0	0	0	0	0	0	0	0
1.22	0	0	0	0	0	0	0	0
1.23	1	1	1	0	0	0	0	0
1.24	0	0	0	0	0	0	0	0
1.25	0	0	0	0	0	0	0	0
1.26	0	0	0	0	0	0	0	0
1.27	0	0	0	0	0	0	0	0
1.28	1	0	0.5	0.70711	0	0	0	0
1.29	0	0	0	0	0	0	0	0
1.3	0	0	0	0	0	0	0	0
1.31	0	0	0	0	0	0	0	0
1.32	0	1	0.5	0.70711	0	0	0	0
1.33	0	0	0	0	0	0	0	0
1.34	0	0	0	0	0	0	0	0
1.35	0	0	0	0	0	0	0	0
1.36	0	1	0.5	0.70711	0	0	0	0
1.37	0	0	0	0	0	0	0	0
1.38	0	1	0.5	0.70711	0	0	0	0
1.39	1	0	0.5	0.70711	0	0	0	0
1.4	1	0	0.5	0.70711	1	0	0.5	0.70711
1.41	0	0	0	0	1	0	0.5	0.70711
1.42	0	0	0	0	1	0	0.5	0.70711
1.43	0	0	0	0	1	0	0.5	0.70711
1.44	0	0	0	0	1	0	0.5	0.70711
1.45	0	0	0	0	0	0	0	0
1.46	0	0	0	0	0	0	0	0
1.47	1	1	1	0	0	0	0	0
1.48	0	0	0	0	0	0	0	0
1.49	0	1	0.5	0.70711	0	0	0	0
1.5	2	0	1	1.41421	0	0	0	0
1.51	0	0	0	0	0	0	0	0
1.52	1	1	1	0	0	0	0	0
1.53	0	1	0.5	0.70711	0	0	0	0
1.54	0	1	0.5	0.70711	0	0	0	0
1.55	0	0	0	0	0	0	0	0
1.56	0	1	0.5	0.70711	0	0	0	0
1.57	0	1	0.5	0.70711	0	0	0	0
1.58	0	0	0	0	0	0	0	0
1.59	0	0	0	0	0	0	0	0
1.6	0	1	0.5	0.70711	0	0	0	0
1.61	0	0	0	0	0	0	0	0
1.62	0	0	0	0	0	0	0	0
1.63	0	0	0	0	1	0	0.5	0.70711
1.64	1	0	0.5	0.70711	0	0	0	0
1.65	0	0	0	0	1	0	0.5	0.70711
1.66	0	1	0.5	0.70711	0	0	0	0
1.67	1	2	1.5	0.70711	0	0	0	0
1.68	0	0	0	0	1	0	0.5	0.70711
1.69	1	0	0.5	0.70711	1	0	0.5	0.70711
1.7	0	1	0.5	0.70711	0	0	0	0
1.71	0	1	0.5	0.70711	0	0	0	0
1.72	0	1	0.5	0.70711	0	0	0	0
1.73	1	1	1	0	0	0	0	0
1.74	0	0	0	0	0	1	0.5	0.70711
1.75	0	0	0	0	0	0	0	0
1.76	0	1	0.5	0.70711	0	1	0.5	0.70711
1.77	1	1	1	0	0	0	0	0
1.78	0	0	0	0	0	1	0.5	0.70711
1.79	0	1	0.5	0.70711	1	0	0.5	0.70711
1.8	0	0	0	0	1	1	1	0
1.81	0	0	0	0	0	0	0	0
1.82	0	1	0.5	0.70711	0	0	0	0
1.83	0	1	0.5	0.70711	1	0	0.5	0.70711
1.84	0	1	0.5	0.70711	0	0	0	0
1.85	1	1	1	0	0	0	0	0
1.86	0	0	0	0	0	0	0	0
1.87	0	1	0.5	0.70711	0	0	0	0
1.88	0	0	0	0	1	0	0.5	0.70711
1.89	0	0	0	0	0	0	0	0
1.9	0	0	0	0	1	0	0.5	0.70711
1.91	0	1	0.5	0.70711	0	0	0	0
1.92	0	1	0.5	0.70711	0	0	0	0
1.93	0	1	0.5	0.70711	1	0	0.5	0.70711
1.94	0	1	0.5	0.70711	1	0	0.5	0.70711
1.95	0	1	0.5	0.70711	1	0	0.5	0.70711
1.96	0	1	0.5	0.70711	1	1	1	0
1.97	0	1	0.5	0.70711	0	0	0	0
1.98	0	0	0	0	0	0	0	0
1.99	0	1	0.5	0.70711	0	0	0	0
2	0	0	0	0	1	0	0.5	0.70711
2.01	0	0	0	0	1	0	0.5	0.70711
2.02	0	2	1	1.41421	0	0	0	0
2.03	0	1	0.5	0.70711	1	0	0.5	0.70711
2.04	0	0	0	0	0	0	0	0
2.05	0	1	0.5	0.70711	0	0	0	0
2.06	0	0	0	0	0	0	0	0
2.07	0	1	0.5	0.70711	0	0	0	0
2.08	1	1	1	0	1	0	0.5	0.70711
2.09	0	1	0.5	0.70711	0	0	0	0
2.1	0	1	0.5	0.70711	0	0	0	0
2.11	0	0	0	0	0	0	0	0
2.12	0	1	0.5	0.70711	0	0	0	0
2.13	0	1	0.5	0.70711	0	0	0	0
2.14	0	1	0.5	0.70711	0	0	0	0
2.15	0	0	0	0	0	0	0	0
2.16	0	0	0	0	0	0	0	0
2.17	1	0	0.5	0.70711	0	0	0	0
2.18	0	0	0	0	0	0	0	0
2.19	0	0	0	0	1	0	0.5	0.70711
2.2	0	1	0.5	0.70711	0	0	0	0
2.21	0	0	0	0	1	0	0.5	0.70711
2.22	0	1	0.5	0.70711	0	0	0	0
2.23	0	0	0	0	0	0	0	0
2.24	0	0	0	0	0	0	0	0
2.25	0	0	0	0	0	0	0	0
2.26	0	0	0	0	0	0	0	0
2.27	1	0	0.5	0.70711	0	0	0	0
2.28	0	0	0	0	0	0	0	0
2.29	0	0	0	0	1	0	0.5	0.70711
2.3	1	0	0.5	0.70711	1	0	0.5	0.70711
2.31	0	0	0	0	0	1	0.5	0.70711
2.32	1	0	0.5	0.70711	0	0	0	0
2.33	0	0	0	0	0	1	0.5	0.70711
2.34	0	0	0	0	0	1	0.5	0.70711
2.35	0	0	0	0	0	0	0	0
2.36	0	0	0	0	0	0	0	0
2.37	0	0	0	0	1	1	1	0
2.38	0	0	0	0	0	0	0	0
2.39	0	0	0	0	0	1	0.5	0.70711
2.4	0	0	0	0	0	1	0.5	0.70711
2.41	0	0	0	0	0	0	0	0
2.42	0	0	0	0	0	0	0	0
2.43	0	0	0	0	0	1	0.5	0.70711
2.44	0	0	0	0	0	0	0	0
2.45	0	0	0	0	0	0	0	0
2.46	0	1	0.5	0.70711	0	0	0	0
2.47	0	0	0	0	0	0	0	0
2.48	0	0	0	0	0	0	0	0
2.49	1	0	0.5	0.70711	0	1	0.5	0.70711
2.5	0	0	0	0	0	0	0	0
2.51	0	0	0	0	0	0	0	0
2.52	0	1	0.5	0.70711	1	0	0.5	0.70711
2.53	0	1	0.5	0.70711	0	1	0.5	0.70711
2.54	0	0	0	0	0	1	0.5	0.70711
2.55	0	0	0	0	1	1	1	0
2.56	0	0	0	0	0	0	0	0
2.57	1	0	0.5	0.70711	0	0	0	0
2.58	0	0	0	0	0	0	0	0
2.59	0	0	0	0	0	1	0.5	0.70711
2.6	0	0	0	0	0	0	0	0
2.61	0	0	0	0	0	1	0.5	0.70711
2.62	0	0	0	0	0	0	0	0
2.63	0	0	0	0	0	0	0	0
2.64	0	0	0	0	0	0	0	0
2.65	0	0	0	0	0	1	0.5	0.70711
2.66	0	0	0	0	0	1	0.5	0.70711
2.67	0	0	0	0	0	1	0.5	0.70711
2.68	0	0	0	0	0	0	0	0
2.69	0	0	0	0	0	0	0	0
2.7	0	0	0	0	0	0	0	0
2.71	0	0	0	0	0	1	0.5	0.70711
2.72	1	0	0.5	0.70711	0	1	0.5	0.70711
2.73	0	0	0	0	0	1	0.5	0.70711
2.74	0	0	0	0	0	0	0	0
2.75	0	0	0	0	0	1	0.5	0.70711
2.76	1	0	0.5	0.70711	0	0	0	0
2.77	0	0	0	0	0	1	0.5	0.70711
2.78	0	0	0	0	1	0	0.5	0.70711
2.79	1	0	0.5	0.70711	0	1	0.5	0.70711
2.8	0	0	0	0	1	1	1	0
2.81	0	0	0	0	0	1	0.5	0.70711
2.82	0	0	0	0	0	0	0	0
2.83	0	0	0	0	0	0	0	0
2.84	0	0	0	0	0	0	0	0
2.85	0	0	0	0	1	1	1	0
2.86	0	0	0	0	0	1	0.5	0.70711
2.87	0	0	0	0	1	0	0.5	0.70711
2.88	0	0	0	0	0	0	0	0
2.89	0	0	0	0	0	0	0	0
2.9	0	0	0	0	0	0	0	0
2.91	0	0	0	0	0	0	0	0
2.92	0	0	0	0	0	0	0	0
2.93	0	0	0	0	1	0	0.5	0.70711
2.94	0	0	0	0	0	0	0	0
2.95	0	0	0	0	0	0	0	0
2.96	0	0	0	0	0	0	0	0
2.97	0	0	0	0	1	0	0.5	0.70711
2.98	0	0	0	0	1	0	0.5	0.70711
2.99	0	0	0	0	0	0	0	0
3	1	0	0.5	0.70711	0	0	0	0
3.01	0	0	0	0	0	0	0	0
3.02	1	0	0.5	0.70711	0	1	0.5	0.70711
3.03	0	0	0	0	0	1	0.5	0.70711
3.04	0	0	0	0	0	0	0	0
3.05	0	1	0.5	0.70711	1	0	0.5	0.70711
3.06	0	0	0	0	0	0	0	0
3.07	0	0	0	0	0	0	0	0
3.08	0	0	0	0	0	1	0.5	0.70711
3.09	0	0	0	0	0	0	0	0
3.1	1	0	0.5	0.70711	0	0	0	0
3.11	0	0	0	0	0	0	0	0
3.12	0	0	0	0	0	0	0	0
3.13	1	0	0.5	0.70711	0	0	0	0
3.14	0	0	0	0	0	0	0	0
3.15	1	0	0.5	0.70711	0	0	0	0
3.16	0	0	0	0	0	0	0	0
3.17	1	0	0.5	0.70711	0	0	0	0
3.18	1	0	0.5	0.70711	0	0	0	0
3.19	1	0	0.5	0.70711	0	0	0	0
3.2	0	0	0	0	0	0	0	0
3.21	0	0	0	0	0	0	0	0
3.22	0	0	0	0	0	0	0	0
3.23	0	0	0	0	0	0	0	0
3.24	0	0	0	0	0	0	0	0
3.25	0	0	0	0	0	0	0	0
3.26	0	0	0	0	0	0	0	0
3.27	0	0	0	0	0	0	0	0
3.28	0	0	0	0	0	0	0	0
3.29	0	0	0	0	0	0	0	0
3.3	0	0	0	0	0	0	0	0
3.31	0	0	0	0	0	0	0	0
3.32	0	0	0	0	0	0	0	0
3.33	0	0	0	0	0	0	0	0
3.34	0	0	0	0	0	0	0	0
3.35	0	0	0	0	0	0	0	0
3.36	0	0	0	0	0	0	0	0
3.37	1	1	1	0	0	0	0	0
3.38	0	0	0	0	0	0	0	0
3.39	0	0	0	0	0	1	0.5	0.70711
3.4	0	0	0	0	0	0	0	0
3.41	0	0	0	0	0	0	0	0
3.42	0	0	0	0	0	0	0	0
3.43	0	0	0	0	0	0	0	0
3.44	0	0	0	0	0	0	0	0
3.45	0	0	0	0	0	1	0.5	0.70711
3.46	0	0	0	0	0	0	0	0
3.47	0	0	0	0	0	0	0	0
3.48	0	0	0	0	0	0	0	0
3.49	0	0	0	0	0	1	0.5	0.70711
3.5	0	0	0	0	0	0	0	0
3.51	0	0	0	0	0	0	0	0
3.52	0	0	0	0	0	0	0	0
3.53	0	0	0	0	0	0	0	0
3.54	0	0	0	0	0	0	0	0
3.55	1	0	0.5	0.70711	0	0	0	0
3.56	0	0	0	0	0	0	0	0
3.57	0	0	0	0	0	0	0	0
3.58	0	0	0	0	0	0	0	0
3.59	0	0	0	0	0	0	0	0
3.6	0	0	0	0	0	0	0	0
3.61	1	0	0.5	0.70711	0	0	0	0
3.62	0	0	0	0	0	0	0	0
3.63	0	0	0	0	0	0	0	0
3.64	0	0	0	0	0	0	0	0
3.65	0	0	0	0	0	0	0	0
3.66	0	0	0	0	0	0	0	0
3.67	0	0	0	0	0	0	0	0
3.68	0	0	0	0	0	0	0	0
3.69	0	0	0	0	0	0	0	0
3.7	0	0	0	0	0	0	0	0
3.71	0	0	0	0	0	0	0	0
3.72	0	0	0	0	0	0	0	0
3.73	0	0	0	0	0	0	0	0
3.74	0	0	0	0	0	0	0	0
3.75	0	0	0	0	0	0	0	0
3.76	0	0	0	0	0	1	0.5	0.70711
3.77	0	0	0	0	0	0	0	0
3.78	0	0	0	0	0	0	0	0
3.79	0	0	0	0	0	0	0	0
3.8	0	0	0	0	0	0	0	0
3.81	1	0	0.5	0.70711	0	0	0	0
3.82	0	0	0	0	0	0	0	0
3.83	0	1	0.5	0.70711	0	0	0	0
3.84	0	1	0.5	0.70711	0	0	0	0
3.85	0	0	0	0	0	0	0	0
3.86	0	1	0.5	0.70711	0	0	0	0
3.87	0	0	0	0	0	0	0	0
3.88	0	0	0	0	0	0	0	0
3.89	0	0	0	0	0	0	0	0
3.9	0	1	0.5	0.70711	0	0	0	0
3.91	0	1	0.5	0.70711	0	0	0	0
3.92	0	0	0	0	0	0	0	0
3.93	0	1	0.5	0.70711	0	1	0.5	0.70711
3.94	0	1	0.5	0.70711	0	0	0	0
3.95	0	1	0.5	0.70711	0	0	0	0
3.96	0	0	0	0	0	0	0	0
3.97	0	1	0.5	0.70711	0	0	0	0
3.98	0	0	0	0	0	0	0	0
3.99	0	1	0.5	0.70711	0	0	0	0
4	0	1	0.5	0.70711	1	0	0.5	0.70711
4.01	0	1	0.5	0.70711	1	0	0.5	0.70711
4.02	0	1	0.5	0.70711	0	0	0	0
4.03	0	1	0.5	0.70711	0	0	0	0
4.04	1	0	0.5	0.70711	0	0	0	0
4.05	0	1	0.5	0.70711	1	0	0.5	0.70711
4.06	0	0	0	0	1	0	0.5	0.70711
4.07	0	1	0.5	0.70711	0	0	0	0
4.08	0	1	0.5	0.70711	0	0	0	0
4.09	0	1	0.5	0.70711	1	0	0.5	0.70711
4.1	0	0	0	0	1	0	0.5	0.70711
4.11	0	1	0.5	0.70711	1	0	0.5	0.70711
4.12	0	1	0.5	0.70711	0	0	0	0
4.13	0	1	0.5	0.70711	0	0	0	0
4.14	1	0	0.5	0.70711	0	1	0.5	0.70711
4.15	0	0	0	0	0	0	0	0
4.16	0	0	0	0	0	0	0	0
4.17	0	0	0	0	0	0	0	0
4.18	0	0	0	0	0	0	0	0
4.19	0	0	0	0	0	0	0	0
4.2	1	0	0.5	0.70711	0	0	0	0
4.21	1	0	0.5	0.70711	0	0	0	0
4.22	0	0	0	0	0	0	0	0
4.23	0	1	0.5	0.70711	0	0	0	0
4.24	0	1	0.5	0.70711	0	0	0	0
4.25	0	0	0	0	0	0	0	0
4.26	0	1	0.5	0.70711	0	0	0	0
4.27	0	1	0.5	0.70711	0	0	0	0
4.28	0	1	0.5	0.70711	0	0	0	0
4.29	0	1	0.5	0.70711	0	0	0	0
4.3	0	0	0	0	0	0	0	0
4.31	0	1	0.5	0.70711	0	0	0	0
4.32	0	0	0	0	0	0	0	0
4.33	0	1	0.5	0.70711	0	0	0	0
4.34	0	1	0.5	0.70711	0	0	0	0
4.35	0	1	0.5	0.70711	0	0	0	0
4.36	0	0	0	0	0	0	0	0
4.37	1	0	0.5	0.70711	0	0	0	0
4.38	0	0	0	0	0	0	0	0
4.39	0	0	0	0	0	0	0	0
4.4	0	0	0	0	0	0	0	0
4.41	0	1	0.5	0.70711	0	0	0	0
4.42	0	0	0	0	0	0	0	0
4.43	0	0	0	0	0	0	0	0
4.44	0	0	0	0	0	0	0	0
4.45	0	1	0.5	0.70711	0	0	0	0
4.46	1	1	1	0	0	0	0	0
4.47	0	0	0	0	0	0	0	0
4.48	0	1	0.5	0.70711	0	0	0	0
4.49	0	0	0	0	0	0	0	0
4.5	1	0	0.5	0.70711	0	0	0	0
4.51	0	0	0	0	0	0	0	0
4.52	0	0	0	0	0	0	0	0
4.53	1	1	1	0	0	0	0	0
4.54	0	0	0	0	0	0	0	0
4.55	0	1	0.5	0.70711	0	0	0	0
4.56	0	1	0.5	0.70711	0	0	0	0
4.57	0	1	0.5	0.70711	0	0	0	0
4.58	1	1	1	0	0	0	0	0
4.59	0	0	0	0	0	0	0	0
4.6	0	1	0.5	0.70711	0	0	0	0
4.61	0	1	0.5	0.70711	0	0	0	0
4.62	0	1	0.5	0.70711	0	0	0	0
4.63	0	0	0	0	0	0	0	0
4.64	0	0	0	0	0	1	0.5	0.70711
4.65	0	0	0	0	1	0	0.5	0.70711
4.66	0	0	0	0	0	0	0	0
4.67	1	1	1	0	0	0	0	0
4.68	0	0	0	0	0	0	0	0
4.69	0	0	0	0	0	1	0.5	0.70711
4.7	0	1	0.5	0.70711	0	0	0	0
4.71	0	1	0.5	0.70711	0	0	0	0
4.72	1	0	0.5	0.70711	0	0	0	0
4.73	1	0	0.5	0.70711	0	0	0	0
4.74	0	0	0	0	0	0	0	0
4.75	0	0	0	0	0	0	0	0
4.76	0	1	0.5	0.70711	0	0	0	0
4.77	0	0	0	0	0	0	0	0
4.78	0	1	0.5	0.70711	0	0	0	0
4.79	0	0	0	0	0	0	0	0
4.8	0	0	0	0	0	0	0	0
4.81	1	0	0.5	0.70711	0	0	0	0
4.82	1	0	0.5	0.70711	0	1	0.5	0.70711
4.83	0	0	0	0	1	0	0.5	0.70711
4.84	1	0	0.5	0.70711	0	0	0	0
4.85	0	0	0	0	0	0	0	0
4.86	0	0	0	0	0	0	0	0
4.87	0	0	0	0	0	0	0	0
4.88	0	0	0	0	0	0	0	0
4.89	1	0	0.5	0.70711	0	0	0	0
4.9	0	0	0	0	0	0	0	0
4.91	0	0	0	0	0	0	0	0
4.92	0	0	0	0	0	0	0	0
4.93	1	0	0.5	0.70711	1	1	1	0
4.94	0	0	0	0	0	0	0	0
4.95	1	0	0.5	0.70711	0	0	0	0
4.96	0	0	0	0	0	0	0	0
4.97	0	0	0	0	0	0	0	0
4.98	0	0	0	0	0	0	0	0
4.99	0	0	0	0	0	0	0	0
5	0	0	0	0	0	0	0	0
5.01	0	0	0	0	0	0	0	0
5.02	0	0	0	0	0	1	0.5	0.70711
5.03	0	0	0	0	0	0	0	0
5.04	0	0	0	0	0	1	0.5	0.70711
5.05	0	0	0	0	0	0	0	0
5.06	0	0	0	0	0	0	0	0
5.07	0	0	0	0	0	0	0	0
5.08	0	0	0	0	0	0	0	0
5.09	0	0	0	0	0	0	0	0
5.1	0	0	0	0	0	0	0	0
5.11	1	0	0.5	0.70711	0	1	0.5	0.70711
5.12	0	0	0	0	0	0	0	0
5.13	0	0	0	0	0	0	0	0
5.14	0	0	0	0	0	0	0	0
5.15	0	0	0	0	0	1	0.5	0.70711
5.16	0	0	0	0	1	0	0.5	0.70711
5.17	0	0	0	0	1	0	0.5	0.70711
5.18	0	0	0	0	1	0	0.5	0.70711
5.19	0	0	0	0	0	0	0	0
5.2	0	0	0	0	0	0	0	0
5.21	0	0	0	0	0	0	0	0
5.22	0	0	0	0	0	0	0	0
5.23	0	0	0	0	1	1	1	0
5.24	0	0	0	0	1	0	0.5	0.70711
5.25	0	0	0	0	0	0	0	0
5.26	0	0	0	0	0	0	0	0
5.27	0	0	0	0	1	0	0.5	0.70711
5.28	0	0	0	0	1	0	0.5	0.70711
5.29	1	0	0.5	0.70711	0	0	0	0
5.3	1	0	0.5	0.70711	0	1	0.5	0.70711
5.31	0	0	0	0	1	0	0.5	0.70711
5.32	0	0	0	0	1	0	0.5	0.70711
5.33	0	0	0	0	1	0	0.5	0.70711
5.34	0	0	0	0	0	0	0	0
5.35	0	0	0	0	0	0	0	0
5.36	0	0	0	0	0	0	0	0
5.37	0	0	0	0	0	0	0	0
5.38	0	0	0	0	0	0	0	0
5.39	0	0	0	0	0	0	0	0
5.4	0	0	0	0	0	0	0	0
5.41	0	0	0	0	0	0	0	0
5.42	0	1	0.5	0.70711	0	0	0	0
5.43	0	0	0	0	0	0	0	0
5.44	0	0	0	0	0	0	0	0
5.45	0	0	0	0	0	0	0	0
5.46	0	0	0	0	0	0	0	0
5.47	0	0	0	0	0	0	0	0
5.48	0	0	0	0	0	1	0.5	0.70711
5.49	0	0	0	0	0	0	0	0
5.5	1	0	0.5	0.70711	0	0	0	0
5.51	0	0	0	0	0	0	0	0
5.52	0	0	0	0	0	0	0	0
5.53	1	0	0.5	0.70711	0	0	0	0
5.54	1	0	0.5	0.70711	0	0	0	0
5.55	1	0	0.5	0.70711	0	0	0	0
5.56	0	0	0	0	0	0	0	0
5.57	1	0	0.5	0.70711	0	0	0	0
5.58	0	0	0	0	0	0	0	0
5.59	0	0	0	0	0	0	0	0
5.6	0	0	0	0	1	0	0.5	0.70711
5.61	0	0	0	0	1	0	0.5	0.70711
5.62	0	0	0	0	0	0	0	0
5.63	0	0	0	0	0	0	0	0
5.64	1	0	0.5	0.70711	0	0	0	0
5.65	0	0	0	0	1	0	0.5	0.70711
5.66	1	0	0.5	0.70711	1	0	0.5	0.70711
5.67	0	0	0	0	0	0	0	0
5.68	0	0	0	0	1	0	0.5	0.70711
5.69	0	0	0	0	0	0	0	0
5.7	1	0	0.5	0.70711	1	1	1	0
5.71	1	0	0.5	0.70711	1	1	1	0
5.72	0	0	0	0	1	0	0.5	0.70711
5.73	1	0	0.5	0.70711	0	0	0	0
5.74	1	0	0.5	0.70711	1	0	0.5	0.70711
5.75	0	0	0	0	1	0	0.5	0.70711
5.76	1	0	0.5	0.70711	1	0	0.5	0.70711
5.77	0	0	0	0	1	0	0.5	0.70711
5.78	1	0	0.5	0.70711	1	0	0.5	0.70711
5.79	0	0	0	0	1	0	0.5	0.70711
5.8	1	0	0.5	0.70711	0	0	0	0
5.81	0	0	0	0	0	0	0	0
5.82	1	0	0.5	0.70711	1	0	0.5	0.70711
5.83	0	0	0	0	0	0	0	0
5.84	0	0	0	0	1	0	0.5	0.70711
5.85	1	0	0.5	0.70711	1	0	0.5	0.70711
5.86	0	0	0	0	0	0	0	0
5.87	1	0	0.5	0.70711	1	0	0.5	0.70711
5.88	1	0	0.5	0.70711	0	0	0	0
5.89	0	0	0	0	1	0	0.5	0.70711
5.9	1	0	0.5	0.70711	0	0	0	0
5.91	0	0	0	0	1	0	0.5	0.70711
5.92	0	0	0	0	0	0	0	0
5.93	1	0	0.5	0.70711	0	0	0	0
5.94	0	0	0	0	0	0	0	0
5.95	0	0	0	0	0	0	0	0
5.96	0	0	0	0	0	0	0	0
5.97	1	0	0.5	0.70711	0	0	0	0
5.98	0	0	0	0	0	0	0	0
5.99	0	0	0	0	1	0	0.5	0.70711
6	0	0	0	0	0	0	0	0
6.01	0	0	0	0	1	0	0.5	0.70711
6.02	0	0	0	0	0	0	0	0
6.03	1	1	1	0	1	0	0.5	0.70711
6.04	0	0	0	0	0	0	0	0
6.05	0	0	0	0	0	0	0	0
6.06	1	0	0.5	0.70711	0	0	0	0
6.07	0	0	0	0	1	0	0.5	0.70711
6.08	0	0	0	0	0	0	0	0
6.09	0	0	0	0	1	0	0.5	0.70711
6.1	0	0	0	0	1	0	0.5	0.70711
6.11	0	0	0	0	1	0	0.5	0.70711
6.12	0	0	0	0	0	0	0	0
6.13	0	0	0	0	1	0	0.5	0.70711
6.14	0	0	0	0	1	0	0.5	0.70711
6.15	0	0	0	0	0	0	0	0
6.16	0	0	0	0	0	0	0	0
6.17	0	0	0	0	0	0	0	0
6.18	0	0	0	0	1	0	0.5	0.70711
6.19	0	0	0	0	0	0	0	0
6.2	0	0	0	0	0	0	0	0
6.21	1	0	0.5	0.70711	1	0	0.5	0.70711
6.22	0	0	0	0	1	0	0.5	0.70711
6.23	0	0	0	0	0	0	0	0
6.24	0	0	0	0	1	0	0.5	0.70711
6.25	0	0	0	0	0	0	0	0
6.26	1	0	0.5	0.70711	0	0	0	0
6.27	0	0	0	0	0	0	0	0
6.28	0	0	0	0	0	0	0	0
6.29	0	0	0	0	0	0	0	0
6.3	1	0	0.5	0.70711	0	0	0	0
6.31	0	0	0	0	0	0	0	0
6.32	0	0	0	0	0	0	0	0
6.33	1	0	0.5	0.70711	0	0	0	0
6.34	0	0	0	0	0	0	0	0
6.35	1	0	0.5	0.70711	0	0	0	0
6.36	0	0	0	0	0	0	0	0
6.37	1	0	0.5	0.70711	0	0	0	0
6.38	0	0	0	0	0	0	0	0
6.39	1	0	0.5	0.70711	0	0	0	0
6.4	0	0	0	0	0	0	0	0
6.41	1	0	0.5	0.70711	0	0	0	0
6.42	0	0	0	0	0	0	0	0
6.43	0	0	0	0	0	0	0	0
6.44	0	1	0.5	0.70711	0	0	0	0
6.45	0	0	0	0	0	0	0	0
6.46	0	0	0	0	0	0	0	0
6.47	0	0	0	0	0	0	0	0
6.48	0	0	0	0	0	0	0	0
6.49	0	0	0	0	0	0	0	0
6.5	0	0	0	0	0	0	0	0
6.51	0	0	0	0	0	0	0	0
6.52	0	0	0	0	0	0	0	0
6.53	0	0	0	0	0	0	0	0
6.54	0	0	0	0	0	0	0	0
6.55	0	0	0	0	0	0	0	0
6.56	0	0	0	0	0	0	0	0
6.57	0	0	0	0	0	0	0	0
6.58	0	0	0	0	0	0	0	0
6.59	0	0	0	0	0	0	0	0
6.6	0	0	0	0	0	0	0	0
6.61	0	0	0	0	0	0	0	0
6.62	0	0	0	0	0	0	0	0
6.63	1	0	0.5	0.70711	0	0	0	0
6.64	0	0	0	0	0	0	0	0
6.65	0	0	0	0	0	0	0	0
6.66	0	0	0	0	0	0	0	0
6.67	0	0	0	0	0	0	0	0
6.68	1	0	0.5	0.70711	0	0	0	0
6.69	0	0	0	0	0	0	0	0
6.7	0	0	0	0	0	0	0	0
6.71	1	0	0.5	0.70711	0	0	0	0
6.72	0	0	0	0	0	0	0	0
6.73	0	0	0	0	0	0	0	0
6.74	0	0	0	0	0	0	0	0
6.75	0	0	0	0	0	0	0	0
6.76	1	0	0.5	0.70711	0	0	0	0
6.77	0	0	0	0	0	0	0	0
6.78	0	0	0	0	0	0	0	0
6.79	0	0	0	0	0	0	0	0
6.8	0	0	0	0	0	0	0	0
6.81	0	0	0	0	0	0	0	0
6.82	0	0	0	0	0	0	0	0
6.83	1	0	0.5	0.70711	0	0	0	0
6.84	0	0	0	0	0	0	0	0
6.85	0	0	0	0	0	0	0	0
6.86	1	0	0.5	0.70711	0	0	0	0
6.87	0	0	0	0	0	0	0	0
6.88	0	0	0	0	0	0	0	0
6.89	0	0	0	0	0	0	0	0
6.9	0	0	0	0	0	0	0	0
6.91	0	0	0	0	0	0	0	0
6.92	0	0	0	0	0	0	0	0
6.93	0	0	0	0	0	0	0	0
6.94	0	0	0	0	0	0	0	0
6.95	0	0	0	0	0	0	0	0
6.96	0	0	0	0	0	0	0	0
6.97	0	0	0	0	0	0	0	0
6.98	1	0	0.5	0.70711	0	0	0	0
6.99	1	0	0.5	0.70711	0	0	0	0
7	0	0	0	0	0	0	0	0
7.01	1	1	1	0	0	0	0	0
7.02	0	0	0	0	0	0	0	0
7.03	1	0	0.5	0.70711	0	0	0	0
7.04	0	0	0	0	0	0	0	0
7.05	0	0	0	0	0	0	0	0
7.06	0	0	0	0	0	0	0	0
7.07	0	0	0	0	0	0	0	0
7.08	0	0	0	0	0	0	0	0
7.09	0	0	0	0	0	0	0	0
7.1	0	0	0	0	0	0	0	0
7.11	1	0	0.5	0.70711	0	0	0	0
7.12	1	0	0.5	0.70711	0	0	0	0
7.13	0	0	0	0	0	0	0	0
7.14	0	0	0	0	0	0	0	0
7.15	0	0	0	0	0	0	0	0
7.16	0	0	0	0	0	0	0	0
7.17	0	0	0	0	0	0	0	0
7.18	0	0	0	0	0	0	0	0
7.19	0	0	0	0	0	0	0	0
7.2	0	0	0	0	0	0	0	0
7.21	0	0	0	0	0	0	0	0
7.22	1	1	1	0	0	1	0.5	0.70711
7.23	0	0	0	0	0	0	0	0
7.24	0	0	0	0	0	0	0	0
7.25	0	0	0	0	0	0	0	0
7.26	0	0	0	0	0	0	0	0
7.27	0	0	0	0	0	0	0	0
7.28	0	1	0.5	0.70711	0	0	0	0
7.29	0	0	0	0	0	0	0	0
7.3	1	0	0.5	0.70711	0	0	0	0
7.31	0	0	0	0	0	0	0	0
7.32	0	0	0	0	0	0	0	0
7.33	0	0	0	0	0	0	0	0
7.34	0	0	0	0	0	0	0	0
7.35	0	0	0	0	0	0	0	0
7.36	1	0	0.5	0.70711	0	0	0	0
7.37	0	0	0	0	0	0	0	0
7.38	0	0	0	0	0	0	0	0
7.39	1	0	0.5	0.70711	0	0	0	0
7.4	0	0	0	0	0	0	0	0
7.41	0	0	0	0	0	0	0	0
7.42	0	0	0	0	0	0	0	0
7.43	0	0	0	0	0	0	0	0
7.44	0	0	0	0	0	0	0	0
7.45	1	0	0.5	0.70711	0	0	0	0
7.46	0	0	0	0	0	0	0	0
7.47	1	0	0.5	0.70711	0	0	0	0
7.48	0	0	0	0	0	0	0	0
7.49	1	0	0.5	0.70711	0	0	0	0
7.5	0	0	0	0	0	0	0	0
7.51	1	1	1	0	0	0	0	0
7.52	0	0	0	0	0	0	0	0
7.53	0	1	0.5	0.70711	0	0	0	0
7.54	0	0	0	0	0	0	0	0
7.55	1	0	0.5	0.70711	0	0	0	0
7.56	1	1	1	0	0	0	0	0
7.57	0	0	0	0	0	0	0	0
7.58	1	0	0.5	0.70711	0	0	0	0
7.59	0	0	0	0	0	0	0	0
7.6	0	0	0	0	0	0	0	0
7.61	1	0	0.5	0.70711	0	1	0.5	0.70711
7.62	0	0	0	0	0	0	0	0
7.63	0	0	0	0	0	0	0	0
7.64	1	0	0.5	0.70711	0	0	0	0
7.65	0	0	0	0	0	0	0	0
7.66	1	0	0.5	0.70711	0	0	0	0
7.67	1	0	0.5	0.70711	0	0	0	0
7.68	0	0	0	0	0	0	0	0
7.69	0	0	0	0	0	0	0	0
7.7	1	0	0.5	0.70711	0	0	0	0
7.71	0	0	0	0	0	0	0	0
7.72	0	0	0	0	0	0	0	0
7.73	0	0	0	0	0	0	0	0
7.74	1	0	0.5	0.70711	0	0	0	0
7.75	1	0	0.5	0.70711	0	0	0	0
7.76	1	0	0.5	0.70711	0	0	0	0
7.77	1	0	0.5	0.70711	0	0	0	0
7.78	0	0	0	0	0	0	0	0
7.79	0	0	0	0	0	0	0	0
7.8	0	0	0	0	0	0	0	0
7.81	0	0	0	0	0	0	0	0
7.82	0	0	0	0	0	0	0	0
7.83	0	0	0	0	0	0	0	0
7.84	1	0	0.5	0.70711	0	0	0	0
7.85	0	0	0	0	0	0	0	0
7.86	0	0	0	0	0	0	0	0
7.87	0	0	0	0	0	0	0	0
7.88	1	0	0.5	0.70711	0	0	0	0
7.89	0	0	0	0	0	0	0	0
7.9	0	0	0	0	0	0	0	0
7.91	0	0	0	0	0	0	0	0
7.92	1	1	1	0	0	0	0	0
7.93	1	0	0.5	0.70711	0	0	0	0
7.94	0	0	0	0	0	0	0	0
7.95	0	0	0	0	0	0	0	0
7.96	0	0	0	0	0	0	0	0
7.97	0	0	0	0	0	0	0	0
7.98	0	0	0	0	0	0	0	0
7.99	0	0	0	0	0	0	0	0
8	0	0	0	0	0	0	0	0
8.01	1	0	0.5	0.70711	0	0	0	0
8.02	0	0	0	0	0	0	0	0
8.03	0	0	0	0	0	0	0	0
8.04	2	0	1	1.41421	0	0	0	0
8.05	0	0	0	0	0	0	0	0
8.06	0	0	0	0	0	0	0	0
8.07	0	0	0	0	0	0	0	0
8.08	1	0	0.5	0.70711	0	0	0	0
8.09	0	0	0	0	0	0	0	0
8.1	0	0	0	0	0	0	0	0
8.11	0	0	0	0	0	0	0	0
8.12	1	1	1	0	0	0	0	0
8.13	0	1	0.5	0.70711	0	0	0	0
8.14	1	0	0.5	0.70711	0	0	0	0
8.15	0	0	0	0	0	0	0	0
8.16	0	0	0	0	0	0	0	0
8.17	1	0	0.5	0.70711	0	0	0	0
8.18	1	0	0.5	0.70711	0	0	0	0
8.19	1	0	0.5	0.70711	0	0	0	0
8.2	1	0	0.5	0.70711	0	0	0	0
8.21	1	0	0.5	0.70711	0	0	0	0
8.22	0	0	0	0	0	0	0	0
8.23	1	0	0.5	0.70711	0	0	0	0
8.24	1	0	0.5	0.70711	0	0	0	0
8.25	1	0	0.5	0.70711	0	0	0	0
8.26	1	0	0.5	0.70711	0	0	0	0
8.27	1	0	0.5	0.70711	0	0	0	0
8.28	0	0	0	0	0	0	0	0
8.29	1	0	0.5	0.70711	0	0	0	0
8.3	1	0	0.5	0.70711	0	0	0	0
8.31	1	0	0.5	0.70711	0	0	0	0
8.32	1	0	0.5	0.70711	0	0	0	0
8.33	1	0	0.5	0.70711	0	0	0	0
8.34	0	0	0	0	0	0	0	0
8.35	1	0	0.5	0.70711	0	0	0	0
8.36	1	0	0.5	0.70711	0	0	0	0
8.37	0	0	0	0	0	0	0	0
8.38	1	0	0.5	0.70711	0	0	0	0
8.39	1	0	0.5	0.70711	0	0	0	0
8.4	1	0	0.5	0.70711	0	0	0	0
8.41	1	0	0.5	0.70711	0	0	0	0
8.42	0	0	0	0	0	0	0	0
8.43	1	0	0.5	0.70711	0	0	0	0
8.44	1	0	0.5	0.70711	0	0	0	0
8.45	2	0	1	1.41421	0	0	0	0
8.46	1	0	0.5	0.70711	0	0	0	0
8.47	1	0	0.5	0.70711	0	0	0	0
8.48	1	0	0.5	0.70711	0	1	0.5	0.70711
8.49	1	0	0.5	0.70711	0	0	0	0
8.5	1	0	0.5	0.70711	0	0	0	0
8.51	1	0	0.5	0.70711	0	0	0	0
8.52	1	0	0.5	0.70711	0	0	0	0
8.53	1	0	0.5	0.70711	0	0	0	0
8.54	1	0	0.5	0.70711	0	0	0	0
8.55	2	1	1.5	0.70711	0	0	0	0
8.56	2	0	1	1.41421	0	0	0	0
8.57	2	0	1	1.41421	0	0	0	0
8.58	2	0	1	1.41421	0	0	0	0
8.59	2	0	1	1.41421	0	0	0	0
8.6	1	0	0.5	0.70711	0	0	0	0
8.61	2	0	1	1.41421	0	0	0	0
8.62	2	0	1	1.41421	0	0	0	0
8.63	1	0	0.5	0.70711	0	0	0	0
8.64	1	0	0.5	0.70711	0	0	0	0
8.65	1	0	0.5	0.70711	0	0	0	0
8.66	2	0	1	1.41421	0	0	0	0
8.67	2	0	1	1.41421	0	0	0	0
8.68	1	0	0.5	0.70711	0	0	0	0
8.69	1	1	1	0	0	0	0	0
8.7	2	0	1	1.41421	0	0	0	0
8.71	0	0	0	0	0	0	0	0
8.72	1	0	0.5	0.70711	0	0	0	0
8.73	2	0	1	1.41421	0	0	0	0
8.74	0	0	0	0	0	0	0	0
8.75	1	0	0.5	0.70711	0	0	0	0
8.76	1	0	0.5	0.70711	0	0	0	0
8.77	2	0	1	1.41421	0	0	0	0
8.78	0	0	0	0	0	0	0	0
8.79	0	0	0	0	0	0	0	0
8.8	0	0	0	0	0	0	0	0
8.81	1	0	0.5	0.70711	0	0	0	0
8.82	0	0	0	0	0	0	0	0
8.83	0	0	0	0	0	0	0	0
8.84	0	0	0	0	0	0	0	0
8.85	0	0	0	0	0	0	0	0
8.86	0	0	0	0	0	0	0	0
8.87	1	0	0.5	0.70711	0	0	0	0
8.88	0	0	0	0	0	0	0	0
8.89	0	0	0	0	0	0	0	0
8.9	0	0	0	0	0	0	0	0
8.91	1	0	0.5	0.70711	0	0	0	0
8.92	1	0	0.5	0.70711	0	0	0	0
8.93	1	0	0.5	0.70711	0	0	0	0
8.94	1	0	0.5	0.70711	0	0	0	0
8.95	1	0	0.5	0.70711	0	0	0	0
8.96	0	0	0	0	0	0	0	0
8.97	1	0	0.5	0.70711	0	0	0	0
8.98	0	0	0	0	0	0	0	0
8.99	1	0	0.5	0.70711	0	0	0	0
9	0	0	0	0	0	0	0	0
9.01	1	0	0.5	0.70711	0	0	0	0
9.02	1	0	0.5	0.70711	0	0	0	0
9.03	1	0	0.5	0.70711	0	0	0	0
9.04	1	0	0.5	0.70711	0	0	0	0
9.05	1	1	1	0	0	0	0	0
9.06	1	0	0.5	0.70711	0	0	0	0
9.07	0	0	0	0	0	0	0	0
9.08	1	0	0.5	0.70711	0	0	0	0
9.09	0	0	0	0	0	0	0	0
9.1	1	0	0.5	0.70711	0	0	0	0
9.11	0	1	0.5	0.70711	0	0	0	0
9.12	0	0	0	0	0	0	0	0
9.13	0	1	0.5	0.70711	0	1	0.5	0.70711
9.14	0	0	0	0	0	0	0	0
9.15	0	1	0.5	0.70711	0	0	0	0
9.16	0	0	0	0	0	0	0	0
9.17	1	0	0.5	0.70711	0	0	0	0
9.18	0	0	0	0	0	0	0	0
9.19	0	0	0	0	0	0	0	0
9.2	1	0	0.5	0.70711	0	0	0	0
9.21	1	0	0.5	0.70711	0	0	0	0
9.22	1	0	0.5	0.70711	0	0	0	0
9.23	0	0	0	0	0	0	0	0
9.24	1	0	0.5	0.70711	0	0	0	0
9.25	0	0	0	0	0	0	0	0
9.26	0	0	0	0	0	0	0	0
9.27	0	0	0	0	0	0	0	0
9.28	0	1	0.5	0.70711	0	0	0	0
9.29	0	0	0	0	0	0	0	0
9.3	0	0	0	0	0	0	0	0
9.31	1	0	0.5	0.70711	0	0	0	0
9.32	0	0	0	0	0	0	0	0
9.33	0	0	0	0	0	0	0	0
9.34	0	0	0	0	0	0	0	0
9.35	0	0	0	0	0	0	0	0
9.36	1	0	0.5	0.70711	0	0	0	0
9.37	0	1	0.5	0.70711	0	0	0	0
9.38	1	0	0.5	0.70711	0	0	0	0
9.39	1	0	0.5	0.70711	0	0	0	0
9.4	0	0	0	0	0	0	0	0
9.41	1	0	0.5	0.70711	0	0	0	0
9.42	0	0	0	0	0	0	0	0
9.43	1	0	0.5	0.70711	0	0	0	0
9.44	0	0	0	0	0	0	0	0
9.45	0	0	0	0	0	0	0	0
9.46	0	0	0	0	0	0	0	0
9.47	0	0	0	0	0	1	0.5	0.70711
9.48	0	0	0	0	0	0	0	0
9.49	1	0	0.5	0.70711	0	0	0	0
9.5	0	0	0	0	0	0	0	0
9.51	0	1	0.5	0.70711	0	0	0	0
9.52	0	1	0.5	0.70711	0	0	0	0
9.53	1	0	0.5	0.70711	0	0	0	0
9.54	1	0	0.5	0.70711	0	0	0	0
9.55	0	0	0	0	0	0	0	0
9.56	0	0	0	0	0	0	0	0
9.57	0	0	0	0	0	0	0	0
9.58	0	1	0.5	0.70711	0	0	0	0
9.59	0	1	0.5	0.70711	0	0	0	0
9.6	1	1	1	0	0	0	0	0
9.61	0	1	0.5	0.70711	0	0	0	0
9.62	0	1	0.5	0.70711	0	0	0	0
9.63	0	0	0	0	0	0	0	0
9.64	1	0	0.5	0.70711	0	0	0	0
9.65	1	0	0.5	0.70711	0	0	0	0
9.66	0	1	0.5	0.70711	0	0	0	0
9.67	1	0	0.5	0.70711	0	1	0.5	0.70711
9.68	1	0	0.5	0.70711	0	0	0	0
9.69	0	0	0	0	0	0	0	0
9.7	0	0	0	0	0	0	0	0
9.71	0	1	0.5	0.70711	0	0	0	0
9.72	1	1	1	0	0	0	0	0
9.73	1	0	0.5	0.70711	0	0	0	0
9.74	1	1	1	0	0	0	0	0
9.75	1	1	1	0	0	0	0	0
9.76	1	1	1	0	0	0	0	0
9.77	0	1	0.5	0.70711	0	0	0	0
9.78	0	0	0	0	0	0	0	0
9.79	0	1	0.5	0.70711	0	0	0	0
9.8	0	0	0	0	0	0	0	0
9.81	0	0	0	0	0	0	0	0
9.82	1	0	0.5	0.70711	0	0	0	0
9.83	0	0	0	0	0	0	0	0
9.84	1	0	0.5	0.70711	0	0	0	0
9.85	1	0	0.5	0.70711	0	0	0	0
9.86	0	0	0	0	0	0	0	0
9.87	1	1	1	0	0	0	0	0
9.88	0	0	0	0	0	0	0	0
9.89	0	0	0	0	0	0	0	0
9.9	0	0	0	0	0	0	0	0
9.91	0	1	0.5	0.70711	0	0	0	0
9.92	0	0	0	0	0	1	0.5	0.70711
9.93	1	1	1	0	0	0	0	0
9.94	0	0	0	0	0	0	0	0
9.95	0	1	0.5	0.70711	0	0	0	0
9.96	1	0	0.5	0.70711	0	0	0	0
9.97	0	0	0	0	0	0	0	0
9.98	1	0	0.5	0.70711	0	0	0	0
9.99	0	0	0	0	0	0	0	0
10	1	1	1	0	0	0	0	0
10.01	0	0	0	0	0	0	0	0
10.02	0	1	0.5	0.70711	0	0	0	0
10.03	0	1	0.5	0.70711	0	0	0	0
10.04	0	0	0	0	0	0	0	0
10.05	0	0	0	0	0	0	0	0
10.06	0	1	0.5	0.70711	0	0	0	0
10.07	0	1	0.5	0.70711	0	0	0	0
10.08	0	0	0	0	0	0	0	0
10.09	0	0	0	0	0	0	0	0
10.1	0	1	0.5	0.70711	0	0	0	0
10.11	1	0	0.5	0.70711	0	0	0	0
10.12	1	1	1	0	0	0	0	0
10.13	0	0	0	0	0	0	0	0
10.14	0	0	0	0	0	0	0	0
10.15	0	0	0	0	0	0	0	0
10.16	1	0	0.5	0.70711	0	0	0	0
10.17	0	0	0	0	0	0	0	0
10.18	0	1	0.5	0.70711	0	0	0	0
10.19	0	0	0	0	0	0	0	0
10.2	0	1	0.5	0.70711	0	0	0	0
10.21	0	0	0	0	0	0	0	0
10.22	0	1	0.5	0.70711	0	0	0	0
10.23	0	0	0	0	0	0	0	0
10.24	0	1	0.5	0.70711	0	0	0	0
10.25	1	1	1	0	0	0	0	0
10.26	0	0	0	0	0	0	0	0
10.27	1	0	0.5	0.70711	0	0	0	0
10.28	0	1	0.5	0.70711	0	0	0	0
10.29	1	1	1	0	0	0	0	0
10.3	0	0	0	0	0	0	0	0
10.31	0	0	0	0	0	0	0	0
10.32	0	1	0.5	0.70711	0	0	0	0
10.33	0	0	0	0	0	0	0	0
10.34	1	1	1	0	0	0	0	0
10.35	1	0	0.5	0.70711	0	0	0	0
10.36	0	0	0	0	0	0	0	0
10.37	1	0	0.5	0.70711	0	0	0	0
10.38	1	0	0.5	0.70711	0	0	0	0
10.39	0	0	0	0	0	0	0	0
10.4	0	0	0	0	0	0	0	0
10.41	0	0	0	0	0	0	0	0
10.42	0	0	0	0	0	0	0	0
10.43	0	0	0	0	0	1	0.5	0.70711
10.44	0	0	0	0	0	0	0	0
10.45	1	0	0.5	0.70711	0	0	0	0
10.46	1	0	0.5	0.70711	0	0	0	0
10.47	1	0	0.5	0.70711	0	0	0	0
10.48	0	0	0	0	0	0	0	0
10.49	0	0	0	0	0	0	0	0
10.5	0	0	0	0	0	0	0	0
10.51	0	0	0	0	0	0	0	0
10.52	0	0	0	0	0	0	0	0
10.53	1	0	0.5	0.70711	0	0	0	0
10.54	0	0	0	0	0	0	0	0
10.55	0	0	0	0	0	0	0	0
10.56	0	0	0	0	0	0	0	0
10.57	0	0	0	0	0	0	0	0
10.58	1	0	0.5	0.70711	0	0	0	0
10.59	0	0	0	0	0	0	0	0
10.6	0	0	0	0	0	0	0	0
10.61	0	0	0	0	0	0	0	0
10.62	0	0	0	0	0	1	0.5	0.70711
10.63	1	0	0.5	0.70711	0	1	0.5	0.70711
10.64	0	0	0	0	0	0	0	0
10.65	0	0	0	0	0	0	0	0
10.66	0	0	0	0	0	0	0	0
10.67	0	0	0	0	0	0	0	0
10.68	0	0	0	0	0	0	0	0
10.69	0	0	0	0	0	0	0	0
10.7	0	0	0	0	0	0	0	0
10.71	0	0	0	0	0	0	0	0
10.72	0	0	0	0	0	0	0	0
10.73	0	0	0	0	0	0	0	0
10.74	1	0	0.5	0.70711	0	0	0	0
10.75	1	0	0.5	0.70711	0	0	0	0
10.76	0	0	0	0	0	0	0	0
10.77	0	0	0	0	0	0	0	0
10.78	0	0	0	0	0	0	0	0
10.79	0	0	0	0	0	0	0	0
10.8	0	0	0	0	0	0	0	0
10.81	0	0	0	0	0	0	0	0
10.82	0	0	0	0	0	0	0	0
10.83	0	0	0	0	0	0	0	0
10.84	0	0	0	0	0	0	0	0
10.85	0	0	0	0	0	0	0	0
10.86	0	1	0.5	0.70711	0	0	0	0
10.87	0	0	0	0	0	0	0	0
10.88	0	0	0	0	0	0	0	0
10.89	0	1	0.5	0.70711	0	0	0	0
10.9	0	1	0.5	0.70711	0	0	0	0
10.91	0	0	0	0	0	0	0	0
10.92	1	0	0.5	0.70711	0	0	0	0
10.93	0	0	0	0	0	0	0	0
10.94	0	1	0.5	0.70711	0	0	0	0
10.95	0	1	0.5	0.70711	0	0	0	0
10.96	0	1	0.5	0.70711	0	0	0	0
10.97	0	0	0	0	0	0	0	0
10.98	0	1	0.5	0.70711	0	0	0	0
10.99	0	1	0.5	0.70711	0	0	0	0
11	0	1	0.5	0.70711	0	0	0	0
11.01	0	0	0	0	0	0	0	0
11.02	0	0	0	0	0	0	0	0
11.03	0	0	0	0	0	0	0	0
11.04	1	0	0.5	0.70711	0	0	0	0
11.05	0	0	0	0	0	0	0	0
11.06	0	0	0	0	0	0	0	0
11.07	0	0	0	0	0	0	0	0
11.08	0	0	0	0	0	0	0	0
11.09	0	0	0	0	0	0	0	0
11.1	0	0	0	0	0	0	0	0
11.11	0	0	0	0	0	0	0	0
11.12	0	0	0	0	0	0	0	0
11.13	0	0	0	0	0	0	0	0
11.14	1	0	0.5	0.70711	0	0	0	0
11.15	1	0	0.5	0.70711	0	0	0	0
11.16	1	0	0.5	0.70711	0	0	0	0
11.17	0	0	0	0	0	0	0	0
11.18	0	0	0	0	0	0	0	0
11.19	0	0	0	0	0	0	0	0
11.2	1	0	0.5	0.70711	0	0	0	0
11.21	0	0	0	0	0	0	0	0
11.22	0	0	0	0	0	0	0	0
11.23	1	0	0.5	0.70711	0	0	0	0
11.24	0	0	0	0	0	0	0	0
11.25	0	0	0	0	0	0	0	0
11.26	0	0	0	0	0	0	0	0
11.27	1	0	0.5	0.70711	0	0	0	0
11.28	0	0	0	0	0	0	0	0
11.29	0	0	0	0	0	0	0	0
11.3	1	0	0.5	0.70711	0	0	0	0
11.31	0	0	0	0	0	0	0	0
11.32	1	0	0.5	0.70711	0	0	0	0
11.33	0	0	0	0	0	0	0	0
11.34	0	0	0	0	0	0	0	0
11.35	1	0	0.5	0.70711	0	0	0	0
11.36	1	0	0.5	0.70711	0	0	0	0
11.37	0	0	0	0	0	0	0	0
11.38	0	0	0	0	0	0	0	0
11.39	2	0	1	1.41421	0	0	0	0
11.4	1	0	0.5	0.70711	0	0	0	0
11.41	1	0	0.5	0.70711	0	0	0	0
11.42	0	0	0	0	0	0	0	0
11.43	0	0	0	0	0	0	0	0
11.44	1	0	0.5	0.70711	0	0	0	0
11.45	0	0	0	0	0	0	0	0
11.46	0	0	0	0	0	0	0	0
11.47	0	0	0	0	0	0	0	0
11.48	0	1	0.5	0.70711	0	0	0	0
11.49	0	0	0	0	0	0	0	0
11.5	1	0	0.5	0.70711	0	0	0	0
11.51	1	0	0.5	0.70711	0	0	0	0
11.52	0	0	0	0	0	0	0	0
11.53	0	0	0	0	0	0	0	0
11.54	0	0	0	0	0	0	0	0
11.55	1	0	0.5	0.70711	0	0	0	0
11.56	1	0	0.5	0.70711	0	0	0	0
11.57	0	0	0	0	0	0	0	0
11.58	1	0	0.5	0.70711	0	0	0	0
11.59	1	0	0.5	0.70711	0	0	0	0
11.6	1	0	0.5	0.70711	0	0	0	0
11.61	0	0	0	0	0	0	0	0
11.62	0	0	0	0	0	0	0	0
11.63	1	0	0.5	0.70711	0	0	0	0
11.64	0	0	0	0	0	0	0	0
11.65	0	0	0	0	0	0	0	0
11.66	1	0	0.5	0.70711	0	0	0	0
11.67	0	0	0	0	0	0	0	0
11.68	1	0	0.5	0.70711	0	0	0	0
11.69	1	0	0.5	0.70711	0	0	0	0
11.7	0	0	0	0	0	0	0	0
11.71	1	0	0.5	0.70711	0	0	0	0
11.72	1	0	0.5	0.70711	0	0	0	0
11.73	1	0	0.5	0.70711	0	0	0	0
11.74	1	0	0.5	0.70711	0	0	0	0
11.75	0	0	0	0	0	0	0	0
11.76	1	0	0.5	0.70711	0	0	0	0
11.77	1	0	0.5	0.70711	0	0	0	0
11.78	1	0	0.5	0.70711	0	0	0	0
11.79	1	0	0.5	0.70711	0	0	0	0
11.8	1	0	0.5	0.70711	0	0	0	0
11.81	1	0	0.5	0.70711	0	0	0	0
11.82	0	0	0	0	0	0	0	0
11.83	0	0	0	0	0	0	0	0
11.84	1	0	0.5	0.70711	0	0	0	0
11.85	1	0	0.5	0.70711	0	0	0	0
11.86	1	0	0.5	0.70711	0	0	0	0
11.87	0	0	0	0	0	0	0	0
11.88	0	0	0	0	0	0	0	0
11.89	1	0	0.5	0.70711	0	1	0.5	0.70711
11.9	1	0	0.5	0.70711	0	0	0	0
11.91	0	0	0	0	0	0	0	0
11.92	1	0	0.5	0.70711	0	0	0	0
11.93	1	0	0.5	0.70711	0	0	0	0
11.94	0	0	0	0	0	0	0	0
11.95	0	0	0	0	0	0	0	0
11.96	1	0	0.5	0.70711	0	0	0	0
11.97	1	0	0.5	0.70711	0	0	0	0
11.98	0	0	0	0	0	0	0	0
11.99	0	0	0	0	0	0	0	0
12	0	1	0.5	0.70711	0	0	0	0
12.01	1	0	0.5	0.70711	0	0	0	0
12.02	0	0	0	0	0	0	0	0
12.03	0	0	0	0	0	0	0	0
12.04	0	0	0	0	0	0	0	0
12.05	0	0	0	0	0	0	0	0
12.06	0	0	0	0	0	0	0	0
12.07	0	0	0	0	0	0	0	0
12.08	1	0	0.5	0.70711	0	0	0	0
12.09	0	0	0	0	0	0	0	0
12.1	1	0	0.5	0.70711	0	0	0	0
12.11	0	0	0	0	0	0	0	0
12.12	0	0	0	0	0	1	0.5	0.70711
12.13	0	0	0	0	0	0	0	0
12.14	0	0	0	0	0	0	0	0
12.15	0	0	0	0	0	0	0	0
12.16	0	0	0	0	0	0	0	0
12.17	1	0	0.5	0.70711	0	0	0	0
12.18	0	0	0	0	0	0	0	0
12.19	0	0	0	0	0	0	0	0
12.2	0	0	0	0	0	0	0	0
12.21	0	0	0	0	0	0	0	0
12.22	0	0	0	0	0	0	0	0
12.23	0	0	0	0	0	0	0	0
12.24	1	0	0.5	0.70711	0	0	0	0
12.25	1	0	0.5	0.70711	0	0	0	0
12.26	0	0	0	0	0	0	0	0
12.27	0	0	0	0	0	0	0	0
12.28	0	0	0	0	0	0	0	0
12.29	1	0	0.5	0.70711	0	0	0	0
12.3	0	0	0	0	0	0	0	0
12.31	0	0	0	0	0	0	0	0
12.32	0	0	0	0	0	0	0	0
12.33	0	0	0	0	0	0	0	0
12.34	0	0	0	0	0	0	0	0
12.35	0	1	0.5	0.70711	0	0	0	0
12.36	1	0	0.5	0.70711	0	0	0	0
12.37	0	0	0	0	0	0	0	0
12.38	0	0	0	0	0	0	0	0
12.39	1	0	0.5	0.70711	0	0	0	0
12.4	0	0	0	0	0	0	0	0
12.41	0	0	0	0	0	0	0	0
12.42	0	0	0	0	0	0	0	0
12.43	0	0	0	0	0	0	0	0
12.44	0	0	0	0	0	0	0	0
12.45	0	0	0	0	0	0	0	0
12.46	0	0	0	0	0	0	0	0
12.47	0	0	0	0	0	0	0	0
12.48	0	0	0	0	0	0	0	0
12.49	0	0	0	0	0	0	0	0
12.5	0	0	0	0	0	0	0	0
12.51	1	0	0.5	0.70711	0	0	0	0
12.52	0	0	0	0	0	0	0	0
12.53	0	0	0	0	0	0	0	0
12.54	1	0	0.5	0.70711	0	0	0	0
12.55	1	0	0.5	0.70711	0	0	0	0
12.56	1	0	0.5	0.70711	0	0	0	0
12.57	0	0	0	0	0	0	0	0
12.58	2	0	1	1.41421	0	0	0	0
12.59	1	0	0.5	0.70711	0	0	0	0
12.6	0	1	0.5	0.70711	0	0	0	0
12.61	0	1	0.5	0.70711	0	0	0	0
12.62	1	0	0.5	0.70711	0	0	0	0
12.63	1	0	0.5	0.70711	0	0	0	0
12.64	0	0	0	0	0	0	0	0
12.65	0	0	0	0	0	0	0	0
12.66	0	0	0	0	0	0	0	0
12.67	0	0	0	0	0	0	0	0
12.68	0	0	0	0	0	0	0	0
12.69	0	0	0	0	0	0	0	0
12.7	0	0	0	0	0	0	0	0
12.71	2	0	1	1.41421	0	0	0	0
12.72	1	0	0.5	0.70711	0	0	0	0
12.73	0	0	0	0	0	0	0	0
12.74	0	0	0	0	0	0	0	0
12.75	0	0	0	0	0	0	0	0
12.76	1	0	0.5	0.70711	0	0	0	0
12.77	0	0	0	0	0	0	0	0
12.78	1	0	0.5	0.70711	0	0	0	0
12.79	1	0	0.5	0.70711	0	0	0	0
12.8	0	0	0	0	0	0	0	0
12.81	1	0	0.5	0.70711	0	0	0	0
12.82	0	0	0	0	0	0	0	0
12.83	0	0	0	0	0	0	0	0
12.84	1	0	0.5	0.70711	0	0	0	0
12.85	1	0	0.5	0.70711	0	0	0	0
12.86	0	0	0	0	0	0	0	0
12.87	1	0	0.5	0.70711	0	0	0	0
12.88	1	0	0.5	0.70711	0	0	0	0
12.89	0	0	0	0	0	0	0	0
12.9	0	0	0	0	0	0	0	0
12.91	1	0	0.5	0.70711	0	1	0.5	0.70711
12.92	0	0	0	0	0	0	0	0
12.93	0	0	0	0	0	0	0	0
12.94	1	0	0.5	0.70711	0	0	0	0
12.95	0	0	0	0	0	0	0	0
12.96	2	0	1	1.41421	0	0	0	0
12.97	0	0	0	0	0	0	0	0
12.98	0	0	0	0	0	0	0	0
12.99	2	0	1	1.41421	0	0	0	0
13	1	0	0.5	0.70711	0	0	0	0
13.01	1	0	0.5	0.70711	0	0	0	0
13.02	0	0	0	0	0	0	0	0
13.03	1	0	0.5	0.70711	0	0	0	0
13.04	1	0	0.5	0.70711	0	0	0	0
13.05	1	0	0.5	0.70711	0	0	0	0
13.06	1	0	0.5	0.70711	0	0	0	0
13.07	1	0	0.5	0.70711	0	0	0	0
13.08	1	0	0.5	0.70711	0	0	0	0
13.09	1	0	0.5	0.70711	0	0	0	0
13.1	1	0	0.5	0.70711	0	0	0	0
13.11	1	0	0.5	0.70711	0	0	0	0
13.12	0	0	0	0	0	0	0	0
13.13	0	0	0	0	0	0	0	0
13.14	0	0	0	0	0	0	0	0
13.15	1	0	0.5	0.70711	0	0	0	0
13.16	1	0	0.5	0.70711	0	0	0	0
13.17	1	0	0.5	0.70711	0	0	0	0
13.18	1	0	0.5	0.70711	0	1	0.5	0.70711
13.19	0	0	0	0	0	0	0	0
13.2	1	0	0.5	0.70711	0	0	0	0
13.21	0	0	0	0	0	0	0	0
13.22	1	0	0.5	0.70711	0	0	0	0
13.23	0	0	0	0	0	0	0	0
13.24	0	0	0	0	0	0	0	0
13.25	0	0	0	0	0	0	0	0
13.26	0	0	0	0	0	0	0	0
13.27	0	1	0.5	0.70711	0	0	0	0
13.28	0	0	0	0	0	0	0	0
13.29	0	0	0	0	0	0	0	0
13.3	1	0	0.5	0.70711	0	0	0	0
13.31	1	0	0.5	0.70711	0	0	0	0
13.32	0	0	0	0	0	0	0	0
13.33	0	0	0	0	0	0	0	0
13.34	0	0	0	0	0	0	0	0
13.35	0	0	0	0	0	0	0	0
13.36	0	0	0	0	0	0	0	0
13.37	0	0	0	0	0	0	0	0
13.38	1	0	0.5	0.70711	0	0	0	0
13.39	1	0	0.5	0.70711	0	0	0	0
13.4	0	0	0	0	0	0	0	0
13.41	0	0	0	0	0	0	0	0
13.42	0	0	0	0	0	0	0	0
13.43	1	0	0.5	0.70711	0	0	0	0
13.44	0	0	0	0	0	0	0	0
13.45	0	0	0	0	0	0	0	0
13.46	1	0	0.5	0.70711	0	0	0	0
13.47	0	0	0	0	0	0	0	0
13.48	0	0	0	0	0	0	0	0
13.49	0	0	0	0	0	0	0	0
13.5	1	0	0.5	0.70711	0	0	0	0
13.51	0	1	0.5	0.70711	0	0	0	0
13.52	0	1	0.5	0.70711	0	0	0	0
13.53	0	1	0.5	0.70711	0	0	0	0
13.54	0	0	0	0	0	0	0	0
13.55	1	0	0.5	0.70711	0	0	0	0
13.56	0	1	0.5	0.70711	0	0	0	0
13.57	0	0	0	0	0	0	0	0
13.58	0	0	0	0	0	0	0	0
13.59	0	0	0	0	0	0	0	0
13.6	0	0	0	0	0	0	0	0
13.61	0	0	0	0	0	0	0	0
13.62	0	0	0	0	0	0	0	0
13.63	0	1	0.5	0.70711	0	0	0	0
13.64	0	0	0	0	0	0	0	0
13.65	0	1	0.5	0.70711	0	0	0	0
13.66	1	1	1	0	0	0	0	0
13.67	0	0	0	0	0	0	0	0
13.68	1	1	1	0	0	0	0	0
13.69	1	0	0.5	0.70711	0	0	0	0
13.7	0	1	0.5	0.70711	0	0	0	0
13.71	0	1	0.5	0.70711	0	0	0	0
13.72	1	1	1	0	0	0	0	0
13.73	0	1	0.5	0.70711	0	0	0	0
13.74	0	1	0.5	0.70711	0	0	0	0
13.75	1	1	1	0	0	0	0	0
13.76	1	1	1	0	0	0	0	0
13.77	0	1	0.5	0.70711	0	0	0	0
13.78	0	1	0.5	0.70711	0	0	0	0
13.79	0	0	0	0	0	0	0	0
13.8	0	0	0	0	0	0	0	0
13.81	1	1	1	0	0	0	0	0
13.82	0	1	0.5	0.70711	0	0	0	0
13.83	1	1	1	0	0	0	0	0
13.84	1	1	1	0	0	0	0	0
13.85	0	0	0	0	0	0	0	0
13.86	1	0	0.5	0.70711	0	0	0	0
13.87	0	0	0	0	0	0	0	0
13.88	1	0	0.5	0.70711	0	0	0	0
13.89	1	0	0.5	0.70711	0	0	0	0
13.9	0	0	0	0	0	0	0	0
13.91	1	0	0.5	0.70711	0	0	0	0
13.92	0	0	0	0	0	0	0	0
13.93	1	0	0.5	0.70711	0	0	0	0
13.94	1	0	0.5	0.70711	0	0	0	0
13.95	1	0	0.5	0.70711	0	0	0	0
13.96	0	0	0	0	0	0	0	0
13.97	1	0	0.5	0.70711	0	0	0	0
13.98	0	0	0	0	0	0	0	0
13.99	0	0	0	0	0	0	0	0
14	1	0	0.5	0.70711	0	0	0	0
14.01	0	1	0.5	0.70711	0	0	0	0
14.02	1	0	0.5	0.70711	0	1	0.5	0.70711
14.03	1	0	0.5	0.70711	0	0	0	0
14.04	0	0	0	0	0	0	0	0
14.05	1	0	0.5	0.70711	0	0	0	0
14.06	0	0	0	0	0	0	0	0
14.07	0	0	0	0	0	0	0	0
14.08	0	0	0	0	0	0	0	0
14.09	0	0	0	0	0	0	0	0
14.1	0	0	0	0	0	0	0	0
14.11	0	0	0	0	0	0	0	0
14.12	0	0	0	0	0	0	0	0
14.13	0	0	0	0	0	0	0	0
14.14	0	0	0	0	0	0	0	0
14.15	0	0	0	0	0	0	0	0
14.16	1	0	0.5	0.70711	0	0	0	0
14.17	1	0	0.5	0.70711	0	0	0	0
14.18	0	0	0	0	0	0	0	0
14.19	0	0	0	0	0	0	0	0
14.2	1	0	0.5	0.70711	0	0	0	0
14.21	1	0	0.5	0.70711	0	0	0	0
14.22	0	0	0	0	0	0	0	0
14.23	0	0	0	0	0	0	0	0
14.24	1	0	0.5	0.70711	0	0	0	0
14.25	0	0	0	0	0	0	0	0
14.26	1	0	0.5	0.70711	0	0	0	0
14.27	1	0	0.5	0.70711	0	0	0	0
14.28	0	0	0	0	1	0	0.5	0.70711
14.29	0	0	0	0	0	0	0	0
14.3	0	0	0	0	0	0	0	0
14.31	1	0	0.5	0.70711	0	0	0	0
14.32	0	0	0	0	0	1	0.5	0.70711
14.33	1	0	0.5	0.70711	0	0	0	0
14.34	0	0	0	0	0	0	0	0
14.35	1	0	0.5	0.70711	0	0	0	0
14.36	1	0	0.5	0.70711	0	0	0	0
14.37	0	0	0	0	1	0	0.5	0.70711
14.38	0	0	0	0	0	1	0.5	0.70711
14.39	0	0	0	0	0	0	0	0
14.4	0	0	0	0	0	0	0	0
14.41	0	0	0	0	0	2	1	1.41421
14.42	0	0	0	0	0	0	0	0
14.43	0	0	0	0	0	0	0	0
14.44	0	0	0	0	0	0	0	0
14.45	0	1	0.5	0.70711	0	0	0	0
14.46	0	0	0	0	0	0	0	0
14.47	1	0	0.5	0.70711	0	0	0	0
14.48	0	0	0	0	0	0	0	0
14.49	0	0	0	0	0	0	0	0
14.5	0	0	0	0	0	0	0	0
14.51	0	1	0.5	0.70711	0	0	0	0
14.52	0	0	0	0	0	0	0	0
14.53	0	0	0	0	0	0	0	0
14.54	0	0	0	0	0	0	0	0
14.55	0	0	0	0	0	1	0.5	0.70711
14.56	0	1	0.5	0.70711	0	1	0.5	0.70711
14.57	0	0	0	0	0	0	0	0
14.58	0	0	0	0	0	0	0	0
14.59	0	0	0	0	0	0	0	0
14.6	0	0	0	0	0	0	0	0
14.61	0	0	0	0	0	0	0	0
14.62	0	0	0	0	0	0	0	0
14.63	0	0	0	0	0	0	0	0
14.64	0	0	0	0	0	0	0	0
14.65	0	1	0.5	0.70711	0	0	0	0
14.66	0	0	0	0	0	0	0	0
14.67	0	0	0	0	0	0	0	0
14.68	1	1	1	0	1	0	0.5	0.70711
14.69	0	0	0	0	0	0	0	0
14.7	0	1	0.5	0.70711	0	0	0	0
14.71	0	1	0.5	0.70711	0	1	0.5	0.70711
14.72	0	0	0	0	0	0	0	0
14.73	0	0	0	0	0	0	0	0
14.74	0	0	0	0	0	0	0	0
14.75	0	0	0	0	0	0	0	0
14.76	1	1	1	0	0	0	0	0
14.77	1	0	0.5	0.70711	0	0	0	0
14.78	0	0	0	0	0	0	0	0
14.79	1	0	0.5	0.70711	0	0	0	0
14.8	1	1	1	0	0	0	0	0
14.81	0	1	0.5	0.70711	0	0	0	0
14.82	0	0	0	0	0	0	0	0
14.83	0	1	0.5	0.70711	1	0	0.5	0.70711
14.84	0	0	0	0	0	0	0	0
14.85	0	0	0	0	1	0	0.5	0.70711
14.86	1	1	1	0	0	0	0	0
14.87	0	1	0.5	0.70711	0	0	0	0
14.88	0	1	0.5	0.70711	0	0	0	0
14.89	0	0	0	0	0	0	0	0
14.9	0	0	0	0	0	0	0	0
14.91	0	1	0.5	0.70711	0	0	0	0
14.92	0	1	0.5	0.70711	0	0	0	0
14.93	0	1	0.5	0.70711	0	0	0	0
14.94	0	1	0.5	0.70711	0	0	0	0
14.95	0	1	0.5	0.70711	0	0	0	0
14.96	0	0	0	0	0	0	0	0
14.97	0	0	0	0	0	0	0	0
14.98	0	0	0	0	0	0	0	0
14.99	0	0	0	0	0	0	0	0
15	0	0	0	0	0	0	0	0
15.01	1	1	1	0	0	0	0	0
15.02	1	0	0.5	0.70711	0	0	0	0
15.03	0	0	0	0	0	0	0	0
15.04	0	0	0	0	0	0	0	0
15.05	1	1	1	0	0	0	0	0
15.06	1	0	0.5	0.70711	0	0	0	0
15.07	0	0	0	0	0	0	0	0
15.08	0	0	0	0	0	0	0	0
15.09	0	0	0	0	0	0	0	0
15.1	1	0	0.5	0.70711	0	0	0	0
15.11	0	1	0.5	0.70711	0	0	0	0
15.12	0	0	0	0	0	0	0	0
15.13	0	0	0	0	0	0	0	0
15.14	0	0	0	0	0	0	0	0
15.15	1	1	1	0	0	0	0	0
15.16	0	0	0	0	0	0	0	0
15.17	1	0	0.5	0.70711	0	0	0	0
15.18	1	1	1	0	0	0	0	0
15.19	1	1	1	0	0	0	0	0
15.2	1	1	1	0	0	0	0	0
15.21	0	0	0	0	0	0	0	0
15.22	0	0	0	0	0	0	0	0
15.23	0	0	0	0	0	0	0	0
15.24	0	0	0	0	1	0	0.5	0.70711
15.25	0	0	0	0	0	0	0	0
15.26	1	0	0.5	0.70711	0	0	0	0
15.27	0	1	0.5	0.70711	0	0	0	0
15.28	0	0	0	0	0	0	0	0
15.29	1	0	0.5	0.70711	0	0	0	0
15.3	0	1	0.5	0.70711	0	0	0	0
15.31	0	1	0.5	0.70711	0	0	0	0
15.32	0	0	0	0	0	0	0	0
15.33	1	0	0.5	0.70711	0	0	0	0
15.34	0	1	0.5	0.70711	1	0	0.5	0.70711
15.35	2	0	1	1.41421	0	0	0	0
15.36	1	1	1	0	0	0	0	0
15.37	0	1	0.5	0.70711	0	0	0	0
15.38	0	1	0.5	0.70711	0	0	0	0
15.39	1	0	0.5	0.70711	0	0	0	0
15.4	0	0	0	0	0	0	0	0
15.41	0	1	0.5	0.70711	0	0	0	0
15.42	0	0	0	0	0	0	0	0
15.43	1	1	1	0	0	0	0	0
15.44	1	1	1	0	0	0	0	0
15.45	0	0	0	0	0	0	0	0
15.46	0	1	0.5	0.70711	0	0	0	0
15.47	0	1	0.5	0.70711	0	0	0	0
15.48	1	1	1	0	0	0	0	0
15.49	0	1	0.5	0.70711	1	0	0.5	0.70711
15.5	0	1	0.5	0.70711	0	0	0	0
15.51	0	1	0.5	0.70711	0	0	0	0
15.52	0	1	0.5	0.70711	0	0	0	0
15.53	0	1	0.5	0.70711	0	0	0	0
15.54	0	0	0	0	1	0	0.5	0.70711
15.55	0	0	0	0	0	0	0	0
15.56	0	1	0.5	0.70711	0	0	0	0
15.57	1	1	1	0	0	1	0.5	0.70711
15.58	0	0	0	0	0	0	0	0
15.59	0	1	0.5	0.70711	0	0	0	0
15.6	1	0	0.5	0.70711	0	0	0	0
15.61	0	1	0.5	0.70711	0	0	0	0
15.62	0	0	0	0	0	0	0	0
15.63	0	0	0	0	0	0	0	0
15.64	0	1	0.5	0.70711	0	0	0	0
15.65	0	0	0	0	0	0	0	0
15.66	0	0	0	0	0	0	0	0
15.67	1	0	0.5	0.70711	0	0	0	0
15.68	0	0	0	0	0	0	0	0
15.69	0	1	0.5	0.70711	0	0	0	0
15.7	0	0	0	0	0	0	0	0
15.71	0	0	0	0	0	0	0	0
15.72	0	0	0	0	0	1	0.5	0.70711
15.73	0	1	0.5	0.70711	0	0	0	0
15.74	0	0	0	0	0	0	0	0
15.75	0	0	0	0	0	0	0	0
15.76	0	1	0.5	0.70711	0	0	0	0
15.77	0	1	0.5	0.70711	0	0	0	0
15.78	0	0	0	0	0	0	0	0
15.79	0	0	0	0	0	0	0	0
15.8	0	1	0.5	0.70711	0	0	0	0
15.81	0	1	0.5	0.70711	0	0	0	0
15.82	0	1	0.5	0.70711	0	0	0	0
15.83	0	0	0	0	0	1	0.5	0.70711
15.84	1	1	1	0	0	0	0	0
15.85	0	1	0.5	0.70711	0	0	0	0
15.86	0	0	0	0	0	0	0	0
15.87	0	0	0	0	0	0	0	0
15.88	0	0	0	0	0	0	0	0
15.89	0	1	0.5	0.70711	0	0	0	0
15.9	0	0	0	0	0	0	0	0
15.91	0	0	0	0	0	0	0	0
15.92	0	0	0	0	0	0	0	0
15.93	0	0	0	0	0	0	0	0
15.94	0	0	0	0	0	0	0	0
15.95	0	0	0	0	0	0	0	0
15.96	0	1	0.5	0.70711	0	0	0	0
15.97	0	0	0	0	0	0	0	0
15.98	1	1	1	0	0	0	0	0
15.99	0	0	0	0	0	0	0	0
16	0	1	0.5	0.70711	1	0	0.5	0.70711
16.01	0	0	0	0	0	0	0	0
16.02	0	0	0	0	0	0	0	0
16.03	0	1	0.5	0.70711	1	0	0.5	0.70711
16.04	0	0	0	0	0	0	0	0
16.05	0	0	0	0	0	0	0	0
16.06	0	0	0	0	0	0	0	0
16.07	1	1	1	0	0	0	0	0
16.08	1	1	1	0	0	0	0	0
16.09	1	0	0.5	0.70711	0	0	0	0
16.1	1	0	0.5	0.70711	0	0	0	0
16.11	0	1	0.5	0.70711	1	0	0.5	0.70711
16.12	0	1	0.5	0.70711	0	0	0	0
16.13	1	1	1	0	0	0	0	0
16.14	1	1	1	0	0	0	0	0
16.15	0	1	0.5	0.70711	0	0	0	0
16.16	0	1	0.5	0.70711	0	0	0	0
16.17	1	0	0.5	0.70711	0	0	0	0
16.18	0	0	0	0	0	0	0	0
16.19	0	0	0	0	0	0	0	0
16.2	0	1	0.5	0.70711	0	0	0	0
16.21	1	0	0.5	0.70711	0	0	0	0
16.22	0	1	0.5	0.70711	0	0	0	0
16.23	0	1	0.5	0.70711	0	0	0	0
16.24	0	0	0	0	0	0	0	0
16.25	0	1	0.5	0.70711	0	0	0	0
16.26	0	0	0	0	0	0	0	0
16.27	0	0	0	0	0	0	0	0
16.28	0	1	0.5	0.70711	0	0	0	0
16.29	0	1	0.5	0.70711	0	0	0	0
16.3	0	0	0	0	0	0	0	0
16.31	0	0	0	0	0	0	0	0
16.32	0	1	0.5	0.70711	0	0	0	0
16.33	0	1	0.5	0.70711	0	1	0.5	0.70711
16.34	0	1	0.5	0.70711	0	0	0	0
16.35	0	1	0.5	0.70711	1	0	0.5	0.70711
16.36	1	0	0.5	0.70711	0	0	0	0
16.37	0	0	0	0	0	0	0	0
16.38	0	0	0	0	0	0	0	0
16.39	0	1	0.5	0.70711	0	0	0	0
16.4	0	0	0	0	0	0	0	0
16.41	0	0	0	0	0	0	0	0
16.42	1	0	0.5	0.70711	1	0	0.5	0.70711
16.43	0	0	0	0	0	0	0	0
16.44	0	0	0	0	0	0	0	0
16.45	0	0	0	0	0	0	0	0
16.46	0	0	0	0	0	0	0	0
16.47	1	1	1	0	0	0	0	0
16.48	1	0	0.5	0.70711	0	0	0	0
16.49	0	0	0	0	0	0	0	0
16.5	0	0	0	0	0	0	0	0
16.51	0	0	0	0	0	0	0	0
16.52	0	0	0	0	0	0	0	0
16.53	0	0	0	0	0	0	0	0
16.54	1	0	0.5	0.70711	1	0	0.5	0.70711
16.55	0	0	0	0	0	1	0.5	0.70711
16.56	0	1	0.5	0.70711	0	0	0	0
16.57	1	0	0.5	0.70711	1	0	0.5	0.70711
16.58	0	0	0	0	0	0	0	0
16.59	1	0	0.5	0.70711	0	0	0	0
16.6	0	0	0	0	0	0	0	0
16.61	1	1	1	0	0	0	0	0
16.62	0	0	0	0	0	0	0	0
16.63	0	0	0	0	0	0	0	0
16.64	0	1	0.5	0.70711	0	0	0	0
16.65	0	1	0.5	0.70711	0	0	0	0
16.66	1	0	0.5	0.70711	0	0	0	0
16.67	0	0	0	0	0	0	0	0
16.68	0	0	0	0	0	0	0	0
16.69	0	0	0	0	0	0	0	0
16.7	0	1	0.5	0.70711	0	0	0	0
16.71	0	1	0.5	0.70711	0	0	0	0
16.72	1	1	1	0	1	0	0.5	0.70711
16.73	0	1	0.5	0.70711	0	0	0	0
16.74	0	0	0	0	0	0	0	0
16.75	0	0	0	0	0	0	0	0
16.76	0	0	0	0	0	0	0	0
16.77	0	0	0	0	0	0	0	0
16.78	0	1	0.5	0.70711	0	0	0	0
16.79	0	0	0	0	0	0	0	0
16.8	1	0	0.5	0.70711	0	0	0	0
16.81	0	0	0	0	0	0	0	0
16.82	0	0	0	0	0	0	0	0
16.83	1	0	0.5	0.70711	0	0	0	0
16.84	0	0	0	0	0	0	0	0
16.85	0	0	0	0	0	0	0	0
16.86	0	0	0	0	0	0	0	0
16.87	0	0	0	0	0	0	0	0
16.88	0	0	0	0	0	0	0	0
16.89	0	0	0	0	0	0	0	0
16.9	1	0	0.5	0.70711	0	0	0	0
16.91	0	1	0.5	0.70711	0	0	0	0
16.92	1	0	0.5	0.70711	0	0	0	0
16.93	0	1	0.5	0.70711	0	0	0	0
16.94	1	1	1	0	0	0	0	0
16.95	0	0	0	0	0	0	0	0
16.96	0	0	0	0	0	1	0.5	0.70711
16.97	0	0	0	0	0	0	0	0
16.98	0	0	0	0	0	0	0	0
16.99	1	0	0.5	0.70711	0	0	0	0
17	0	0	0	0	0	0	0	0
17.01	0	0	0	0	0	0	0	0
17.02	1	0	0.5	0.70711	0	0	0	0
17.03	0	1	0.5	0.70711	0	0	0	0
17.04	0	0	0	0	0	0	0	0
17.05	1	1	1	0	0	0	0	0
17.06	0	0	0	0	0	0	0	0
17.07	0	1	0.5	0.70711	0	0	0	0
17.08	0	1	0.5	0.70711	0	1	0.5	0.70711
17.09	0	1	0.5	0.70711	0	0	0	0
17.1	0	0	0	0	0	0	0	0
17.11	1	1	1	0	0	0	0	0
17.12	0	0	0	0	0	0	0	0
17.13	0	1	0.5	0.70711	0	0	0	0
17.14	0	1	0.5	0.70711	0	0	0	0
17.15	0	0	0	0	0	0	0	0
17.16	0	0	0	0	0	0	0	0
17.17	1	0	0.5	0.70711	0	0	0	0
17.18	0	0	0	0	0	0	0	0
17.19	0	0	0	0	0	0	0	0
17.2	1	0	0.5	0.70711	0	0	0	0
17.21	1	0	0.5	0.70711	0	0	0	0
17.22	0	0	0	0	0	0	0	0
17.23	0	1	0.5	0.70711	1	0	0.5	0.70711
17.24	0	0	0	0	0	0	0	0
17.25	0	0	0	0	0	0	0	0
17.26	0	0	0	0	0	0	0	0
17.27	1	0	0.5	0.70711	0	0	0	0
17.28	0	0	0	0	0	0	0	0
17.29	0	0	0	0	0	0	0	0
17.3	0	0	0	0	0	0	0	0
17.31	1	0	0.5	0.70711	0	0	0	0
17.32	0	0	0	0	0	0	0	0
17.33	0	0	0	0	0	0	0	0
17.34	0	1	0.5	0.70711	0	0	0	0
17.35	0	0	0	0	0	0	0	0
17.36	0	1	0.5	0.70711	0	0	0	0
17.37	0	0	0	0	0	0	0	0
17.38	1	0	0.5	0.70711	0	0	0	0
17.39	0	1	0.5	0.70711	0	0	0	0
17.4	0	0	0	0	1	0	0.5	0.70711
17.41	1	0	0.5	0.70711	0	0	0	0
17.42	0	0	0	0	0	0	0	0
17.43	0	1	0.5	0.70711	0	0	0	0
17.44	0	1	0.5	0.70711	0	0	0	0
17.45	0	0	0	0	0	0	0	0
17.46	0	0	0	0	0	0	0	0
17.47	0	0	0	0	0	0	0	0
17.48	0	0	0	0	0	0	0	0
17.49	1	0	0.5	0.70711	0	1	0.5	0.70711
17.5	0	0	0	0	0	0	0	0
17.51	1	0	0.5	0.70711	0	0	0	0
17.52	2	1	1.5	0.70711	0	0	0	0
17.53	1	1	1	0	0	0	0	0
17.54	0	0	0	0	0	0	0	0
17.55	1	0	0.5	0.70711	0	0	0	0
17.56	1	0	0.5	0.70711	0	0	0	0
17.57	1	1	1	0	0	0	0	0
17.58	0	0	0	0	0	0	0	0
17.59	0	1	0.5	0.70711	0	1	0.5	0.70711
17.6	1	1	1	0	0	0	0	0
17.61	1	1	1	0	0	0	0	0
17.62	0	1	0.5	0.70711	0	0	0	0
17.63	0	0	0	0	0	0	0	0
17.64	1	1	1	0	0	0	0	0
17.65	1	0	0.5	0.70711	0	0	0	0
17.66	1	1	1	0	0	0	0	0
17.67	1	0	0.5	0.70711	0	0	0	0
17.68	1	1	1	0	0	0	0	0
17.69	1	1	1	0	0	0	0	0
17.7	0	1	0.5	0.70711	0	0	0	0
17.71	1	1	1	0	0	0	0	0
17.72	0	1	0.5	0.70711	0	0	0	0
17.73	0	1	0.5	0.70711	0	0	0	0
17.74	1	0	0.5	0.70711	0	0	0	0
17.75	0	0	0	0	0	0	0	0
17.76	1	1	1	0	0	0	0	0
17.77	1	1	1	0	0	0	0	0
17.78	0	1	0.5	0.70711	0	0	0	0
17.79	1	1	1	0	0	0	0	0
17.8	1	0	0.5	0.70711	0	0	0	0
17.81	1	0	0.5	0.70711	0	0	0	0
17.82	0	1	0.5	0.70711	0	0	0	0
17.83	0	0	0	0	0	0	0	0
17.84	1	0	0.5	0.70711	0	0	0	0
17.85	0	1	0.5	0.70711	0	1	0.5	0.70711
17.86	0	1	0.5	0.70711	0	0	0	0
17.87	0	0	0	0	0	1	0.5	0.70711
17.88	0	1	0.5	0.70711	0	0	0	0
17.89	0	0	0	0	0	0	0	0
17.9	0	0	0	0	0	0	0	0
17.91	0	0	0	0	0	0	0	0
17.92	0	0	0	0	0	0	0	0
17.93	2	0	1	1.41421	0	0	0	0
17.94	0	1	0.5	0.70711	0	1	0.5	0.70711
17.95	1	0	0.5	0.70711	0	1	0.5	0.70711
17.96	0	0	0	0	0	1	0.5	0.70711
17.97	0	0	0	0	0	0	0	0
17.98	0	0	0	0	0	0	0	0
17.99	0	0	0	0	0	0	0	0
18	0	0	0	0	0	0	0	0
18.01	1	0	0.5	0.70711	0	0	0	0
18.02	1	0	0.5	0.70711	0	0	0	0
18.03	1	0	0.5	0.70711	0	0	0	0
18.04	0	1	0.5	0.70711	0	0	0	0
18.05	0	1	0.5	0.70711	0	1	0.5	0.70711
18.06	1	0	0.5	0.70711	0	0	0	0
18.07	0	1	0.5	0.70711	0	0	0	0
18.08	1	1	1	0	0	0	0	0
18.09	0	0	0	0	0	1	0.5	0.70711
18.1	0	0	0	0	0	0	0	0
18.11	0	0	0	0	0	0	0	0
18.12	1	0	0.5	0.70711	0	0	0	0
18.13	0	0	0	0	0	0	0	0
18.14	0	0	0	0	0	0	0	0
18.15	0	0	0	0	0	0	0	0
18.16	1	0	0.5	0.70711	0	0	0	0
18.17	1	0	0.5	0.70711	0	0	0	0
18.18	0	0	0	0	0	0	0	0
18.19	0	0	0	0	0	0	0	0
18.2	0	0	0	0	0	0	0	0
18.21	0	0	0	0	0	0	0	0
18.22	1	0	0.5	0.70711	0	0	0	0
18.23	0	0	0	0	0	0	0	0
18.24	1	0	0.5	0.70711	0	0	0	0
18.25	0	0	0	0	1	0	0.5	0.70711
18.26	1	1	1	0	0	0	0	0
18.27	1	0	0.5	0.70711	0	0	0	0
18.28	0	0	0	0	0	0	0	0
18.29	0	0	0	0	0	0	0	0
18.3	0	0	0	0	0	0	0	0
18.31	1	1	1	0	0	0	0	0
18.32	0	0	0	0	0	1	0.5	0.70711
18.33	0	0	0	0	0	0	0	0
18.34	0	0	0	0	0	0	0	0
18.35	0	0	0	0	0	0	0	0
18.36	1	1	1	0	0	0	0	0
18.37	0	0	0	0	0	0	0	0
18.38	1	1	1	0	0	0	0	0
18.39	0	1	0.5	0.70711	0	0	0	0
18.4	1	1	1	0	0	0	0	0
18.41	1	0	0.5	0.70711	0	0	0	0
18.42	0	0	0	0	0	0	0	0
18.43	0	0	0	0	1	0	0.5	0.70711
18.44	0	0	0	0	1	0	0.5	0.70711
18.45	0	0	0	0	0	0	0	0
18.46	1	0	0.5	0.70711	0	0	0	0
18.47	0	0	0	0	0	0	0	0
18.48	0	0	0	0	0	0	0	0
18.49	0	0	0	0	0	0	0	0
18.5	1	0	0.5	0.70711	0	0	0	0
18.51	0	0	0	0	0	0	0	0
18.52	0	0	0	0	0	0	0	0
18.53	0	0	0	0	0	0	0	0
18.54	1	0	0.5	0.70711	0	0	0	0
18.55	0	0	0	0	0	0	0	0
18.56	0	0	0	0	0	0	0	0
18.57	0	1	0.5	0.70711	0	0	0	0
18.58	0	0	0	0	0	0	0	0
18.59	0	0	0	0	0	0	0	0
18.6	1	0	0.5	0.70711	0	0	0	0
18.61	0	0	0	0	0	0	0	0
18.62	0	0	0	0	0	0	0	0
18.63	0	0	0	0	0	0	0	0
18.64	1	0	0.5	0.70711	0	0	0	0
18.65	0	0	0	0	0	0	0	0
18.66	0	0	0	0	0	1	0.5	0.70711
18.67	1	0	0.5	0.70711	0	0	0	0
18.68	0	0	0	0	0	0	0	0
18.69	0	0	0	0	0	0	0	0
18.7	0	0	0	0	0	1	0.5	0.70711
18.71	1	0	0.5	0.70711	0	1	0.5	0.70711
18.72	0	0	0	0	0	0	0	0
18.73	0	0	0	0	0	0	0	0
18.74	1	0	0.5	0.70711	0	0	0	0
18.75	0	0	0	0	0	0	0	0
18.76	1	1	1	0	0	0	0	0
18.77	0	1	0.5	0.70711	0	0	0	0
18.78	1	1	1	0	1	0	0.5	0.70711
18.79	0	0	0	0	0	0	0	0
18.8	1	0	0.5	0.70711	0	0	0	0
18.81	0	0	0	0	0	0	0	0
18.82	1	0	0.5	0.70711	1	0	0.5	0.70711
18.83	0	0	0	0	0	0	0	0
18.84	0	0	0	0	0	0	0	0
18.85	0	0	0	0	0	0	0	0
18.86	0	0	0	0	0	0	0	0
18.87	1	0	0.5	0.70711	0	0	0	0
18.88	0	0	0	0	0	0	0	0
18.89	0	0	0	0	0	0	0	0
18.9	0	0	0	0	0	0	0	0
18.91	0	0	0	0	1	0	0.5	0.70711
18.92	0	0	0	0	0	0	0	0
18.93	0	0	0	0	0	0	0	0
18.94	0	0	0	0	0	0	0	0
18.95	0	0	0	0	0	1	0.5	0.70711
18.96	0	0	0	0	0	0	0	0
18.97	0	0	0	0	0	0	0	0
18.98	0	0	0	0	1	0	0.5	0.70711
18.99	0	0	0	0	0	0	0	0
19	0	0	0	0	0	0	0	0
19.01	0	0	0	0	0	0	0	0
19.02	1	0	0.5	0.70711	0	0	0	0
19.03	1	0	0.5	0.70711	0	0	0	0
19.04	0	0	0	0	0	0	0	0
19.05	1	0	0.5	0.70711	0	0	0	0
19.06	0	0	0	0	0	0	0	0
19.07	1	0	0.5	0.70711	0	0	0	0
19.08	0	0	0	0	0	0	0	0
19.09	0	0	0	0	0	0	0	0
19.1	0	0	0	0	0	0	0	0
19.11	0	0	0	0	0	0	0	0
19.12	0	0	0	0	0	0	0	0
19.13	1	0	0.5	0.70711	0	0	0	0
19.14	1	0	0.5	0.70711	0	0	0	0
19.15	1	0	0.5	0.70711	1	0	0.5	0.70711
19.16	1	0	0.5	0.70711	0	0	0	0
19.17	1	0	0.5	0.70711	0	0	0	0
19.18	1	0	0.5	0.70711	0	0	0	0
19.19	1	0	0.5	0.70711	0	0	0	0
19.2	1	0	0.5	0.70711	0	0	0	0
19.21	1	0	0.5	0.70711	0	0	0	0
19.22	1	0	0.5	0.70711	0	1	0.5	0.70711
19.23	1	0	0.5	0.70711	0	0	0	0
19.24	1	0	0.5	0.70711	0	0	0	0
19.25	1	0	0.5	0.70711	0	0	0	0
19.26	1	0	0.5	0.70711	0	0	0	0
19.27	1	0	0.5	0.70711	0	0	0	0
19.28	0	0	0	0	0	0	0	0
19.29	0	0	0	0	0	0	0	0
19.3	0	0	0	0	0	0	0	0
19.31	1	0	0.5	0.70711	0	0	0	0
19.32	1	0	0.5	0.70711	1	0	0.5	0.70711
19.33	1	0	0.5	0.70711	0	0	0	0
19.34	1	0	0.5	0.70711	0	0	0	0
19.35	0	0	0	0	0	0	0	0
19.36	1	0	0.5	0.70711	0	0	0	0
19.37	0	0	0	0	0	0	0	0
19.38	1	0	0.5	0.70711	0	0	0	0
19.39	1	1	1	0	0	0	0	0
19.4	1	0	0.5	0.70711	0	1	0.5	0.70711
19.41	0	0	0	0	0	0	0	0
19.42	0	0	0	0	0	0	0	0
19.43	1	0	0.5	0.70711	0	0	0	0
19.44	1	0	0.5	0.70711	0	0	0	0
19.45	0	0	0	0	0	0	0	0
19.46	1	0	0.5	0.70711	0	0	0	0
19.47	1	0	0.5	0.70711	0	0	0	0
19.48	0	0	0	0	0	0	0	0
19.49	0	0	0	0	0	0	0	0
19.5	0	0	0	0	0	0	0	0
19.51	0	0	0	0	0	0	0	0
19.52	1	0	0.5	0.70711	1	0	0.5	0.70711
19.53	1	0	0.5	0.70711	0	0	0	0
19.54	0	0	0	0	0	0	0	0
19.55	1	0	0.5	0.70711	0	0	0	0
19.56	0	0	0	0	0	0	0	0
19.57	0	0	0	0	0	0	0	0
19.58	1	1	1	0	0	0	0	0
19.59	1	0	0.5	0.70711	0	0	0	0
19.6	2	1	1.5	0.70711	0	0	0	0
19.61	1	0	0.5	0.70711	0	0	0	0
19.62	0	0	0	0	0	0	0	0
19.63	1	0	0.5	0.70711	0	0	0	0
19.64	1	0	0.5	0.70711	0	0	0	0
19.65	1	0	0.5	0.70711	0	0	0	0
19.66	0	0	0	0	0	0	0	0
19.67	0	0	0	0	0	0	0	0
19.68	0	0	0	0	0	0	0	0
19.69	0	0	0	0	0	0	0	0
19.7	0	0	0	0	1	0	0.5	0.70711
19.71	0	0	0	0	0	0	0	0
19.72	0	0	0	0	0	0	0	0
19.73	0	0	0	0	0	0	0	0
19.74	0	0	0	0	1	0	0.5	0.70711
19.75	0	0	0	0	0	0	0	0
19.76	0	0	0	0	0	0	0	0
19.77	0	0	0	0	0	0	0	0
19.78	1	0	0.5	0.70711	0	0	0	0
19.79	0	0	0	0	0	0	0	0
19.8	0	0	0	0	0	0	0	0
19.81	0	0	0	0	0	0	0	0
19.82	0	0	0	0	1	0	0.5	0.70711
19.83	0	0	0	0	0	0	0	0
19.84	0	0	0	0	0	0	0	0
19.85	0	0	0	0	0	0	0	0
19.86	1	0	0.5	0.70711	0	0	0	0
19.87	0	0	0	0	0	0	0	0
19.88	0	0	0	0	0	0	0	0
19.89	0	0	0	0	0	0	0	0
19.9	0	0	0	0	0	0	0	0
19.91	0	0	0	0	1	0	0.5	0.70711
19.92	1	0	0.5	0.70711	0	0	0	0
19.93	0	0	0	0	0	0	0	0
19.94	0	0	0	0	0	0	0	0
19.95	0	0	0	0	0	0	0	0
19.96	0	0	0	0	0	0	0	0
19.97	0	0	0	0	0	0	0	0
[truncated: 3,003 more rows]
