# Supplementary material for: Integrating multi-dimensional data to reveal the mechanisms and molecular targets of baikening granules for treatment of pediatric influenza
Source: Front Mol Biosci. 2025 Jul 11;12:1637980. doi: 10.3389/fmolb.2025.1637980 (PMC12289495; doi:10.3389/fmolb.2025.1637980)
Supplement: Supplementary file 4 [file Supplementaryfile3.xlsx]

## Sheet: Table 3
Table S5 KEGG analysis
ID	Description	LogP	Enrichment	Overall number of genes	Number of pathway genes	GeneRatio	Gene symbol	Log(q-value)
hsa05200	Pathways in cancer	-9.49624	11.8032	58	12	20.6897	CASP7|CCNA2|DAPK1|FGFR1|GSK3B|GSTA1|IGF1|IGF1R|MMP2|PPARG|RARA|TGFBR1	-6.94601
hsa05202	Transcriptional misregulation in cancer	-7.05906	18.9433	58	7	12.069	CCNA2|ELANE|IGF1|IGF1R|PLAU|PPARG|RARA	-4.98596
hsa05215	Prostate cancer	-5.91539	26.9223	58	5	8.62069	FGFR1|GSK3B|IGF1|IGF1R|PLAU	-4.06414
hsa04152	AMPK signaling pathway	-5.44138	21.5824	58	5	8.62069	CCNA2|IGF1|IGF1R|PPARG|RHEB	-3.73625
hsa04151	PI3K-Akt signaling pathway	-5.25651	10.184	58	7	12.069	FGFR1|GSK3B|IGF1|IGF1R|PIK3CG|RHEB|SYK	-3.60937
hsa04211	Longevity regulating pathway	-4.58237	23.4738	58	4	6.89655	IGF1|IGF1R|PPARG|RHEB	-3.07353
hsa04520	Adherens junction	-4.50717	22.4642	58	4	6.89655	FGFR1|IGF1R|TGFBR1|WAS	-3.03613
hsa04914	Progesterone-mediated oocyte maturation	-4.34973	20.4821	58	4	6.89655	CCNA2|IGF1|IGF1R|PDE3B	-2.9426
hsa05205	Proteoglycans in cancer	-4.33464	12.7389	58	5	8.62069	FGFR1|IGF1|IGF1R|MMP2|PLAU	-2.9426
hsa04550	Signaling pathways regulating pluripotency of stem cells	-3.78063	14.6096	58	4	6.89655	FGFR1|GSK3B|IGF1|IGF1R	-2.50916
hsa05224	Breast cancer	-3.73467	14.2121	58	4	6.89655	FGFR1|GSK3B|IGF1|IGF1R	-2.49164
hsa04150	mTOR signaling pathway	-3.63595	13.3921	58	4	6.89655	GSK3B|IGF1|IGF1R|RHEB	-2.48134
hsa05225	Hepatocellular carcinoma	-3.5134	12.4356	58	4	6.89655	GSK3B|GSTA1|IGF1R|TGFBR1	-2.39454
hsa05218	Melanoma	-3.4417	21.7622	58	3	5.17241	FGFR1|IGF1|IGF1R	-2.33863
hsa01521	EGFR tyrosine kinase inhibitor resistance	-3.3233	19.8339	58	3	5.17241	GSK3B|IGF1|IGF1R	-2.25019
hsa01522	Endocrine resistance	-3.05043	15.9886	58	3	5.17241	IGF1|IGF1R|MMP2	-2.04427
hsa04068	FoxO signaling pathway	-2.68828	11.9609	58	3	5.17241	IGF1|IGF1R|TGFBR1	-1.70625
hsa04010	MAPK signaling pathway	-2.57522	6.94077	58	4	6.89655	FGFR1|IGF1|IGF1R|TGFBR1	-1.65846
hsa04510	Focal adhesion	-2.15618	7.71862	58	3	5.17241	GSK3B|IGF1|IGF1R	-1.2903
hsa04015	Rap1 signaling pathway	-2.11588	7.46133	58	3	5.17241	FGFR1|IGF1|IGF1R	-1.26462
hsa04913	Ovarian steroidogenesis	-7.32457	51.2052	58	5	8.62069	CYP19A1|HSD17B1|IGF1|IGF1R|AKR1C3	-5.07537
hsa00140	Steroid hormone biosynthesis	-3.63362	25.2722	58	3	5.17241	CYP19A1|HSD17B1|AKR1C3	-2.48134
hsa01232	Nucleotide metabolism	-6.2011	30.7231	58	5	8.62069	CDA|TYMP|IMPDH2|PNP|TYMS	-4.25293
hsa00983	Drug metabolism - other enzymes	-4.76539	26.1147	58	4	6.89655	CDA|TYMP|GSTA1|IMPDH2	-3.17433
hsa00240	Pyrimidine metabolism	-3.71965	27.0152	58	3	5.17241	CDA|TYMP|TYMS	-2.49164
hsa05415	Diabetic cardiomyopathy	-5.59402	15.4372	58	6	10.3448	PARP1|CTSD|GSK3B|MMP2|PPARA|TGFBR1	-3.82195
hsa04210	Apoptosis	-2.64204	11.5212	58	3	5.17241	PARP1|CASP7|CTSD	-1.69556
hsa04915	Estrogen signaling pathway	-2.63301	11.4371	58	3	5.17241	CTSD|MMP2|RARA	-1.69556
hsa00790	Folate biosynthesis	-4.72456	58.0326	58	3	5.17241	AKR1B1|DHFR|AKR1C3	-3.17433
hsa04064	NF-kappa B signaling pathway	-4.31673	20.0882	58	4	6.89655	PARP1|LCK|PLAU|SYK	-2.9426
hsa04380	Osteoclast differentiation	-3.8768	15.4754	58	4	6.89655	LCK|PPARG|SYK|TGFBR1	-2.58185
hsa04659	Th17 cell differentiation	-2.92846	14.5081	58	3	5.17241	LCK|RARA|TGFBR1	-1.93454
hsa05219	Bladder cancer	-4.1712	38.2166	58	3	5.17241	DAPK1|TYMP|MMP2	-2.82509
hsa00230	Purine metabolism	-3.96605	16.3217	58	4	6.89655	IMPDH2|PNP|PDE3B|PDE4D	-2.64627
hsa04024	cAMP signaling pathway	-2.03432	6.96391	58	3	5.17241	PDE3B|PDE4D|PPARA	-1.20009
hsa04932	Non-alcoholic fatty liver disease	-3.64662	13.4785	58	4	6.89655	CASP7|GSK3B|PPARA|PPARG	-2.48134
hsa03320	PPAR signaling pathway	-3.38954	20.8917	58	3	5.17241	FABP5|PPARA|PPARG	-2.30171
hsa05417	Lipid and atherosclerosis	-3.1104	9.71708	58	4	6.89655	CASP7|GSK3B|PPARG|SELP	-2.07868
hsa04218	Cellular senescence	-3.63595	13.3921	58	4	6.89655	CCNA2|CHEK1|RHEB|TGFBR1	-2.48134
hsa05166	Human T-cell leukemia virus 1 infection	-3.05866	9.41069	58	4	6.89655	CCNA2|CHEK1|LCK|TGFBR1	-2.04427
hsa04110	Cell cycle	-2.46597	9.98012	58	3	5.17241	CCNA2|CHEK1|GSK3B	-1.56895
hsa05203	Viral carcinogenesis	-2.15033	7.68078	58	3	5.17241	CCNA2|CHEK1|SYK	-1.2903
hsa04140	Autophagy - animal	-3.54314	12.6617	58	4	6.89655	CTSD|DAPK1|IGF1R|RHEB	-2.40789
hsa04613	Neutrophil extracellular trap formation	-3.30279	10.9381	58	4	6.89655	CTSG|ELANE|SELP|SYK	-2.24392
hsa05207	Chemical carcinogenesis - receptor activation	-3.13314	9.85459	58	4	6.89655	EPHX2|GSTA1|PPARA|NR1I3	-2.08806
hsa05208	Chemical carcinogenesis - reactive oxygen species	-2.04484	7.02636	58	3	5.17241	EPHX2|GSTA1|AKR1C3	-1.20218
hsa05135	Yersinia infection	-2.63301	11.4371	58	3	5.17241	GSK3B|LCK|WAS	-1.69556
hsa04062	Chemokine signaling pathway	-2.22271	8.16083	58	3	5.17241	GSK3B|PIK3CG|WAS	-1.33524
hsa04910	Insulin signaling pathway	-2.63301	11.4371	58	3	5.17241	GSK3B|PDE3B|RHEB	-1.69556
hsa04371	Apelin signaling pathway	-2.61516	11.2725	58	3	5.17241	PDE3B|PIK3CG|TGFBR1	-1.68818
hsa04072	Phospholipase D signaling pathway	-2.53812	10.587	58	3	5.17241	PIK3CG|RHEB|SYK	-1.63134
hsa05167	Kaposi sarcoma-associated herpesvirus infection	-2.21031	8.0767	58	3	5.17241	GSK3B|PIK3CG|SYK	-1.33218
