# Supplementary material for: Integrating multi-dimensional data to reveal the mechanisms and molecular targets of baikening granules for treatment of pediatric influenza
Source: Front Mol Biosci. 2025 Jul 11;12:1637980. doi: 10.3389/fmolb.2025.1637980 (PMC12289495; doi:10.3389/fmolb.2025.1637980)
Supplement: Supplementary file 5 [file DataSheet1.xlsx]

## Sheet: RMSD
Time (ns)	OTOF-1 time	OTOF-2 times	Mean-OTOF	STD-OTOF	IFI27-1time	IFI27-2 times	Mean-IFI27	STD-IFI27
0	0.0004997	0.000477	0.00048835	1.60513e-05	0.0005284	0.0004839	0.00050615	3.14663e-05
0.01	0.14188	0.19205	0.16696	0.03548	0.08069	0.11133	0.09601	0.02167
0.02	0.19359	0.23387	0.21373	0.02848	0.06854	0.07178	0.07016	0.00229
0.03	0.20504	0.20849	0.20677	0.00244	0.12333	0.11564	0.11949	0.00543
0.04	0.13496	0.28561	0.21028	0.10652	0.15447	0.07734	0.11591	0.05454
0.05	0.18432	0.31058	0.24745	0.08928	0.14147	0.16759	0.15453	0.01847
0.06	0.18092	0.27018	0.22555	0.06312	0.14087	0.06775	0.10431	0.05171
0.07	0.21938	0.34847	0.28392	0.09128	0.17313	0.06214	0.11763	0.07848
0.08	0.15224	0.29837	0.22531	0.10333	0.12586	0.08038	0.10312	0.03216
0.09	0.17671	0.30003	0.23837	0.0872	0.17286	0.07349	0.12317	0.07027
0.1	0.16149	0.34569	0.25359	0.13025	0.2001	0.15462	0.17736	0.03216
0.11	0.16499	0.29702	0.23101	0.09336	0.24869	0.15468	0.20169	0.06648
0.12	0.14074	0.28637	0.21355	0.10298	0.20962	0.16298	0.1863	0.03298
0.13	0.18266	0.38201	0.28233	0.14096	0.19107	0.08604	0.13856	0.07427
0.14	0.14923	0.38389	0.26656	0.16593	0.18917	0.16562	0.1774	0.01665
0.15	0.24632	0.32575	0.28603	0.05616	0.1833	0.09436	0.13883	0.06289
0.16	0.20339	0.26629	0.23484	0.04447	0.2632	0.15529	0.20925	0.07631
0.17	0.17742	0.29395	0.23569	0.0824	0.19599	0.34208	0.26903	0.1033
0.18	0.21255	0.19601	0.20428	0.0117	0.24808	0.30455	0.27631	0.03992
0.19	0.27785	0.38575	0.3318	0.0763	0.28097	0.2524	0.26668	0.0202
0.2	0.21248	0.40744	0.30996	0.13786	0.26228	0.202	0.23214	0.04263
0.21	0.26933	0.42588	0.34761	0.1107	0.16902	0.33705	0.25304	0.11882
0.22	0.32882	0.30723	0.31802	0.01527	0.26616	0.29888	0.28252	0.02314
0.23	0.25257	0.22392	0.23825	0.02026	0.28939	0.36333	0.32636	0.05228
0.24	0.21314	0.30024	0.25669	0.06159	0.349	0.26173	0.30537	0.06171
0.25	0.23534	0.24225	0.2388	0.00489	0.33107	0.27693	0.304	0.03828
0.26	0.16448	0.26385	0.21416	0.07026	0.27334	0.30548	0.28941	0.02273
0.27	0.13057	0.32922	0.2299	0.14046	0.30697	0.34251	0.32474	0.02513
0.28	0.17314	0.22554	0.19934	0.03705	0.3142	0.33412	0.32416	0.01409
0.29	0.12799	0.23666	0.18233	0.07684	0.36662	0.30704	0.33683	0.04213
0.3	0.13525	0.1789	0.15707	0.03086	0.34523	0.34586	0.34554	0.000450781
0.31	0.17673	0.20145	0.18909	0.01748	0.35571	0.29988	0.3278	0.03947
0.32	0.16904	0.22893	0.19898	0.04235	0.34749	0.27777	0.31263	0.0493
0.33	0.11003	0.17697	0.1435	0.04734	0.37066	0.29815	0.33441	0.05127
0.34	0.12837	0.22812	0.17824	0.07053	0.42096	0.26705	0.34401	0.10883
0.35	0.20589	0.23766	0.22177	0.02247	0.44087	0.2789	0.35989	0.11453
0.36	0.18133	0.22401	0.20267	0.03018	0.44121	0.28924	0.36523	0.10746
0.37	0.15093	0.19246	0.17169	0.02937	0.45816	0.32982	0.39399	0.09075
0.38	0.13696	0.21417	0.17556	0.0546	0.46162	0.31919	0.3904	0.10071
0.39	0.09509	0.2852	0.19015	0.13442	0.45074	0.35302	0.40188	0.0691
0.4	0.25603	0.27858	0.2673	0.01594	0.44334	0.38454	0.41394	0.04158
0.41	0.42091	0.20559	0.31325	0.15225	0.45386	0.35221	0.40303	0.07188
0.42	0.54909	0.22945	0.38927	0.22603	0.48086	0.31375	0.3973	0.11816
0.43	0.58564	0.21413	0.39988	0.26269	0.49082	0.34683	0.41883	0.10181
0.44	0.55809	0.23513	0.39661	0.22837	0.45011	0.3749	0.41251	0.05318
0.45	0.52916	0.24253	0.38585	0.20268	0.49165	0.34597	0.41881	0.10301
0.46	0.51391	0.2816	0.39775	0.16427	0.56652	0.34867	0.45759	0.15404
0.47	0.55908	0.16026	0.35967	0.28201	0.48726	0.41419	0.45073	0.05167
0.48	0.57816	0.11543	0.34679	0.3272	0.52171	0.36993	0.44582	0.10732
0.49	0.44216	0.17072	0.30644	0.19194	0.48355	0.39331	0.43843	0.06381
0.5	0.52719	0.16845	0.34782	0.25367	0.58135	0.32216	0.45176	0.18328
0.51	0.53009	0.26973	0.39991	0.1841	0.56543	0.33907	0.45225	0.16006
0.52	0.49924	0.23129	0.36526	0.18947	0.57377	0.31235	0.44306	0.18485
0.53	0.48424	0.17701	0.33062	0.21724	0.59127	0.28006	0.43567	0.22006
0.54	0.43192	0.20125	0.31658	0.16311	0.56065	0.39285	0.47675	0.11866
0.55	0.47911	0.21357	0.34634	0.18777	0.52526	0.34135	0.4333	0.13005
0.56	0.4823	0.28559	0.38395	0.1391	0.55649	0.3213	0.43889	0.1663
0.57	0.53976	0.26004	0.3999	0.19779	0.57983	0.38655	0.48319	0.13667
0.58	0.52361	0.24589	0.38475	0.19638	0.59863	0.33318	0.46591	0.1877
0.59	0.53588	0.21958	0.37773	0.22366	0.53789	0.38947	0.46368	0.10495
0.6	0.51937	0.2497	0.38454	0.19069	0.50604	0.34167	0.42385	0.11622
0.61	0.55406	0.16351	0.35879	0.27616	0.49693	0.24828	0.3726	0.17582
0.62	0.50898	0.21443	0.3617	0.20827	0.5396	0.32534	0.43247	0.1515
0.63	0.48539	0.21589	0.35064	0.19056	0.54899	0.3549	0.45194	0.13724
0.64	0.55441	0.25856	0.40649	0.2092	0.57319	0.35401	0.4636	0.15499
0.65	0.55894	0.20581	0.38237	0.2497	0.54675	0.35575	0.45125	0.13505
0.66	0.56276	0.18049	0.37162	0.27031	0.63092	0.39728	0.5141	0.1652
0.67	0.57814	0.184	0.38107	0.2787	0.64994	0.41067	0.53031	0.16919
0.68	0.54675	0.18386	0.3653	0.2566	0.6222	0.40612	0.51416	0.15279
0.69	0.5909	0.2637	0.4273	0.23137	0.67514	0.41248	0.54381	0.18573
0.7	0.54588	0.31482	0.43035	0.16338	0.66173	0.38109	0.52141	0.19844
0.71	0.53915	0.25071	0.39493	0.20396	0.70827	0.44338	0.57582	0.1873
0.72	0.5653	0.16872	0.36701	0.28042	0.73845	0.38672	0.56258	0.24871
0.73	0.46459	0.30727	0.38593	0.11124	0.72423	0.36876	0.54649	0.25135
0.74	0.50047	0.28494	0.39271	0.1524	0.74506	0.40739	0.57623	0.23877
0.75	0.52693	0.23153	0.37923	0.20888	0.74406	0.33191	0.53798	0.29143
0.76	0.5099	0.23885	0.37438	0.19166	0.76264	0.26261	0.51263	0.35357
0.77	0.52792	0.24824	0.38808	0.19776	0.76693	0.24415	0.50554	0.36966
0.78	0.64911	0.20103	0.42507	0.31684	0.82444	0.27376	0.5491	0.38939
0.79	0.50999	0.16789	0.33894	0.2419	0.73565	0.35645	0.54605	0.26813
0.8	0.53224	0.20561	0.36892	0.23096	0.76556	0.39834	0.58195	0.25966
0.81	0.50407	0.21659	0.36033	0.20328	0.75581	0.33102	0.54342	0.30037
0.82	0.58949	0.16976	0.37962	0.29679	0.7386	0.4059	0.57225	0.23525
0.83	0.58659	0.18107	0.38383	0.28675	0.72139	0.35731	0.53935	0.25744
0.84	0.61649	0.13899	0.37774	0.33764	0.70561	0.44884	0.57722	0.18156
0.85	0.58962	0.21714	0.40338	0.26338	0.74695	0.44245	0.5947	0.21532
0.86	0.62029	0.16016	0.39023	0.32536	0.67555	0.43709	0.55632	0.16861
0.87	0.53198	0.14061	0.3363	0.27674	0.64673	0.4555	0.55112	0.13522
0.88	0.574	0.21432	0.39416	0.25433	0.67311	0.41846	0.54579	0.18007
0.89	0.65905	0.21546	0.43726	0.31366	0.65233	0.41306	0.5327	0.16919
0.9	0.66769	0.22722	0.44746	0.31146	0.60367	0.41227	0.50797	0.13534
0.91	0.59262	0.15201	0.37231	0.31156	0.61652	0.35397	0.48525	0.18565
0.92	0.57338	0.22313	0.39825	0.24767	0.67183	0.36131	0.51657	0.21957
0.93	0.57413	0.18379	0.37896	0.27601	0.63423	0.381	0.50761	0.17906
0.94	0.62398	0.245	0.43449	0.26798	0.59355	0.34564	0.4696	0.1753
0.95	0.58465	0.30836	0.4465	0.19536	0.65104	0.36489	0.50796	0.20234
0.96	0.53835	0.31126	0.4248	0.16058	0.68148	0.28389	0.48268	0.28114
0.97	0.52242	0.18788	0.35515	0.23656	0.68803	0.31584	0.50193	0.26318
0.98	0.55514	0.26741	0.41127	0.20345	0.61846	0.34168	0.48007	0.19571
0.99	0.54081	0.3368	0.4388	0.14426	0.67053	0.36313	0.51683	0.21736
1	0.5651	0.28187	0.42348	0.20027	0.66568	0.34643	0.50605	0.22575
1.01	0.57831	0.16848	0.3734	0.28979	0.65819	0.31159	0.48489	0.24509
1.02	0.51602	0.3049	0.41046	0.14929	0.69014	0.36435	0.52725	0.23037
1.03	0.60817	0.3025	0.45534	0.21614	0.62685	0.31489	0.47087	0.22059
1.04	0.60318	0.25713	0.43015	0.24469	0.6983	0.29904	0.49867	0.28232
1.05	0.64104	0.29365	0.46735	0.24564	0.58959	0.27144	0.43051	0.22497
1.06	0.61278	0.28184	0.44731	0.23401	0.56618	0.33962	0.4529	0.1602
1.07	0.6038	0.2859	0.44485	0.22479	0.61786	0.30631	0.46208	0.2203
1.08	0.60112	0.29597	0.44854	0.21577	0.57468	0.32226	0.44847	0.17849
1.09	0.55435	0.32526	0.43981	0.16199	0.64024	0.32941	0.48483	0.21979
1.1	0.59103	0.35289	0.47196	0.16839	0.6521	0.25767	0.45488	0.2789
1.11	0.62188	0.37185	0.49686	0.1768	0.66253	0.31008	0.48631	0.24922
1.12	0.68005	0.49685	0.58845	0.12954	0.63679	0.28687	0.46183	0.24744
1.13	0.62381	0.31461	0.46921	0.21864	0.68909	0.23627	0.46268	0.32019
1.14	0.64225	0.31089	0.47657	0.23431	0.64842	0.25829	0.45336	0.27586
1.15	0.60443	0.27534	0.43988	0.23271	0.65864	0.25675	0.45769	0.28418
1.16	0.64476	0.27763	0.4612	0.2596	0.70422	0.27845	0.49133	0.30106
1.17	0.63748	0.31605	0.47676	0.22729	0.72459	0.3201	0.52235	0.28602
1.18	0.60714	0.35053	0.47883	0.18145	0.67234	0.27978	0.47606	0.27758
1.19	0.55798	0.34622	0.4521	0.14974	0.70745	0.24668	0.47706	0.32582
1.2	0.54113	0.30569	0.42341	0.16649	0.67918	0.27733	0.47825	0.28416
1.21	0.63472	0.3586	0.49666	0.19524	0.73509	0.23949	0.48729	0.35044
1.22	0.5966	0.34466	0.47063	0.17815	0.70001	0.30472	0.50236	0.27951
1.23	0.50696	0.32203	0.41449	0.13077	0.65674	0.28919	0.47297	0.2599
1.24	0.48322	0.25087	0.36705	0.1643	0.65962	0.30842	0.48402	0.24834
1.25	0.58127	0.29511	0.43819	0.20235	0.68973	0.24816	0.46895	0.31224
1.26	0.59997	0.23785	0.41891	0.25606	0.63931	0.28674	0.46303	0.2493
1.27	0.48313	0.23437	0.35875	0.1759	0.65041	0.33606	0.49324	0.22228
1.28	0.45738	0.1454	0.30139	0.2206	0.67239	0.31643	0.49441	0.2517
1.29	0.54147	0.15525	0.34836	0.2731	0.68361	0.2591	0.47136	0.30017
1.3	0.64988	0.15196	0.40092	0.35208	0.70785	0.2217	0.46478	0.34376
1.31	0.6298	0.1243	0.37705	0.35744	0.74224	0.32185	0.53204	0.29726
1.32	0.55199	0.22586	0.38892	0.23061	0.73331	0.24771	0.49051	0.34337
1.33	0.62145	0.3902	0.50582	0.16352	0.6643	0.30705	0.48567	0.25261
1.34	0.63956	0.35668	0.49812	0.20002	0.69611	0.39485	0.54548	0.21302
1.35	0.52768	0.39342	0.46055	0.09494	0.65013	0.31439	0.48226	0.2374
1.36	0.57888	0.35702	0.46795	0.15688	0.60229	0.32074	0.46151	0.19908
1.37	0.63214	0.36921	0.50068	0.18592	0.62137	0.28581	0.45359	0.23728
1.38	0.60428	0.38354	0.49391	0.15609	0.56518	0.27888	0.42203	0.20245
1.39	0.80454	0.41575	0.61015	0.27492	0.55449	0.35131	0.4529	0.14367
1.4	0.63429	0.38626	0.51028	0.17539	0.55197	0.33853	0.44525	0.15093
1.41	0.5893	0.40248	0.49589	0.1321	0.59258	0.42665	0.50962	0.11733
1.42	0.66222	0.45315	0.55769	0.14783	0.56218	0.3717	0.46694	0.13469
1.43	0.70511	0.36922	0.53717	0.23751	0.61803	0.3797	0.49886	0.16852
1.44	0.76772	0.32804	0.54788	0.3109	0.60012	0.31121	0.45566	0.20429
1.45	0.70664	0.316	0.51132	0.27623	0.61298	0.32575	0.46936	0.2031
1.46	0.7651	0.43512	0.60011	0.23334	0.58627	0.41443	0.50035	0.12151
1.47	0.82885	0.28515	0.557	0.38446	0.61361	0.41234	0.51297	0.14232
1.48	0.75221	0.4033	0.57775	0.24672	0.65914	0.37787	0.51851	0.19888
1.49	0.71286	0.34567	0.52927	0.25964	0.6095	0.30671	0.45811	0.2141
1.5	0.82738	0.40761	0.6175	0.29682	0.66276	0.29755	0.48016	0.25824
1.51	0.84245	0.47192	0.65719	0.262	0.63363	0.43761	0.53562	0.13861
1.52	0.84457	0.35649	0.60053	0.34512	0.65792	0.37832	0.51812	0.19771
1.53	0.81633	0.37297	0.59465	0.3135	0.60474	0.42756	0.51615	0.12528
1.54	0.7266	0.3265	0.52655	0.28292	0.61246	0.43335	0.5229	0.12665
1.55	0.79313	0.40968	0.6014	0.27114	0.63274	0.41732	0.52503	0.15233
1.56	0.73985	0.41185	0.57585	0.23193	0.6001	0.38191	0.491	0.15428
1.57	0.79736	0.34273	0.57004	0.32147	0.5583	0.34543	0.45187	0.15052
1.58	0.75963	0.33415	0.54689	0.30086	0.55561	0.34851	0.45206	0.14645
1.59	0.71955	0.36175	0.54065	0.253	0.57901	0.40985	0.49443	0.11961
1.6	0.7264	0.29473	0.51057	0.30524	0.60076	0.42541	0.51309	0.124
1.61	0.74207	0.19993	0.471	0.38335	0.57992	0.42442	0.50217	0.10996
1.62	0.69399	0.20749	0.45074	0.34401	0.59314	0.42079	0.50697	0.12187
1.63	0.78217	0.21853	0.50035	0.39855	0.57129	0.39224	0.48176	0.12661
1.64	0.82296	0.28213	0.55255	0.38243	0.57733	0.4056	0.49146	0.12143
1.65	0.78086	0.22526	0.50306	0.39287	0.59551	0.30756	0.45153	0.20362
1.66	0.75482	0.28153	0.51818	0.33467	0.56326	0.34963	0.45645	0.15106
1.67	0.79006	0.35623	0.57314	0.30677	0.64377	0.40688	0.52532	0.1675
1.68	0.7331	0.34148	0.53729	0.27692	0.59222	0.34578	0.469	0.17426
1.69	0.78341	0.2985	0.54095	0.34288	0.56461	0.37723	0.47092	0.1325
1.7	0.83151	0.36138	0.59644	0.33244	0.60046	0.36988	0.48517	0.16305
1.71	0.89183	0.37063	0.63123	0.36854	0.57882	0.30566	0.44224	0.19316
1.72	0.7863	0.33934	0.56282	0.31605	0.5802	0.36282	0.47151	0.15372
1.73	0.77681	0.36716	0.57198	0.28967	0.61336	0.39705	0.50521	0.15295
1.74	0.83882	0.32803	0.58343	0.36118	0.62815	0.42918	0.52867	0.1407
1.75	0.82928	0.27508	0.55218	0.39188	0.63297	0.37991	0.50644	0.17894
1.76	0.84072	0.19225	0.51649	0.45854	0.66014	0.42011	0.54013	0.16973
1.77	0.81367	0.19019	0.50193	0.44087	0.63447	0.36187	0.49817	0.19276
1.78	0.84465	0.16722	0.50594	0.47902	0.65638	0.36874	0.51256	0.2034
1.79	0.86054	0.19499	0.52776	0.47062	0.62463	0.43746	0.53104	0.13235
1.8	0.85517	0.26785	0.56151	0.4153	0.62959	0.41114	0.52037	0.15447
1.81	0.82812	0.21576	0.52194	0.43301	0.60263	0.43563	0.51913	0.11809
1.82	0.82227	0.30238	0.56232	0.36762	0.70129	0.36849	0.53489	0.23532
1.83	0.85358	0.34186	0.59772	0.36184	0.70463	0.39235	0.54849	0.22082
1.84	0.82061	0.28423	0.55242	0.37928	0.73586	0.39959	0.56772	0.23778
1.85	0.76398	0.27068	0.51733	0.34881	0.69226	0.42455	0.55841	0.18929
1.86	0.86528	0.22146	0.54337	0.45525	0.69553	0.46875	0.58214	0.16036
1.87	0.85241	0.31999	0.5862	0.37648	0.64049	0.42536	0.53292	0.15212
1.88	0.86728	0.28909	0.57818	0.40884	0.59882	0.41426	0.50654	0.1305
1.89	0.87193	0.27709	0.57451	0.42061	0.63577	0.41742	0.52659	0.1544
1.9	0.89319	0.29741	0.5953	0.42128	0.60496	0.44165	0.52331	0.11548
1.91	0.91756	0.24435	0.58096	0.47603	0.64579	0.48489	0.56534	0.11377
1.92	1.01487	0.29698	0.65593	0.50762	0.65701	0.48154	0.56927	0.12407
1.93	0.99819	0.39078	0.69449	0.42951	0.61394	0.44699	0.53046	0.11805
1.94	1.02635	0.31288	0.66961	0.50449	0.65629	0.39656	0.52642	0.18366
1.95	0.98168	0.42289	0.70229	0.39512	0.62978	0.43634	0.53306	0.13678
1.96	0.9805	0.3852	0.68285	0.42094	0.62044	0.45002	0.53523	0.12051
1.97	0.91987	0.34268	0.63128	0.40813	0.63976	0.41384	0.5268	0.15975
1.98	0.91536	0.24932	0.58234	0.47096	0.59553	0.41648	0.506	0.1266
1.99	0.91773	0.27992	0.59882	0.451	0.60548	0.3643	0.48489	0.17054
2	0.91167	0.22998	0.57082	0.48203	0.62372	0.38602	0.50487	0.16808
2.01	0.90857	0.26767	0.58812	0.45319	0.63841	0.46186	0.55013	0.12484
2.02	0.9504	0.37152	0.66096	0.40933	0.62457	0.43629	0.53043	0.13314
2.03	0.92942	0.33637	0.63289	0.41935	0.63636	0.43625	0.53631	0.1415
2.04	0.92245	0.25064	0.58655	0.47504	0.62527	0.4213	0.52328	0.14423
2.05	0.94874	0.29666	0.6227	0.46109	0.65196	0.40434	0.52815	0.17509
2.06	0.95664	0.29237	0.6245	0.46971	0.67312	0.4163	0.54471	0.1816
2.07	0.93295	0.26906	0.60101	0.46944	0.58306	0.35646	0.46976	0.16023
2.08	0.98624	0.31977	0.653	0.47127	0.61516	0.5024	0.55878	0.07973
2.09	0.94973	0.26113	0.60543	0.48691	0.60232	0.49989	0.55111	0.07243
2.1	0.94656	0.30612	0.62634	0.45286	0.60046	0.48766	0.54406	0.07976
2.11	0.89855	0.26833	0.58344	0.44564	0.59419	0.52107	0.55763	0.0517
2.12	0.93791	0.27521	0.60656	0.4686	0.57991	0.51677	0.54834	0.04465
2.13	0.98271	0.33337	0.65804	0.45915	0.64099	0.47665	0.55882	0.11621
2.14	0.98318	0.34886	0.66602	0.44854	0.61621	0.44979	0.533	0.11768
2.15	0.95249	0.31211	0.6323	0.45281	0.60274	0.35908	0.48091	0.17229
2.16	0.91716	0.3068	0.61198	0.43159	0.57606	0.4111	0.49358	0.11664
2.17	0.90041	0.24414	0.57227	0.46405	0.61074	0.42069	0.51571	0.13439
2.18	0.89446	0.2776	0.58603	0.43618	0.64054	0.38776	0.51415	0.17874
2.19	0.944	0.21335	0.57868	0.51665	0.64592	0.42958	0.53775	0.15298
2.2	1.0061	0.23057	0.61834	0.54838	0.64798	0.40088	0.52443	0.17473
2.21	0.92518	0.17692	0.55105	0.5291	0.6468	0.42097	0.53388	0.15969
2.22	0.92111	0.16138	0.54124	0.53721	0.59892	0.46481	0.53186	0.09483
2.23	0.86493	0.16691	0.51592	0.49357	0.63885	0.32492	0.48188	0.22199
2.24	0.84232	0.23229	0.53731	0.43135	0.64133	0.45984	0.55059	0.12834
2.25	0.79001	0.19527	0.49264	0.42054	0.63423	0.42827	0.53125	0.14563
2.26	0.83716	0.1582	0.49768	0.4801	0.67356	0.39556	0.53456	0.19658
2.27	0.77419	0.17428	0.47424	0.4242	0.61515	0.35281	0.48398	0.1855
2.28	0.76609	0.18827	0.47718	0.40858	0.65825	0.37277	0.51551	0.20187
2.29	0.83437	0.1446	0.48948	0.48774	0.59604	0.35137	0.4737	0.173
2.3	0.78325	0.14618	0.46471	0.45048	0.61591	0.39458	0.50524	0.15651
2.31	0.83327	0.16279	0.49803	0.4741	0.56862	0.38228	0.47545	0.13176
2.32	0.78993	0.16009	0.47501	0.44537	0.55804	0.40628	0.48216	0.10731
2.33	0.75292	0.20206	0.47749	0.38951	0.60894	0.40061	0.50478	0.14731
2.34	0.74876	0.16797	0.45837	0.41068	0.59038	0.42786	0.50912	0.11492
2.35	0.76993	0.21011	0.49002	0.39585	0.66549	0.34976	0.50763	0.22326
2.36	0.79448	0.1631	0.47879	0.44645	0.65391	0.35809	0.506	0.20917
2.37	0.72063	0.23137	0.476	0.34596	0.59862	0.39448	0.49655	0.14435
2.38	0.80278	0.18969	0.49623	0.43352	0.61761	0.4086	0.5131	0.14779
2.39	0.82479	0.19451	0.50965	0.44568	0.64303	0.39718	0.52011	0.17384
2.4	0.78462	0.32585	0.55523	0.3244	0.58577	0.34101	0.46339	0.17307
2.41	0.80927	0.40731	0.60829	0.28423	0.65266	0.38213	0.51739	0.19129
2.42	0.85326	0.40105	0.62715	0.31976	0.63943	0.39065	0.51504	0.17592
2.43	0.83181	0.48126	0.65653	0.24788	0.71779	0.35952	0.53866	0.25333
2.44	0.80084	0.4907	0.64577	0.2193	0.70012	0.31093	0.50553	0.2752
2.45	0.73768	0.51739	0.62753	0.15577	0.75112	0.41389	0.5825	0.23846
2.46	0.75161	0.5483	0.64995	0.14376	0.70683	0.33388	0.52036	0.26372
2.47	0.76727	0.44218	0.60472	0.22988	0.71062	0.37885	0.54474	0.2346
2.48	0.71066	0.52673	0.6187	0.13006	0.6647	0.27644	0.47057	0.27454
2.49	0.74077	0.57022	0.6555	0.1206	0.59515	0.34298	0.46907	0.17831
2.5	0.789	0.4715	0.63025	0.22451	0.65765	0.38776	0.5227	0.19084
2.51	0.82037	0.56303	0.6917	0.18197	0.66993	0.3793	0.52462	0.20551
2.52	0.90571	0.51853	0.71212	0.27378	0.59028	0.43722	0.51375	0.10823
2.53	0.89387	0.53662	0.71525	0.25261	0.60495	0.37457	0.48976	0.1629
2.54	0.88069	0.56808	0.72439	0.22105	0.56469	0.35613	0.46041	0.14748
2.55	0.8411	0.55265	0.69688	0.20397	0.56167	0.37279	0.46723	0.13356
2.56	0.8007	0.55934	0.68002	0.17067	0.64136	0.39023	0.51579	0.17758
2.57	0.82262	0.54737	0.68499	0.19463	0.59044	0.31284	0.45164	0.19629
2.58	0.81041	0.57669	0.69355	0.16526	0.66131	0.34562	0.50346	0.22322
2.59	0.87085	0.6373	0.75408	0.16514	0.57362	0.39054	0.48208	0.12945
2.6	0.8166	0.58134	0.69897	0.16635	0.66209	0.40162	0.53186	0.18418
2.61	0.8332	0.50335	0.66828	0.23324	0.67261	0.3842	0.5284	0.20394
2.62	0.81402	0.50299	0.65851	0.21993	0.68903	0.41135	0.55019	0.19635
2.63	0.77257	0.47075	0.62166	0.21342	0.69889	0.33837	0.51863	0.25493
2.64	0.86971	0.4762	0.67296	0.27825	0.73021	0.36961	0.54991	0.25499
2.65	0.87676	0.49776	0.68726	0.268	0.70733	0.42834	0.56783	0.19727
2.66	0.86506	0.46643	0.66574	0.28188	0.76222	0.38178	0.572	0.26901
2.67	0.82811	0.47628	0.65219	0.24878	0.75689	0.33566	0.54627	0.29786
2.68	0.89502	0.49687	0.69594	0.28154	0.78972	0.29628	0.543	0.34891
2.69	0.90995	0.43184	0.67089	0.33807	0.71634	0.33121	0.52377	0.27233
2.7	0.84693	0.43898	0.64295	0.28846	0.66153	0.32707	0.4943	0.2365
2.71	0.85227	0.4693	0.66078	0.2708	0.73908	0.35323	0.54616	0.27284
2.72	0.74501	0.47402	0.60951	0.19162	0.689	0.34681	0.51791	0.24196
2.73	0.83856	0.41533	0.62695	0.29927	0.63139	0.38842	0.50991	0.17181
2.74	0.79591	0.4635	0.62971	0.23505	0.68222	0.41359	0.54791	0.18995
2.75	0.8123	0.45401	0.63315	0.25335	0.75723	0.34306	0.55015	0.29287
2.76	0.8154	0.49806	0.65673	0.22439	0.70975	0.3763	0.54303	0.23579
2.77	0.73603	0.43125	0.58364	0.21551	0.66152	0.39645	0.52899	0.18743
2.78	0.76729	0.41358	0.59044	0.25011	0.65322	0.3774	0.51531	0.19503
2.79	0.71885	0.42886	0.57385	0.20505	0.64482	0.36632	0.50557	0.19693
2.8	0.85424	0.44588	0.65006	0.28875	0.61539	0.40416	0.50978	0.14936
2.81	0.8419	0.44438	0.64314	0.28109	0.61409	0.33631	0.4752	0.19642
2.82	0.87944	0.47266	0.67605	0.28764	0.6377	0.46126	0.54948	0.12476
2.83	0.87674	0.49157	0.68416	0.27236	0.60885	0.39963	0.50424	0.14794
2.84	0.85654	0.47835	0.66745	0.26742	0.64068	0.36633	0.5035	0.19399
2.85	0.85085	0.50121	0.67603	0.24723	0.61678	0.40905	0.51292	0.14689
2.86	0.88656	0.48824	0.6874	0.28165	0.65444	0.33137	0.4929	0.22844
2.87	0.81528	0.49505	0.65516	0.22644	0.61104	0.32444	0.46774	0.20266
2.88	0.83862	0.47173	0.65518	0.25942	0.72184	0.40769	0.56476	0.22214
2.89	0.8471	0.59246	0.71978	0.18006	0.67633	0.40286	0.5396	0.19337
2.9	0.8545	0.55658	0.70554	0.21067	0.73409	0.33775	0.53592	0.28026
2.91	0.81105	0.53284	0.67194	0.19672	0.69066	0.34809	0.51938	0.24223
2.92	0.80441	0.55923	0.68182	0.17337	0.74062	0.38713	0.56388	0.24996
2.93	0.75388	0.57331	0.66359	0.12768	0.6439	0.37707	0.51048	0.18867
2.94	0.78418	0.59777	0.69097	0.13181	0.62092	0.38033	0.50063	0.17013
2.95	0.86239	0.55847	0.71043	0.2149	0.68121	0.3739	0.52755	0.2173
2.96	0.85276	0.59511	0.72393	0.18219	0.68262	0.41363	0.54812	0.1902
2.97	0.85339	0.53646	0.69493	0.2241	0.64634	0.3647	0.50552	0.19915
2.98	0.8546	0.48804	0.67132	0.2592	0.65482	0.40679	0.53081	0.17539
2.99	0.90937	0.57892	0.74414	0.23366	0.68034	0.40455	0.54245	0.19501
3	0.87398	0.57484	0.72441	0.21152	0.70818	0.376	0.54209	0.23488
3.01	0.91005	0.46987	0.68996	0.31125	0.68617	0.32899	0.50758	0.25257
3.02	0.90485	0.52663	0.71574	0.26744	0.7193	0.3126	0.51595	0.28758
3.03	0.92806	0.5659	0.74698	0.25608	0.69828	0.34188	0.52008	0.25201
3.04	0.90047	0.52579	0.71313	0.26494	0.68976	0.33354	0.51165	0.25189
3.05	0.83455	0.58574	0.71014	0.17594	0.6893	0.28085	0.48508	0.28882
3.06	0.88396	0.54086	0.71241	0.24261	0.70137	0.2797	0.49053	0.29816
3.07	0.863	0.55843	0.71072	0.21536	0.71534	0.32777	0.52155	0.27405
3.08	0.78698	0.50649	0.64673	0.19834	0.79628	0.24983	0.52305	0.38639
3.09	0.80886	0.53937	0.67411	0.19056	0.71141	0.24402	0.47772	0.3305
3.1	0.79516	0.52583	0.66049	0.19045	0.68729	0.28601	0.48665	0.28375
3.11	0.76746	0.49168	0.62957	0.195	0.75591	0.27718	0.51654	0.33852
3.12	0.7419	0.50542	0.62366	0.16721	0.75794	0.28223	0.52009	0.33638
3.13	0.74579	0.50632	0.62606	0.16933	0.79152	0.331	0.56126	0.32564
3.14	0.81501	0.50592	0.66047	0.21856	0.82726	0.38506	0.60616	0.31268
3.15	0.83114	0.48671	0.65893	0.24355	0.79176	0.36256	0.57716	0.30349
3.16	0.7637	0.4435	0.6036	0.22641	0.7532	0.34509	0.54915	0.28858
3.17	0.83364	0.55394	0.69379	0.19777	0.73172	0.3014	0.51656	0.30428
3.18	0.88374	0.49378	0.68876	0.27574	0.7706	0.3664	0.5685	0.28581
3.19	0.83191	0.46161	0.64676	0.26184	0.76	0.38165	0.57083	0.26753
3.2	0.81463	0.50569	0.66016	0.21845	0.78483	0.40444	0.59463	0.26898
3.21	0.83643	0.53717	0.6868	0.21161	0.73482	0.41555	0.57519	0.22576
3.22	0.78138	0.47005	0.62572	0.22014	0.76265	0.43268	0.59767	0.23333
3.23	0.76799	0.48018	0.62408	0.20351	0.75041	0.45422	0.60231	0.20944
3.24	0.76331	0.50172	0.63251	0.18497	0.74496	0.45633	0.60064	0.2041
3.25	0.83604	0.45887	0.64746	0.26669	0.79231	0.47663	0.63447	0.22322
3.26	0.76761	0.54522	0.65641	0.15725	0.79608	0.44577	0.62093	0.24771
3.27	0.79078	0.47558	0.63318	0.22288	0.79111	0.44369	0.6174	0.24566
3.28	0.72203	0.5387	0.63037	0.12964	0.75235	0.4576	0.60497	0.20842
3.29	0.75035	0.48555	0.61795	0.18724	0.76664	0.43903	0.60284	0.23166
3.3	0.74791	0.55541	0.65166	0.13611	0.74611	0.43877	0.59244	0.21732
3.31	0.77178	0.57497	0.67338	0.13916	0.74068	0.43946	0.59007	0.21299
3.32	0.71161	0.52133	0.61647	0.13455	0.74156	0.42897	0.58526	0.22103
3.33	0.75921	0.56375	0.66148	0.13821	0.75541	0.43459	0.595	0.22685
3.34	0.73319	0.5283	0.63075	0.14488	0.78403	0.4841	0.63407	0.21209
3.35	0.77353	0.55481	0.66417	0.15466	0.77493	0.48042	0.62767	0.20825
3.36	0.73478	0.52169	0.62823	0.15068	0.75604	0.51667	0.63636	0.16926
3.37	0.80354	0.53722	0.67038	0.18832	0.74675	0.608	0.67738	0.09811
3.38	0.78442	0.55167	0.66805	0.16457	0.74679	0.69788	0.72234	0.03458
3.39	0.78534	0.48461	0.63498	0.21264	0.7511	0.70569	0.72839	0.03211
3.4	0.76296	0.52824	0.6456	0.16597	0.72845	0.74253	0.73549	0.00996
3.41	0.7805	0.48455	0.63253	0.20926	0.71587	0.75071	0.73329	0.02464
3.42	0.8088	0.51272	0.66076	0.20936	0.74772	0.71574	0.73173	0.02262
3.43	0.74862	0.54237	0.6455	0.14585	0.75263	0.61603	0.68433	0.09659
3.44	0.74129	0.47294	0.60712	0.18975	0.74174	0.58509	0.66341	0.11077
3.45	0.7321	0.56056	0.64633	0.1213	0.72788	0.68112	0.7045	0.03307
3.46	0.68218	0.48465	0.58342	0.13967	0.73316	0.70109	0.71712	0.02268
3.47	0.68036	0.52361	0.60199	0.11084	0.74467	0.72382	0.73424	0.01474
3.48	0.73777	0.55878	0.64827	0.12656	0.76058	0.6383	0.69944	0.08647
3.49	0.70159	0.53061	0.6161	0.1209	0.75329	0.72423	0.73876	0.02055
3.5	0.7489	0.48516	0.61703	0.18649	0.72185	0.72268	0.72226	0.000583717
3.51	0.70052	0.52055	0.61054	0.12726	0.77364	0.71375	0.74369	0.04235
3.52	0.68346	0.52717	0.60531	0.11052	0.78413	0.64007	0.7121	0.10186
3.53	0.68375	0.5376	0.61067	0.10334	0.71548	0.67157	0.69353	0.03105
3.54	0.61881	0.51654	0.56768	0.07231	0.76578	0.66638	0.71608	0.07029
3.55	0.63031	0.49612	0.56321	0.09489	0.75275	0.7258	0.73928	0.01905
3.56	0.6025	0.56277	0.58264	0.02809	0.79088	0.74463	0.76776	0.0327
3.57	0.72568	0.57843	0.65206	0.10412	0.74974	0.68769	0.71872	0.04388
3.58	0.68556	0.60205	0.64381	0.05905	0.734	0.66755	0.70077	0.04699
3.59	0.57436	0.53838	0.55637	0.02544	0.72986	0.71357	0.72171	0.01152
3.6	0.62716	0.51686	0.57201	0.07799	0.71778	0.66382	0.6908	0.03815
3.61	0.79543	0.53557	0.6655	0.18374	0.75333	0.72824	0.74079	0.01774
3.62	0.7419	0.5226	0.63225	0.15507	0.76881	0.7152	0.74201	0.03791
3.63	0.75148	0.50052	0.626	0.17746	0.77682	0.71277	0.7448	0.04529
3.64	0.67948	0.52674	0.60311	0.108	0.75984	0.70618	0.73301	0.03794
3.65	0.73419	0.52043	0.62731	0.15115	0.70816	0.61518	0.66167	0.06574
3.66	0.72479	0.54306	0.63392	0.1285	0.74108	0.70144	0.72126	0.02803
3.67	0.73116	0.51911	0.62514	0.14994	0.74197	0.74435	0.74316	0.00168
3.68	0.77809	0.46326	0.62067	0.22262	0.74634	0.73624	0.74129	0.00714
3.69	0.69651	0.48691	0.59171	0.14821	0.75864	0.77926	0.76895	0.01458
3.7	0.76946	0.45775	0.6136	0.22041	0.77008	0.7987	0.78439	0.02024
3.71	0.66816	0.47424	0.5712	0.13712	0.78203	0.80423	0.79313	0.0157
3.72	0.6729	0.46439	0.56864	0.14744	0.75419	0.66923	0.71171	0.06008
3.73	0.69294	0.52915	0.61105	0.11582	0.7583	0.79993	0.77911	0.02944
3.74	0.71579	0.57511	0.64545	0.09948	0.75173	0.82716	0.78945	0.05334
3.75	0.71773	0.58222	0.64998	0.09583	0.73945	0.80636	0.77291	0.04732
3.76	0.66139	0.52116	0.59127	0.09916	0.76051	0.82677	0.79364	0.04686
3.77	0.6896	0.53681	0.61321	0.10804	0.73371	0.76847	0.75109	0.02458
3.78	0.67276	0.50049	0.58662	0.12182	0.74649	0.68729	0.71689	0.04186
3.79	0.65289	0.5023	0.5776	0.10648	0.77744	0.69846	0.73795	0.05585
3.8	0.80717	0.53728	0.67222	0.19085	0.7796	0.70877	0.74418	0.05008
3.81	0.8031	0.54108	0.67209	0.18527	0.77079	0.76558	0.76818	0.00369
3.82	0.77687	0.53515	0.65601	0.17092	0.75103	0.80521	0.77812	0.03831
3.83	0.83368	0.59706	0.71537	0.16731	0.68059	0.70798	0.69428	0.01936
3.84	0.87241	0.60302	0.73772	0.19049	0.66484	0.72068	0.69276	0.03949
3.85	0.88708	0.57916	0.73312	0.21773	0.64782	0.71119	0.6795	0.04481
3.86	0.8654	0.58848	0.72694	0.19582	0.68012	0.76167	0.7209	0.05767
3.87	0.84694	0.56671	0.70682	0.19815	0.70364	0.71808	0.71086	0.01021
3.88	0.78209	0.61468	0.69839	0.11837	0.66377	0.74478	0.70428	0.05729
3.89	0.82019	0.62943	0.72481	0.13489	0.71164	0.65329	0.68246	0.04126
3.9	0.74103	0.60877	0.6749	0.09353	0.69842	0.82756	0.76299	0.09131
3.91	0.8396	0.60393	0.72176	0.16664	0.71131	0.6691	0.6902	0.02985
3.92	0.91828	0.58266	0.75047	0.23732	0.72259	0.69119	0.70689	0.0222
3.93	0.84109	0.54654	0.69382	0.20828	0.67717	0.67211	0.67464	0.00357
3.94	0.81083	0.57521	0.69302	0.16661	0.67907	0.72821	0.70364	0.03474
3.95	0.8446	0.60285	0.72372	0.17095	0.65258	0.72493	0.68875	0.05116
3.96	0.79887	0.63263	0.71575	0.11755	0.6745	0.79654	0.73552	0.08629
3.97	0.83155	0.60007	0.71581	0.16368	0.64785	0.67202	0.65994	0.01709
3.98	0.86804	0.59068	0.72936	0.19613	0.65512	0.73152	0.69332	0.05402
3.99	0.88927	0.5957	0.74249	0.20759	0.62548	0.7243	0.67489	0.06987
4	0.85107	0.66477	0.75792	0.13173	0.57385	0.72524	0.64955	0.10705
4.01	0.86092	0.63113	0.74602	0.16249	0.6476	0.7294	0.6885	0.05784
4.02	0.86947	0.62116	0.74532	0.17558	0.56574	0.78374	0.67474	0.15415
4.03	0.89576	0.62158	0.75867	0.19388	0.61631	0.67747	0.64689	0.04325
4.04	0.8517	0.59269	0.72219	0.18315	0.59676	0.72217	0.65946	0.08868
4.05	0.81601	0.61845	0.71723	0.13969	0.64138	0.77618	0.70878	0.09532
4.06	0.90887	0.57	0.73943	0.23962	0.61143	0.7999	0.70566	0.13326
4.07	0.95327	0.56238	0.75783	0.2764	0.6246	0.75559	0.6901	0.09262
4.08	0.87164	0.55557	0.7136	0.2235	0.5745	0.72815	0.65132	0.10865
4.09	0.82659	0.58572	0.70616	0.17033	0.6216	0.78726	0.70443	0.11714
4.1	0.82344	0.5388	0.68112	0.20127	0.61828	0.77028	0.69428	0.10749
4.11	0.70239	0.51389	0.60814	0.13329	0.61194	0.76669	0.68932	0.10943
4.12	0.76427	0.47398	0.61913	0.20527	0.52053	0.77817	0.64935	0.18218
4.13	0.69758	0.47765	0.58761	0.15551	0.68083	0.7253	0.70306	0.03144
4.14	0.66822	0.4644	0.56631	0.14412	0.6999	0.68675	0.69333	0.0093
4.15	0.72248	0.51769	0.62008	0.1448	0.74354	0.67308	0.70831	0.04982
4.16	0.77595	0.46627	0.62111	0.21897	0.7002	0.67491	0.68756	0.01788
4.17	0.7587	0.49025	0.62447	0.18983	0.67295	0.64711	0.66003	0.01827
4.18	0.69033	0.52871	0.60952	0.11429	0.69663	0.72008	0.70836	0.01658
4.19	0.75356	0.5142	0.63388	0.16925	0.67709	0.68816	0.68262	0.00783
4.2	0.80266	0.5285	0.66558	0.19386	0.69616	0.67705	0.6866	0.01351
4.21	0.80305	0.54181	0.67243	0.18472	0.63874	0.79857	0.71865	0.11302
4.22	0.8088	0.56663	0.68772	0.17123	0.69646	0.72764	0.71205	0.02205
4.23	0.77958	0.63038	0.70498	0.1055	0.70727	0.64676	0.67701	0.04279
4.24	0.76275	0.61992	0.69133	0.101	0.71014	0.77421	0.74218	0.0453
4.25	0.74182	0.5858	0.66381	0.11033	0.67535	0.65814	0.66675	0.01217
4.26	0.85352	0.63795	0.74574	0.15243	0.7489	0.63263	0.69077	0.08222
4.27	0.821	0.59021	0.7056	0.16319	0.65504	0.5723	0.61367	0.0585
4.28	0.84497	0.63987	0.74242	0.14502	0.66153	0.52886	0.5952	0.09381
4.29	0.75105	0.60336	0.67721	0.10444	0.65934	0.53193	0.59564	0.09009
4.3	0.82057	0.61452	0.71754	0.1457	0.66713	0.53932	0.60323	0.09037
4.31	0.80526	0.60545	0.70535	0.14129	0.69889	0.60391	0.6514	0.06717
4.32	0.87082	0.5904	0.73061	0.19829	0.69309	0.57598	0.63454	0.08281
4.33	0.9084	0.58338	0.74589	0.22982	0.72051	0.59794	0.65923	0.08667
4.34	0.84268	0.60229	0.72248	0.16998	0.70784	0.55575	0.63179	0.10754
4.35	0.83431	0.58212	0.70822	0.17832	0.69209	0.53422	0.61316	0.11163
4.36	0.82473	0.52892	0.67683	0.20917	0.76756	0.6617	0.71463	0.07485
4.37	0.81069	0.59635	0.70352	0.15156	0.69714	0.62304	0.66009	0.0524
4.38	0.77495	0.64065	0.7078	0.09496	0.71356	0.59645	0.65501	0.08281
4.39	0.92486	0.59553	0.7602	0.23288	0.64976	0.61317	0.63147	0.02588
4.4	0.89498	0.5685	0.73174	0.23086	0.70543	0.56269	0.63406	0.10094
4.41	0.81434	0.56729	0.69081	0.17469	0.6716	0.55099	0.6113	0.08528
4.42	0.84192	0.63146	0.73669	0.14882	0.68065	0.59268	0.63666	0.0622
4.43	0.87585	0.60978	0.74281	0.18814	0.6712	0.56348	0.61734	0.07617
4.44	0.84625	0.61204	0.72914	0.16561	0.68171	0.58777	0.63474	0.06643
4.45	0.8148	0.57327	0.69403	0.17079	0.64764	0.56991	0.60878	0.05497
4.46	0.83648	0.60053	0.71851	0.16684	0.64775	0.5399	0.59382	0.07626
4.47	0.82693	0.60796	0.71745	0.15483	0.70111	0.55861	0.62986	0.10076
4.48	0.77213	0.58711	0.67962	0.13083	0.62431	0.57203	0.59817	0.03697
4.49	0.78754	0.59419	0.69087	0.13671	0.67657	0.52911	0.60284	0.10427
4.5	0.74896	0.56481	0.65689	0.13021	0.67771	0.51883	0.59827	0.11235
4.51	0.82984	0.59502	0.71243	0.16604	0.68701	0.56782	0.62742	0.08428
4.52	0.81101	0.62569	0.71835	0.13104	0.66353	0.54806	0.6058	0.08164
4.53	0.76334	0.56553	0.66443	0.13987	0.67775	0.56321	0.62048	0.08099
4.54	0.7493	0.55877	0.65404	0.13473	0.65944	0.55837	0.6089	0.07146
4.55	0.72457	0.5592	0.64188	0.11693	0.61273	0.55356	0.58314	0.04184
4.56	0.72545	0.62096	0.67321	0.07388	0.59905	0.56683	0.58294	0.02279
4.57	0.7211	0.59089	0.65599	0.09207	0.59828	0.58089	0.58959	0.0123
4.58	0.72145	0.62623	0.67384	0.06733	0.62871	0.58693	0.60782	0.02954
4.59	0.75494	0.61604	0.68549	0.09822	0.66428	0.59388	0.62908	0.04978
4.6	0.82182	0.59835	0.71008	0.15802	0.63978	0.52765	0.58371	0.07929
4.61	0.78463	0.58452	0.68457	0.1415	0.67536	0.58182	0.62859	0.06614
4.62	0.84245	0.64206	0.74225	0.1417	0.64688	0.57484	0.61086	0.05094
4.63	0.82919	0.59658	0.71288	0.16448	0.65293	0.56149	0.60721	0.06466
4.64	0.79822	0.58842	0.69332	0.14836	0.6543	0.57476	0.61453	0.05624
4.65	0.83462	0.59521	0.71492	0.16929	0.63758	0.51555	0.57657	0.08629
4.66	0.81004	0.56161	0.68582	0.17566	0.71114	0.55886	0.635	0.10768
4.67	0.83131	0.52352	0.67741	0.21764	0.69993	0.56962	0.63477	0.09214
4.68	0.77709	0.55915	0.66812	0.15411	0.71445	0.572	0.64323	0.10073
4.69	0.80373	0.57306	0.6884	0.16311	0.73554	0.57239	0.65396	0.11537
4.7	0.75898	0.60372	0.68135	0.10978	0.69799	0.59394	0.64596	0.07357
4.71	0.78707	0.59456	0.69081	0.13612	0.6919	0.56248	0.62719	0.09151
4.72	0.75468	0.59091	0.6728	0.1158	0.71349	0.55822	0.63585	0.10979
4.73	0.80244	0.6534	0.72792	0.10539	0.69199	0.53645	0.61422	0.10998
4.74	0.80473	0.59506	0.6999	0.14826	0.67493	0.53134	0.60314	0.10153
4.75	0.82815	0.64191	0.73503	0.13169	0.64303	0.55209	0.59756	0.06431
4.76	0.84561	0.68651	0.76606	0.1125	0.63377	0.49253	0.56315	0.09987
4.77	0.89923	0.61156	0.75539	0.20342	0.64312	0.56194	0.60253	0.05741
4.78	0.89187	0.636	0.76394	0.18093	0.60373	0.4602	0.53196	0.10149
4.79	0.85496	0.65239	0.75368	0.14324	0.59566	0.55278	0.57422	0.03032
4.8	0.84555	0.59267	0.71911	0.17882	0.62504	0.547	0.58602	0.05519
4.81	0.77986	0.56315	0.67151	0.15324	0.63573	0.51611	0.57592	0.08458
4.82	0.79916	0.58247	0.69081	0.15322	0.65493	0.52095	0.58794	0.09474
4.83	0.83257	0.56352	0.69804	0.19025	0.63259	0.53841	0.5855	0.06659
4.84	0.84004	0.55254	0.69629	0.2033	0.63067	0.57944	0.60505	0.03623
4.85	0.81193	0.53459	0.67326	0.19611	0.64144	0.52447	0.58296	0.08271
4.86	0.91873	0.5548	0.73677	0.25733	0.67299	0.52281	0.5979	0.10619
4.87	0.81133	0.51658	0.66396	0.20842	0.66938	0.52791	0.59865	0.10004
4.88	0.8384	0.52649	0.68245	0.22055	0.65453	0.58053	0.61753	0.05233
4.89	0.90525	0.56173	0.73349	0.24291	0.64476	0.61982	0.63229	0.01763
4.9	0.90337	0.61024	0.7568	0.20727	0.65101	0.55598	0.6035	0.0672
4.91	0.90672	0.51645	0.71158	0.27596	0.6434	0.57119	0.60729	0.05106
4.92	0.89865	0.59705	0.74785	0.21326	0.64562	0.55036	0.59799	0.06736
4.93	0.99592	0.63309	0.8145	0.25656	0.70049	0.48944	0.59497	0.14923
4.94	0.95088	0.67729	0.81408	0.19346	0.6061	0.57346	0.58978	0.02308
4.95	0.89857	0.66384	0.7812	0.16598	0.61704	0.51402	0.56553	0.07285
4.96	0.98448	0.58575	0.78512	0.28195	0.66699	0.50579	0.58639	0.11398
4.97	1.0304	0.55349	0.79195	0.33722	0.69304	0.51365	0.60335	0.12685
4.98	0.95479	0.57455	0.76467	0.26887	0.67686	0.53092	0.60389	0.10319
4.99	0.98489	0.62583	0.80536	0.25389	0.68591	0.51192	0.59891	0.12303
5	0.97623	0.6204	0.79831	0.25161	0.74411	0.58943	0.66677	0.10938
5.01	0.92577	0.6371	0.78143	0.20413	0.70297	0.57416	0.63857	0.09108
5.02	0.92833	0.52133	0.72483	0.28779	0.71003	0.55991	0.63497	0.10615
5.03	0.88008	0.59313	0.73661	0.20291	0.69793	0.59156	0.64475	0.07521
5.04	0.98836	0.57936	0.78386	0.28921	0.69495	0.59105	0.643	0.07347
5.05	1.03	0.66452	0.84726	0.25843	0.62758	0.58275	0.60516	0.0317
5.06	0.99191	0.59787	0.79489	0.27863	0.70859	0.57847	0.64353	0.09201
5.07	0.98571	0.54842	0.76706	0.30921	0.73028	0.56573	0.64801	0.11636
5.08	1.03801	0.58722	0.81262	0.31876	0.67531	0.56879	0.62205	0.07532
5.09	0.97017	0.59259	0.78138	0.26699	0.69913	0.57157	0.63535	0.0902
5.1	1.01285	0.65362	0.83324	0.25401	0.65608	0.56395	0.61001	0.06515
5.11	0.94741	0.53617	0.74179	0.29079	0.60455	0.54837	0.57646	0.03973
5.12	0.97333	0.54302	0.75817	0.30427	0.6319	0.59226	0.61208	0.02803
5.13	0.88011	0.56245	0.72128	0.22462	0.61676	0.56692	0.59184	0.03524
5.14	0.86566	0.5715	0.71858	0.208	0.63882	0.55303	0.59592	0.06066
5.15	0.92885	0.56222	0.74553	0.25925	0.6681	0.56443	0.61627	0.07331
5.16	0.86544	0.57457	0.72	0.20567	0.673	0.54934	0.61117	0.08744
5.17	0.85826	0.6005	0.72938	0.18226	0.66555	0.5688	0.61717	0.06841
5.18	0.95516	0.63155	0.79335	0.22883	0.67138	0.60729	0.63933	0.04532
5.19	1.02494	0.61844	0.82169	0.28743	0.67098	0.58454	0.62776	0.06112
5.2	1.04661	0.56674	0.80667	0.33932	0.64796	0.61759	0.63278	0.02147
5.21	1.00089	0.59481	0.79785	0.28714	0.65198	0.49619	0.57408	0.11016
5.22	0.91656	0.61271	0.76463	0.21486	0.61637	0.52222	0.5693	0.06658
5.23	1.01302	0.5992	0.80611	0.29261	0.60559	0.50661	0.5561	0.06998
5.24	1.03593	0.56886	0.8024	0.33027	0.64053	0.48815	0.56434	0.10775
5.25	0.9813	0.57202	0.77666	0.2894	0.62786	0.51039	0.56912	0.08307
5.26	0.93668	0.58343	0.76005	0.24978	0.69239	0.49266	0.59252	0.14123
5.27	0.95636	0.53413	0.74524	0.29856	0.59363	0.52482	0.55923	0.04866
5.28	1.04489	0.57784	0.81136	0.33025	0.61161	0.4689	0.54026	0.10091
5.29	1.07375	0.55499	0.81437	0.36682	0.62959	0.51989	0.57474	0.07757
5.3	1.12494	0.60728	0.86611	0.36604	0.66162	0.5002	0.58091	0.11414
5.31	1.0038	0.56024	0.78202	0.31364	0.67658	0.47397	0.57528	0.14327
5.32	1.02588	0.56626	0.79607	0.325	0.65907	0.46504	0.56206	0.1372
5.33	0.93846	0.57451	0.75648	0.25735	0.59353	0.46009	0.52681	0.09436
5.34	1.04117	0.60664	0.82391	0.30726	0.61807	0.42837	0.52322	0.13414
5.35	1.0053	0.62938	0.81734	0.26582	0.68103	0.47799	0.57951	0.14357
5.36	0.98499	0.63404	0.80952	0.24816	0.64708	0.44521	0.54615	0.14274
5.37	1.01321	0.61511	0.81416	0.2815	0.6474	0.43209	0.53974	0.15225
5.38	1.02153	0.56411	0.79282	0.32344	0.6814	0.45128	0.56634	0.16271
5.39	0.96319	0.58075	0.77197	0.27043	0.64255	0.44477	0.54366	0.13986
5.4	1.04299	0.5805	0.81174	0.32703	0.72918	0.45314	0.59116	0.19518
5.41	0.94499	0.62237	0.78368	0.22813	0.68697	0.44338	0.56517	0.17224
5.42	0.95539	0.58046	0.76793	0.26511	0.69098	0.43185	0.56141	0.18323
5.43	0.92987	0.65984	0.79485	0.19094	0.69472	0.45422	0.57447	0.17006
5.44	0.95946	0.60123	0.78035	0.25331	0.63708	0.46409	0.55058	0.12232
5.45	0.94149	0.61552	0.7785	0.2305	0.65939	0.45206	0.55572	0.1466
5.46	0.96898	0.63881	0.80389	0.23346	0.72493	0.43896	0.58194	0.20221
5.47	1.02093	0.60029	0.81061	0.29743	0.64642	0.40781	0.52711	0.16873
5.48	1.05141	0.57625	0.81383	0.33599	0.72785	0.46483	0.59634	0.18598
5.49	1.05672	0.60138	0.82905	0.32197	0.69109	0.45406	0.57258	0.1676
5.5	1.07259	0.65252	0.86255	0.29703	0.75056	0.42702	0.58879	0.22878
5.51	1.04083	0.62971	0.83527	0.29071	0.74598	0.43877	0.59237	0.21723
5.52	0.97024	0.61003	0.79014	0.25471	0.73704	0.40851	0.57277	0.23231
5.53	1.04377	0.63287	0.83832	0.29055	0.71326	0.42277	0.56801	0.20541
5.54	1.04944	0.60807	0.82875	0.3121	0.695	0.41714	0.55607	0.19647
5.55	1.0572	0.64665	0.85193	0.2903	0.69568	0.40331	0.5495	0.20673
5.56	1.09175	0.60988	0.85081	0.34074	0.68591	0.42171	0.55381	0.18682
5.57	1.02526	0.56458	0.79492	0.32575	0.67921	0.41479	0.547	0.18697
5.58	1.01917	0.58879	0.80398	0.30433	0.70115	0.44715	0.57415	0.1796
5.59	0.99664	0.58166	0.78915	0.29344	0.69532	0.48258	0.58895	0.15043
5.6	1.0179	0.55138	0.78464	0.32988	0.6907	0.48228	0.58649	0.14737
5.61	1.03689	0.58232	0.80961	0.32143	0.68249	0.54106	0.61178	0.10001
5.62	1.02606	0.62427	0.82516	0.2841	0.70742	0.50087	0.60414	0.14605
5.63	0.97375	0.62583	0.79979	0.24602	0.69712	0.48071	0.58891	0.15303
5.64	1.08793	0.6429	0.86541	0.31468	0.67911	0.55766	0.61839	0.08588
5.65	1.02585	0.60387	0.81486	0.29838	0.67554	0.56593	0.62074	0.07751
5.66	0.9736	0.57358	0.77359	0.28286	0.6805	0.49627	0.58838	0.13027
5.67	1.00896	0.58367	0.79632	0.30073	0.68815	0.5234	0.60578	0.1165
5.68	1.00889	0.59985	0.80437	0.28924	0.67406	0.50478	0.58942	0.1197
5.69	0.98969	0.62075	0.80522	0.26088	0.67765	0.45843	0.56804	0.15501
5.7	0.97989	0.60463	0.79226	0.26535	0.68057	0.48723	0.5839	0.13672
5.71	0.9752	0.56562	0.77041	0.28961	0.66557	0.49712	0.58134	0.11911
5.72	0.93111	0.56588	0.74849	0.25825	0.67961	0.49993	0.58977	0.12705
5.73	0.97242	0.62657	0.7995	0.24456	0.71673	0.56027	0.6385	0.11064
5.74	1.02617	0.65709	0.84163	0.26098	0.69467	0.50018	0.59742	0.13752
5.75	0.97915	0.63923	0.80919	0.24036	0.66034	0.50124	0.58079	0.1125
5.76	0.94353	0.61032	0.77693	0.23561	0.66379	0.43677	0.55028	0.16052
5.77	0.97977	0.64204	0.81091	0.23881	0.67592	0.41841	0.54717	0.18209
5.78	0.96237	0.6039	0.78314	0.25348	0.65294	0.46421	0.55857	0.13346
5.79	1.02062	0.57021	0.79541	0.31849	0.65853	0.42953	0.54403	0.16193
5.8	0.91018	0.63327	0.77173	0.19581	0.7103	0.44015	0.57522	0.19102
5.81	0.8983	0.6593	0.7788	0.16899	0.69511	0.47083	0.58297	0.15859
5.82	0.96622	0.62921	0.79771	0.2383	0.70147	0.43275	0.56711	0.19001
5.83	0.99605	0.61296	0.8045	0.27088	0.73472	0.46085	0.59779	0.19366
5.84	0.98719	0.5458	0.7665	0.31211	0.68107	0.40596	0.54351	0.19454
5.85	0.94919	0.56483	0.75701	0.27179	0.71675	0.39003	0.55339	0.23102
5.86	1.00055	0.56358	0.78206	0.30898	0.77257	0.42679	0.59968	0.2445
5.87	0.99077	0.5966	0.79369	0.27872	0.73355	0.42673	0.58014	0.21695
5.88	0.93189	0.64068	0.78628	0.20592	0.76482	0.44039	0.6026	0.22941
5.89	0.93966	0.62427	0.78196	0.22302	0.71899	0.4593	0.58914	0.18363
5.9	0.98724	0.61829	0.80276	0.26089	0.74007	0.4364	0.58823	0.21473
5.91	0.95023	0.62106	0.78565	0.23276	0.76572	0.4347	0.60021	0.23407
5.92	0.99691	0.56198	0.77944	0.30754	0.76054	0.44123	0.60088	0.22578
5.93	0.94765	0.56871	0.75818	0.26795	0.73601	0.45844	0.59723	0.19628
5.94	0.93577	0.58133	0.75855	0.25063	0.73852	0.41973	0.57912	0.22541
5.95	0.94778	0.57386	0.76082	0.2644	0.73183	0.42839	0.58011	0.21457
5.96	0.95053	0.57726	0.76389	0.26394	0.73659	0.48837	0.61248	0.17552
5.97	0.96471	0.61506	0.78989	0.24724	0.6763	0.47229	0.57429	0.14426
5.98	0.97498	0.59628	0.78563	0.26778	0.7548	0.52581	0.64031	0.16192
5.99	0.93354	0.64743	0.79049	0.20231	0.74651	0.476	0.61126	0.19128
6	0.92788	0.6253	0.77659	0.21396	0.73335	0.44177	0.58756	0.20618
6.01	0.99112	0.6305	0.81081	0.255	0.71459	0.44932	0.58196	0.18758
6.02	0.92962	0.62115	0.77539	0.21812	0.75973	0.45172	0.60573	0.2178
6.03	1.00196	0.6394	0.82068	0.25637	0.74423	0.43135	0.58779	0.22124
6.04	0.9603	0.54611	0.7532	0.29288	0.73837	0.45776	0.59806	0.19843
6.05	0.8859	0.60477	0.74534	0.19879	0.73482	0.42505	0.57994	0.21904
6.06	0.90112	0.59858	0.74985	0.21393	0.75677	0.44279	0.59978	0.22202
6.07	0.94813	0.57409	0.76111	0.26449	0.71723	0.43144	0.57434	0.20208
6.08	0.92194	0.56148	0.74171	0.25488	0.71676	0.4394	0.57808	0.19613
6.09	0.90579	0.57047	0.73813	0.23711	0.71635	0.474	0.59518	0.17137
6.1	0.8821	0.5265	0.7043	0.25144	0.69097	0.4499	0.57044	0.17046
6.11	0.97294	0.54312	0.75803	0.30392	0.708	0.42275	0.56537	0.2017
6.12	1.01778	0.49478	0.75628	0.36982	0.69163	0.43331	0.56247	0.18266
6.13	1.05317	0.53002	0.79159	0.36992	0.72519	0.42566	0.57543	0.2118
6.14	1.03969	0.55949	0.79959	0.33955	0.72222	0.42969	0.57596	0.20685
6.15	1.07401	0.56287	0.81844	0.36143	0.72165	0.4615	0.59157	0.18395
6.16	1.04364	0.58646	0.81505	0.32327	0.70555	0.48048	0.59302	0.15915
6.17	1.00508	0.55787	0.78147	0.31622	0.74483	0.44089	0.59286	0.21492
6.18	0.99941	0.57629	0.78785	0.29919	0.72301	0.47363	0.59832	0.17634
6.19	0.99318	0.52899	0.76108	0.32824	0.70822	0.42124	0.56473	0.20292
6.2	0.94454	0.53694	0.74074	0.28822	0.72185	0.45878	0.59031	0.18601
6.21	0.97337	0.51306	0.74322	0.32549	0.72228	0.46237	0.59233	0.18379
6.22	0.98391	0.52049	0.7522	0.32769	0.70353	0.41933	0.56143	0.20096
6.23	1.03454	0.4843	0.75942	0.38908	0.78209	0.45443	0.61826	0.23169
6.24	1.0554	0.55209	0.80374	0.3559	0.74441	0.45624	0.60032	0.20377
6.25	0.97637	0.54231	0.75934	0.30692	0.73939	0.45123	0.59531	0.20376
6.26	0.98567	0.53033	0.758	0.32198	0.80206	0.46275	0.63241	0.23993
6.27	0.95745	0.56791	0.76268	0.27545	0.80784	0.45923	0.63353	0.24651
6.28	1.02039	0.55877	0.78958	0.32641	0.80302	0.40878	0.6059	0.27877
6.29	1.10338	0.51931	0.81135	0.413	0.76426	0.43703	0.60064	0.23139
6.3	1.01961	0.5715	0.79556	0.31686	0.7922	0.46385	0.62802	0.23218
6.31	0.95849	0.54797	0.75323	0.29029	0.76089	0.42062	0.59075	0.24061
6.32	1.01168	0.58826	0.79997	0.29941	0.78722	0.42953	0.60837	0.25292
6.33	0.99712	0.60474	0.80093	0.27746	0.76987	0.44454	0.60721	0.23004
6.34	0.99171	0.53491	0.76331	0.32301	0.70633	0.45544	0.58088	0.1774
6.35	1.02129	0.53961	0.78045	0.3406	0.71071	0.4434	0.57705	0.18901
6.36	0.94601	0.53829	0.74215	0.2883	0.76223	0.47895	0.62059	0.20031
6.37	0.98793	0.58364	0.78578	0.28588	0.7641	0.48371	0.6239	0.19827
6.38	0.94691	0.5455	0.7462	0.28384	0.73622	0.4735	0.60486	0.18577
6.39	1.05856	0.5561	0.80733	0.35529	0.74285	0.41839	0.58062	0.22943
6.4	1.03695	0.52382	0.78039	0.36284	0.74215	0.39779	0.56997	0.2435
6.41	1.07463	0.56747	0.82105	0.35861	0.77876	0.38811	0.58343	0.27623
6.42	1.08916	0.57368	0.83142	0.3645	0.79513	0.43767	0.6164	0.25276
6.43	1.00892	0.59943	0.80418	0.28955	0.77138	0.43139	0.60139	0.24041
6.44	1.04611	0.55919	0.80265	0.3443	0.74899	0.43476	0.59187	0.2222
6.45	1.03703	0.59525	0.81614	0.31239	0.74012	0.44399	0.59206	0.20939
6.46	0.95954	0.56398	0.76176	0.27971	0.74933	0.41217	0.58075	0.2384
6.47	1.02314	0.57353	0.79833	0.31792	0.76383	0.44222	0.60302	0.22742
6.48	1.0271	0.62925	0.82818	0.28132	0.8103	0.45664	0.63347	0.25007
6.49	0.99702	0.58691	0.79197	0.28999	0.75531	0.44397	0.59964	0.22015
6.5	1.0159	0.62003	0.81796	0.27993	0.73366	0.45245	0.59305	0.19884
6.51	1.01674	0.6034	0.81007	0.29228	0.7313	0.44882	0.59006	0.19974
6.52	1.05296	0.58323	0.8181	0.33215	0.76694	0.45201	0.60947	0.22269
6.53	1.07484	0.62279	0.84882	0.31965	0.80624	0.46005	0.63314	0.24479
6.54	1.04883	0.57686	0.81284	0.33373	0.7732	0.47111	0.62216	0.21361
6.55	1.01599	0.59974	0.80787	0.29433	0.77639	0.46527	0.62083	0.21999
6.56	1.0155	0.60725	0.81137	0.28868	0.8046	0.47431	0.63945	0.23355
6.57	0.93386	0.57295	0.7534	0.25521	0.78527	0.45369	0.61948	0.23446
6.58	0.97287	0.61503	0.79395	0.25303	0.80249	0.46482	0.63365	0.23877
6.59	0.9386	0.60986	0.77423	0.23246	0.80547	0.46296	0.63421	0.24219
6.6	0.99034	0.61243	0.80138	0.26722	0.80478	0.48781	0.64629	0.22413
6.61	0.95709	0.59178	0.77444	0.25831	0.78493	0.48993	0.63743	0.2086
6.62	0.96186	0.60102	0.78144	0.25515	0.75173	0.46635	0.60904	0.2018
6.63	1.00775	0.5382	0.77297	0.33203	0.76239	0.44635	0.60437	0.22348
6.64	1.00109	0.60455	0.80282	0.2804	0.76256	0.50102	0.63179	0.18494
6.65	1.01205	0.58868	0.80037	0.29936	0.76744	0.48849	0.62797	0.19725
6.66	0.96284	0.59805	0.78044	0.25794	0.7834	0.46562	0.62451	0.22471
6.67	0.94753	0.59011	0.76882	0.25273	0.79642	0.68782	0.74212	0.07679
6.68	0.962	0.59574	0.77887	0.25898	0.82609	0.4972	0.66164	0.23257
6.69	1.00678	0.58801	0.7974	0.29611	0.78824	0.4465	0.61737	0.24165
6.7	0.9981	0.53197	0.76504	0.32961	0.7594	0.45456	0.60698	0.21555
6.71	0.93278	0.5319	0.73234	0.28346	0.79629	0.4351	0.61569	0.2554
6.72	1.00791	0.57663	0.79227	0.30497	0.75677	0.46065	0.60871	0.20938
6.73	1.06279	0.58455	0.82367	0.33816	0.78059	0.41395	0.59727	0.25925
6.74	1.0037	0.57573	0.78972	0.30262	0.80687	0.44526	0.62606	0.25569
6.75	1.04061	0.56429	0.80245	0.33681	0.81724	0.47444	0.64584	0.2424
6.76	0.98772	0.58514	0.78643	0.28467	0.83453	0.4642	0.64937	0.26187
6.77	1.02641	0.62017	0.82329	0.28725	0.83292	0.44141	0.63716	0.27684
6.78	1.03779	0.57821	0.808	0.32497	0.8149	0.42264	0.61877	0.27737
6.79	1.09289	0.59325	0.84307	0.3533	0.7758	0.41098	0.59339	0.25797
6.8	1.03234	0.58873	0.81054	0.31368	0.81597	0.41745	0.61671	0.28179
6.81	1.01391	0.59193	0.80292	0.29839	0.77343	0.4591	0.61626	0.22226
6.82	0.97774	0.58013	0.77893	0.28115	0.78279	0.42976	0.60627	0.24963
6.83	0.97696	0.61461	0.79579	0.25622	0.74128	0.40661	0.57394	0.23665
6.84	1.03257	0.58329	0.80793	0.31769	0.77891	0.44558	0.61224	0.2357
6.85	0.96985	0.60628	0.78807	0.25708	0.74719	0.43825	0.59272	0.21846
6.86	0.97777	0.6584	0.81809	0.22583	0.72932	0.41862	0.57397	0.2197
6.87	0.97249	0.58096	0.77673	0.27685	0.75381	0.41138	0.5826	0.24213
6.88	1.01504	0.61207	0.81355	0.28495	0.74187	0.41751	0.57969	0.22935
6.89	1.01254	0.65854	0.83554	0.25032	0.77963	0.4495	0.61457	0.23344
6.9	1.024	0.59666	0.81033	0.30218	0.79524	0.43661	0.61592	0.25359
6.91	1.02299	0.6248	0.8239	0.28156	0.83292	0.42053	0.62673	0.2916
6.92	1.03377	0.60023	0.817	0.30655	0.79807	0.40337	0.60072	0.2791
6.93	1.05429	0.56714	0.81072	0.34447	0.80378	0.41875	0.61127	0.27225
6.94	1.06013	0.58874	0.82444	0.33332	0.78682	0.41929	0.60306	0.25988
6.95	1.01777	0.54637	0.78207	0.33333	0.80622	0.40197	0.6041	0.28584
6.96	1.02364	0.55077	0.78721	0.33437	0.82115	0.40669	0.61392	0.29307
6.97	0.95189	0.54429	0.74809	0.28821	0.80981	0.42836	0.61909	0.26973
6.98	1.01178	0.51877	0.76527	0.34861	0.82623	0.44221	0.63422	0.27154
6.99	0.94051	0.52734	0.73392	0.29216	0.80498	0.4436	0.62429	0.25553
7	1.01613	0.56391	0.79002	0.31977	0.74957	0.43279	0.59118	0.224
7.01	1.06975	0.60645	0.8381	0.3276	0.80297	0.44843	0.6257	0.2507
7.02	0.9748	0.57738	0.77609	0.28102	0.77899	0.41404	0.59652	0.25805
7.03	1.00527	0.57523	0.79025	0.30409	0.84294	0.44368	0.64331	0.28231
7.04	0.99876	0.55724	0.778	0.3122	0.85591	0.44565	0.65078	0.29009
7.05	0.96216	0.55147	0.75682	0.2904	0.83659	0.44536	0.64098	0.27665
7.06	1.055	0.57196	0.81348	0.34156	0.85437	0.43397	0.64417	0.29727
7.07	1.09192	0.5597	0.82581	0.37634	0.84748	0.44101	0.64425	0.28742
7.08	1.09269	0.5482	0.82045	0.38501	0.76029	0.46696	0.61363	0.20741
7.09	1.13906	0.56462	0.85184	0.40619	0.84389	0.45817	0.65103	0.27274
7.1	1.08108	0.52588	0.80348	0.39259	0.8531	0.43323	0.64316	0.29689
7.11	1.0219	0.52328	0.77259	0.35258	0.80845	0.45065	0.62955	0.253
7.12	1.02037	0.49141	0.75589	0.37403	0.78717	0.42632	0.60675	0.25516
7.13	1.05941	0.49176	0.77558	0.40139	0.81004	0.4788	0.64442	0.23422
7.14	1.09368	0.50425	0.79897	0.41679	0.82379	0.42532	0.62456	0.28176
7.15	1.01734	0.53314	0.77524	0.34238	0.81279	0.44254	0.62767	0.26181
7.16	1.08397	0.51872	0.80135	0.3997	0.82468	0.4142	0.61944	0.29026
7.17	1.05003	0.55921	0.80462	0.34706	0.76261	0.41001	0.58631	0.24933
7.18	1.06652	0.57891	0.82271	0.34479	0.80885	0.44685	0.62785	0.25597
7.19	1.04848	0.56804	0.80826	0.33972	0.84961	0.4156	0.6326	0.30689
7.2	1.01448	0.58281	0.79864	0.30524	0.79127	0.44832	0.61979	0.2425
7.21	1.04353	0.59694	0.82023	0.31578	0.81019	0.42491	0.61755	0.27244
7.22	1.08211	0.60955	0.84583	0.33415	0.80373	0.42972	0.61673	0.26446
7.23	1.05595	0.61774	0.83685	0.30987	0.83097	0.40863	0.6198	0.29864
7.24	1.10159	0.63752	0.86955	0.32815	0.81469	0.40932	0.612	0.28663
7.25	1.07713	0.68457	0.88085	0.27758	0.83858	0.43983	0.6392	0.28196
7.26	1.04772	0.62727	0.83749	0.2973	0.85201	0.41575	0.63388	0.30848
7.27	1.08425	0.59405	0.83915	0.34662	0.87116	0.40664	0.6389	0.32846
7.28	1.08439	0.60092	0.84265	0.34186	0.91024	0.42277	0.6665	0.34469
7.29	1.07814	0.64776	0.86295	0.30432	0.8957	0.42055	0.65813	0.33598
7.3	1.08998	0.59569	0.84284	0.34952	0.83383	0.41449	0.62416	0.29652
7.31	1.07658	0.66261	0.86959	0.29272	0.87988	0.43696	0.65842	0.3132
7.32	1.08438	0.62889	0.85663	0.32208	0.85546	0.38826	0.62186	0.33036
7.33	1.07814	0.65229	0.86522	0.30112	0.87996	0.41147	0.64571	0.33127
7.34	1.09343	0.67367	0.88355	0.29681	0.88033	0.42687	0.6536	0.32065
7.35	1.07489	0.60782	0.84135	0.33026	0.81615	0.40567	0.61091	0.29025
7.36	1.07479	0.60732	0.84106	0.33055	0.88886	0.43605	0.66246	0.32019
7.37	1.16017	0.66789	0.91403	0.34809	0.9079	0.42833	0.66811	0.3391
7.38	1.15766	0.6579	0.90778	0.35339	0.89514	0.45105	0.67309	0.31402
7.39	1.10082	0.63153	0.86618	0.33184	0.85034	0.41995	0.63514	0.30434
7.4	1.04982	0.66724	0.85853	0.27053	0.90455	0.43499	0.66977	0.33203
7.41	1.13563	0.63553	0.88558	0.35362	0.8784	0.42878	0.65359	0.31793
7.42	1.19261	0.63544	0.91402	0.39397	0.89844	0.42834	0.66339	0.33241
7.43	1.15177	0.62361	0.88769	0.37346	0.91526	0.41974	0.6675	0.35039
7.44	1.12924	0.59144	0.86034	0.38028	0.85364	0.43124	0.64244	0.29868
7.45	1.05359	0.59822	0.82591	0.322	0.83847	0.43458	0.63653	0.2856
7.46	1.05327	0.64631	0.84979	0.28777	0.81164	0.4486	0.63012	0.25671
7.47	1.09619	0.55984	0.82802	0.37926	0.84495	0.42876	0.63686	0.29429
7.48	1.03931	0.59497	0.81714	0.31419	0.85352	0.46072	0.65712	0.27775
7.49	0.97645	0.56757	0.77201	0.28912	0.82146	0.43922	0.63034	0.27029
7.5	1.01236	0.52627	0.76932	0.34372	0.87637	0.41781	0.64709	0.32425
7.51	1.0538	0.57454	0.81417	0.33889	0.84481	0.42534	0.63508	0.29661
7.52	1.07068	0.58612	0.8284	0.34263	0.88784	0.46113	0.67449	0.30173
7.53	1.06395	0.6062	0.83507	0.32367	0.81733	0.42849	0.62291	0.27495
7.54	1.05684	0.57189	0.81437	0.34292	0.87462	0.424	0.64931	0.31863
7.55	1.10453	0.58966	0.8471	0.36407	0.86515	0.42352	0.64434	0.31228
7.56	0.96185	0.52481	0.74333	0.30903	0.85737	0.43588	0.64662	0.29804
7.57	1.08506	0.52101	0.80303	0.39885	0.84341	0.44043	0.64192	0.28495
7.58	1.06785	0.52357	0.79571	0.38487	0.87404	0.42139	0.64771	0.32007
7.59	1.06697	0.53224	0.7996	0.37811	0.89108	0.44174	0.66641	0.31773
7.6	1.00564	0.55585	0.78075	0.31805	0.86592	0.42576	0.64584	0.31123
7.61	1.02837	0.57409	0.80123	0.32122	0.84851	0.4298	0.63916	0.29607
7.62	1.04326	0.52068	0.78197	0.36952	0.85067	0.43242	0.64155	0.29575
7.63	1.01544	0.54658	0.78101	0.33154	0.84573	0.41632	0.63103	0.30364
7.64	1.02055	0.53686	0.77871	0.34202	0.83331	0.41867	0.62599	0.29319
7.65	0.97616	0.50104	0.7386	0.33596	0.82584	0.43591	0.63087	0.27572
7.66	0.95213	0.54429	0.74821	0.28839	0.8477	0.43736	0.64253	0.29016
7.67	0.98104	0.51165	0.74634	0.33191	0.85985	0.45879	0.65932	0.28359
7.68	0.95163	0.52029	0.73596	0.30501	0.82188	0.42919	0.62553	0.27767
7.69	1.00406	0.54433	0.77419	0.32508	0.82461	0.425	0.62481	0.28256
7.7	1.01293	0.50345	0.75819	0.36026	0.84449	0.42547	0.63498	0.29629
7.71	1.02183	0.53056	0.77619	0.34738	0.83736	0.41249	0.62492	0.30043
7.72	1.00953	0.52297	0.76625	0.34405	0.81487	0.46353	0.6392	0.24843
7.73	0.9773	0.50898	0.74314	0.33115	0.83971	0.4237	0.6317	0.29416
7.74	0.95289	0.47952	0.7162	0.33473	0.81208	0.45346	0.63277	0.25358
7.75	1.02552	0.4526	0.73906	0.40512	0.8248	0.42829	0.62655	0.28037
7.76	0.93154	0.46391	0.69772	0.33067	0.86293	0.4183	0.64062	0.3144
7.77	0.92624	0.49051	0.70837	0.30811	0.86127	0.4514	0.65634	0.28982
7.78	0.8719	0.47567	0.67379	0.28017	0.81867	0.40182	0.61025	0.29476
7.79	0.93104	0.49001	0.71052	0.31186	0.84945	0.4538	0.65163	0.27977
7.8	0.94486	0.47539	0.71013	0.33197	0.82503	0.48916	0.65709	0.2375
7.81	0.94056	0.47133	0.70594	0.33179	0.80515	0.50356	0.65435	0.21326
7.82	0.95482	0.46328	0.70905	0.34757	0.87743	0.51479	0.69611	0.25642
7.83	1.01286	0.50726	0.76006	0.35752	0.83891	0.46938	0.65415	0.26129
7.84	0.92997	0.48806	0.70901	0.31247	0.88434	0.48267	0.68351	0.28402
7.85	0.95317	0.53138	0.74227	0.29825	0.8314	0.46644	0.64892	0.25806
7.86	0.98454	0.48257	0.73356	0.35495	0.84372	0.45681	0.65026	0.27359
7.87	0.99764	0.45201	0.72482	0.38581	0.85085	0.43089	0.64087	0.29696
7.88	0.98709	0.46585	0.72647	0.36857	0.82919	0.41638	0.62279	0.2919
7.89	0.97531	0.51302	0.74416	0.32689	0.83785	0.46269	0.65027	0.26528
7.9	1.01389	0.50508	0.75949	0.35978	0.83084	0.45048	0.64066	0.26895
7.91	0.99715	0.48748	0.74232	0.36039	0.8397	0.44949	0.64459	0.27592
7.92	1.00723	0.48088	0.74406	0.37219	0.84575	0.42578	0.63577	0.29696
7.93	1.02701	0.5028	0.76491	0.37067	0.81267	0.41832	0.61549	0.27885
7.94	1.00281	0.53496	0.76889	0.33082	0.83521	0.42183	0.62852	0.2923
7.95	1.02094	0.49529	0.75811	0.37169	0.85622	0.42595	0.64109	0.30425
7.96	1.05551	0.46016	0.75784	0.42098	0.81711	0.43833	0.62772	0.26784
7.97	1.02922	0.419	0.72411	0.43149	0.86346	0.43479	0.64912	0.30311
7.98	1.08707	0.48424	0.78565	0.42627	0.85911	0.45217	0.65564	0.28775
7.99	0.94306	0.47461	0.70883	0.33125	0.81426	0.4291	0.62168	0.27235
8	1.08017	0.51682	0.7985	0.39835	0.81783	0.45542	0.63662	0.25627
8.01	1.13244	0.44182	0.78713	0.48835	0.82353	0.49998	0.66176	0.22879
8.02	1.01153	0.45879	0.73516	0.39084	0.82353	0.50566	0.66459	0.22477
8.03	0.92474	0.48817	0.70646	0.3087	0.85552	0.5016	0.67856	0.25026
8.04	0.98078	0.44684	0.71381	0.37755	0.8505	0.41886	0.63468	0.30522
8.05	0.98906	0.48302	0.73604	0.35782	0.86476	0.45363	0.6592	0.29071
8.06	1.02199	0.47382	0.7479	0.38762	0.85562	0.42339	0.63951	0.30563
8.07	1.00473	0.45876	0.73174	0.38606	0.85476	0.45538	0.65507	0.28241
8.08	1.08632	0.49486	0.79059	0.41822	0.83744	0.42952	0.63348	0.28844
8.09	1.08078	0.45041	0.7656	0.44574	0.833	0.46201	0.6475	0.26233
8.1	1.02193	0.50258	0.76225	0.36724	0.86485	0.45853	0.66169	0.28731
8.11	1.07367	0.48477	0.77922	0.41642	0.81849	0.44101	0.62975	0.26692
8.12	1.05014	0.46682	0.75848	0.41247	0.78268	0.41927	0.60098	0.25697
8.13	0.97636	0.44432	0.71034	0.37621	0.81481	0.43301	0.62391	0.26998
8.14	1.0917	0.47514	0.78342	0.43598	0.78496	0.41328	0.59912	0.26281
8.15	1.07569	0.43279	0.75424	0.4546	0.80408	0.46236	0.63322	0.24163
8.16	1.04905	0.44335	0.7462	0.42829	0.8236	0.44432	0.63396	0.26819
8.17	1.02512	0.51771	0.77142	0.35879	0.81148	0.43345	0.62247	0.26731
8.18	1.05613	0.48954	0.77284	0.40064	0.85403	0.4144	0.63421	0.31087
8.19	1.06717	0.45543	0.7613	0.43257	0.80818	0.46119	0.63469	0.24536
8.2	1.05144	0.40049	0.72597	0.46029	0.81771	0.47834	0.64802	0.23997
8.21	1.01853	0.45164	0.73508	0.40085	0.81951	0.43751	0.62851	0.27011
8.22	1.02824	0.46912	0.74868	0.39535	0.82431	0.47926	0.65179	0.24399
8.23	1.06407	0.49918	0.78163	0.39943	0.82614	0.45154	0.63884	0.26488
8.24	1.03065	0.4762	0.75342	0.39206	0.80904	0.43865	0.62384	0.2619
8.25	1.05712	0.46175	0.75944	0.42099	0.80424	0.54089	0.67256	0.18622
8.26	1.09955	0.48071	0.79013	0.43759	0.80883	0.4777	0.64326	0.23414
8.27	1.03972	0.48671	0.76321	0.39104	0.78702	0.45448	0.62075	0.23514
8.28	1.05742	0.49525	0.77633	0.39752	0.84253	0.46971	0.65612	0.26362
8.29	0.99751	0.45202	0.72477	0.38572	0.80096	0.46001	0.63048	0.24108
8.3	1.07307	0.41943	0.74625	0.4622	0.84691	0.46405	0.65548	0.27072
8.31	1.08729	0.3843	0.7358	0.49709	0.80573	0.40475	0.60524	0.28354
8.32	1.0736	0.3615	0.71755	0.50353	0.85303	0.44131	0.64717	0.29113
8.33	1.04807	0.42847	0.73827	0.43813	0.83864	0.45996	0.6493	0.26777
8.34	1.01462	0.3997	0.70716	0.43481	0.84049	0.42144	0.63096	0.29632
8.35	1.04464	0.48393	0.76428	0.39648	0.84912	0.45484	0.65198	0.2788
8.36	1.0762	0.47202	0.77411	0.42722	0.83708	0.48401	0.66054	0.24965
8.37	1.05572	0.47234	0.76403	0.41251	0.8503	0.47924	0.66477	0.26238
8.38	1.03024	0.50092	0.76558	0.37429	0.8582	0.47151	0.66486	0.27343
8.39	1.0036	0.45458	0.72909	0.38822	0.80839	0.49016	0.64927	0.22502
8.4	0.9501	0.44488	0.69749	0.35724	0.76646	0.49048	0.62847	0.19515
8.41	0.95517	0.45081	0.70299	0.35664	0.83105	0.45916	0.6451	0.26297
8.42	0.96524	0.46552	0.71538	0.35336	0.79716	0.4747	0.63593	0.22802
8.43	0.979	0.43099	0.705	0.3875	0.79721	0.47401	0.63561	0.22854
8.44	1.01345	0.47512	0.74429	0.38066	0.84415	0.45595	0.65005	0.27449
8.45	0.9899	0.50107	0.74548	0.34566	0.7984	0.43781	0.6181	0.25498
8.46	0.99445	0.45952	0.72698	0.37825	0.81303	0.40405	0.60854	0.28919
8.47	0.92649	0.46797	0.69723	0.32422	0.81496	0.49322	0.65409	0.2275
8.48	1.02426	0.46175	0.74301	0.39776	0.80129	0.50793	0.65461	0.20744
8.49	0.99767	0.44151	0.71959	0.39326	0.87804	0.51885	0.69845	0.25399
8.5	1.00402	0.43172	0.71787	0.40468	0.77937	0.4623	0.62084	0.2242
8.51	1.10254	0.40196	0.75225	0.49539	0.83321	0.50656	0.66989	0.23098
8.52	1.09576	0.40515	0.75046	0.48834	0.83451	0.46785	0.65118	0.25927
8.53	1.03412	0.42405	0.72908	0.43139	0.80304	0.46254	0.63279	0.24077
8.54	1.01899	0.47293	0.74596	0.38612	0.81687	0.46895	0.64291	0.24602
8.55	1.08945	0.48569	0.78757	0.42692	0.80269	0.43526	0.61897	0.25981
8.56	1.09552	0.48343	0.78948	0.43281	0.78443	0.42188	0.60316	0.25636
8.57	1.06586	0.4914	0.77863	0.4062	0.82207	0.4814	0.65173	0.24089
8.58	1.02258	0.4781	0.75034	0.38501	0.84359	0.46607	0.65483	0.26694
8.59	0.87908	0.42858	0.65383	0.31855	0.84029	0.4927	0.66649	0.24578
8.6	1.06583	0.45021	0.75802	0.43531	0.82517	0.47202	0.6486	0.24971
8.61	1.02054	0.43962	0.73008	0.41077	0.82094	0.47427	0.6476	0.24514
8.62	1.05624	0.4518	0.75402	0.4274	0.79616	0.45164	0.6239	0.24361
8.63	1.0611	0.4507	0.7559	0.43162	0.82229	0.47048	0.64639	0.24876
8.64	1.00264	0.43162	0.71713	0.40377	0.80155	0.50243	0.65199	0.21151
8.65	1.07739	0.48519	0.78129	0.41875	0.82888	0.51003	0.66946	0.22546
8.66	1.07446	0.44666	0.76056	0.44392	0.81268	0.48382	0.64825	0.23254
8.67	1.00851	0.45852	0.73351	0.3889	0.83024	0.5108	0.67052	0.22587
8.68	0.96688	0.42728	0.69708	0.38155	0.82181	0.48284	0.65233	0.23969
8.69	0.97515	0.4628	0.71897	0.36229	0.8083	0.44484	0.62657	0.25701
8.7	0.94652	0.46596	0.70624	0.33981	0.83364	0.48928	0.66146	0.2435
8.71	0.96959	0.42993	0.69976	0.3816	0.77322	0.45785	0.61553	0.22299
8.72	0.99049	0.44386	0.71717	0.38652	0.79084	0.42912	0.60998	0.25578
8.73	1.04856	0.41384	0.7312	0.44882	0.89702	0.46721	0.68212	0.30392
8.74	1.1341	0.43351	0.78381	0.4954	0.85622	0.43339	0.64481	0.29899
8.75	1.06013	0.42793	0.74403	0.44704	0.82363	0.43075	0.62719	0.27781
8.76	1.04464	0.46709	0.75586	0.40839	0.84591	0.47458	0.66024	0.26257
8.77	1.01474	0.44934	0.73204	0.3998	0.82905	0.45115	0.6401	0.26722
8.78	1.02997	0.38554	0.70775	0.45568	0.84158	0.47153	0.65656	0.26166
8.79	1.07231	0.42694	0.74962	0.45634	0.79444	0.47497	0.63471	0.2259
8.8	1.08293	0.44988	0.7664	0.44763	0.79557	0.47946	0.63751	0.22353
8.81	1.06276	0.44806	0.75541	0.43465	0.83302	0.44565	0.63934	0.27391
8.82	0.98475	0.40602	0.69538	0.40922	0.82941	0.43092	0.63017	0.28177
8.83	1.02751	0.44333	0.73542	0.41308	0.80237	0.42617	0.61427	0.26601
8.84	1.038	0.47235	0.75518	0.39997	0.86947	0.455	0.66223	0.29308
8.85	1.01902	0.4026	0.71081	0.43588	0.77881	0.45198	0.6154	0.23111
8.86	0.99332	0.44937	0.72134	0.38463	0.8149	0.4819	0.6484	0.23547
8.87	1.01838	0.49428	0.75633	0.37059	0.81606	0.44126	0.62866	0.26502
8.88	1.053	0.45235	0.75268	0.42472	0.7796	0.47	0.6248	0.21891
8.89	1.09426	0.45189	0.77308	0.45423	0.83856	0.43353	0.63604	0.2864
8.9	1.14463	0.42657	0.7856	0.50775	0.83437	0.47315	0.65376	0.25542
8.91	1.08292	0.4355	0.75921	0.45779	0.80886	0.45603	0.63245	0.24949
8.92	1.05095	0.47354	0.76225	0.40829	0.84466	0.44854	0.6466	0.2801
8.93	1.06502	0.49527	0.78015	0.40288	0.80815	0.46284	0.6355	0.24417
8.94	1.04512	0.46623	0.75568	0.40934	0.85111	0.44942	0.65026	0.28404
8.95	1.03505	0.46099	0.74802	0.40592	0.85491	0.45711	0.65601	0.28129
8.96	1.07297	0.42562	0.74929	0.45774	0.81827	0.4276	0.62294	0.27624
8.97	1.07584	0.46349	0.76967	0.433	0.8726	0.45358	0.66309	0.29629
8.98	1.00069	0.46714	0.73392	0.37728	0.79965	0.46532	0.63248	0.23641
8.99	1.01878	0.50008	0.75943	0.36677	0.8135	0.51638	0.66494	0.2101
9	1.02114	0.47994	0.75054	0.38269	0.82622	0.52779	0.67701	0.21102
9.01	1.05986	0.48121	0.77054	0.40916	0.79726	0.49777	0.64751	0.21177
9.02	1.05604	0.48106	0.76855	0.40657	0.77924	0.54506	0.66215	0.16559
9.03	0.99068	0.45195	0.72131	0.38093	0.79753	0.50231	0.64992	0.20875
9.04	1.07328	0.46851	0.7709	0.42764	0.81595	0.50796	0.66196	0.21778
9.05	1.01522	0.52815	0.77168	0.34441	0.74813	0.5189	0.63352	0.16209
9.06	1.03885	0.43214	0.73549	0.42901	0.78474	0.48535	0.63505	0.2117
9.07	1.04162	0.49045	0.76603	0.38973	0.73698	0.44345	0.59021	0.20755
9.08	0.97655	0.45718	0.71686	0.36725	0.83769	0.48953	0.66361	0.24618
9.09	1.04355	0.50197	0.77276	0.38296	0.77826	0.46469	0.62147	0.22173
9.1	1.07639	0.50557	0.79098	0.40363	0.73957	0.52522	0.63239	0.15157
9.11	0.98902	0.49318	0.7411	0.35061	0.81826	0.52328	0.67077	0.20858
9.12	1.08929	0.48415	0.78672	0.4279	0.78623	0.47979	0.63301	0.21668
9.13	1.06713	0.50877	0.78795	0.39482	0.82173	0.45558	0.63866	0.25891
9.14	1.10776	0.44777	0.77777	0.46668	0.82491	0.41332	0.61912	0.29104
9.15	1.07889	0.5175	0.7982	0.39696	0.79459	0.44997	0.62228	0.24368
9.16	1.07812	0.45419	0.76615	0.44118	0.77542	0.42358	0.5995	0.24879
9.17	1.00834	0.45505	0.7317	0.39124	0.78016	0.47072	0.62544	0.2188
9.18	1.0463	0.48898	0.76764	0.39408	0.78984	0.45791	0.62387	0.23471
9.19	1.05389	0.44368	0.74878	0.43149	0.78299	0.47817	0.63058	0.21554
9.2	1.085	0.46547	0.77524	0.43808	0.80427	0.4751	0.63968	0.23276
9.21	1.07858	0.46591	0.77224	0.43322	0.85372	0.47947	0.66659	0.26463
9.22	1.08337	0.44851	0.76594	0.44891	0.79546	0.48231	0.63889	0.22143
9.23	1.08511	0.44728	0.7662	0.45101	0.80368	0.4565	0.63009	0.24549
9.24	1.08185	0.48778	0.78482	0.42007	0.81329	0.47964	0.64646	0.23592
9.25	1.04961	0.48112	0.76537	0.40199	0.80367	0.57837	0.69102	0.15931
9.26	1.06101	0.43613	0.74857	0.44186	0.82819	0.53201	0.6801	0.20943
9.27	1.02854	0.47037	0.74945	0.39468	0.85179	0.56314	0.70746	0.20411
9.28	1.14404	0.47763	0.81083	0.47122	0.85447	0.5584	0.70643	0.20936
9.29	1.13482	0.5041	0.81946	0.44598	0.86733	0.55819	0.71276	0.21859
9.3	1.12359	0.48024	0.80192	0.45492	0.84204	0.52109	0.68157	0.22694
9.31	1.10456	0.45028	0.77742	0.46265	0.78382	0.499	0.64141	0.2014
9.32	1.05045	0.50721	0.77883	0.38413	0.85989	0.50991	0.6849	0.24747
9.33	1.13471	0.40659	0.77065	0.51487	0.86968	0.52913	0.6994	0.24081
9.34	1.06004	0.47216	0.7661	0.4157	0.85478	0.56104	0.70791	0.2077
9.35	1.01033	0.42526	0.7178	0.41371	0.84659	0.54126	0.69392	0.2159
9.36	1.0446	0.48432	0.76446	0.39618	0.8804	0.54555	0.71297	0.23678
9.37	1.05287	0.48118	0.76703	0.40425	0.82183	0.62332	0.72257	0.14037
9.38	1.12603	0.47418	0.8001	0.46093	0.86273	0.57094	0.71684	0.20633
9.39	1.09539	0.46743	0.78141	0.44404	0.83035	0.58834	0.70935	0.17113
9.4	1.07194	0.44709	0.75951	0.44183	0.82685	0.53375	0.6803	0.20725
9.41	1.07191	0.50208	0.787	0.40293	0.86019	0.50315	0.68167	0.25246
9.42	1.04295	0.41406	0.7285	0.4447	0.84232	0.52785	0.68509	0.22237
9.43	0.99333	0.49789	0.74561	0.35033	0.8711	0.57202	0.72156	0.21148
9.44	0.946	0.45424	0.70012	0.34773	0.85275	0.53006	0.69141	0.22818
9.45	1.0339	0.44427	0.73909	0.41693	0.86427	0.54444	0.70436	0.22616
9.46	1.10973	0.4241	0.76691	0.48481	0.82641	0.53612	0.68126	0.20527
9.47	1.04563	0.48607	0.76585	0.39567	0.83694	0.58095	0.70895	0.18101
9.48	1.03793	0.45666	0.74729	0.41103	0.82459	0.53165	0.67812	0.20714
9.49	1.04999	0.46315	0.75657	0.41496	0.81485	0.46015	0.6375	0.25081
9.5	1.01874	0.47052	0.74463	0.38765	0.83049	0.47025	0.65037	0.25473
9.51	1.12866	0.52996	0.82931	0.42334	0.82494	0.44155	0.63325	0.2711
9.52	1.02408	0.46277	0.74343	0.39691	0.80772	0.50266	0.65519	0.21571
9.53	1.0038	0.5027	0.75325	0.35433	0.85133	0.51199	0.68166	0.23995
9.54	0.9749	0.50049	0.7377	0.33546	0.83533	0.52486	0.68009	0.21953
9.55	1.03461	0.51407	0.77434	0.36808	0.81442	0.53045	0.67244	0.2008
9.56	1.09516	0.48266	0.78891	0.4331	0.8634	0.54415	0.70377	0.22574
9.57	1.08125	0.49534	0.78829	0.4143	0.7877	0.50832	0.64801	0.19755
9.58	1.1137	0.51495	0.81433	0.42338	0.83579	0.54562	0.6907	0.20518
9.59	1.00102	0.51523	0.75812	0.3435	0.83645	0.51769	0.67707	0.2254
9.6	1.07962	0.54519	0.8124	0.3779	0.81606	0.55264	0.68435	0.18627
9.61	1.05082	0.54266	0.79674	0.35933	0.84477	0.55742	0.7011	0.20319
9.62	1.11416	0.53982	0.82699	0.40612	0.80143	0.5149	0.65817	0.2026
9.63	1.06768	0.54582	0.80675	0.36901	0.78288	0.52478	0.65383	0.18251
9.64	1.11308	0.52934	0.82121	0.41277	0.79114	0.53528	0.66321	0.18092
9.65	1.12382	0.47371	0.79876	0.4597	0.88094	0.57539	0.72816	0.21605
9.66	1.10929	0.50683	0.80806	0.426	0.83788	0.5258	0.68184	0.22068
9.67	1.01625	0.48869	0.75247	0.37304	0.85672	0.53131	0.69402	0.2301
9.68	1.14226	0.50382	0.82304	0.45144	0.84822	0.51559	0.68191	0.23521
9.69	1.13	0.50712	0.81856	0.44044	0.87045	0.54596	0.70821	0.22945
9.7	1.13107	0.52489	0.82798	0.42863	0.87186	0.54076	0.70631	0.23412
9.71	1.13231	0.47138	0.80184	0.46735	0.8457	0.53214	0.68892	0.22172
9.72	1.11323	0.50623	0.80973	0.42921	0.81373	0.56588	0.6898	0.17526
9.73	1.10042	0.54298	0.8217	0.39417	0.8816	0.54611	0.71385	0.23722
9.74	1.11734	0.53174	0.82454	0.41408	0.80041	0.48872	0.64457	0.2204
9.75	1.14115	0.56305	0.8521	0.40878	0.82244	0.44877	0.6356	0.26422
9.76	1.11203	0.48157	0.7968	0.4458	0.84763	0.48928	0.66846	0.25339
9.77	1.20884	0.57968	0.89426	0.44488	0.76354	0.53965	0.65159	0.15832
9.78	1.20816	0.50891	0.85853	0.49445	0.80786	0.52429	0.66607	0.20051
9.79	1.20297	0.52725	0.86511	0.47781	0.87712	0.54366	0.71039	0.23579
9.8	1.15295	0.50883	0.83089	0.45546	0.82545	0.55879	0.69212	0.18856
9.81	1.12676	0.55375	0.84025	0.40518	0.84162	0.49519	0.66841	0.24496
9.82	1.11785	0.52672	0.82229	0.41799	0.8299	0.46031	0.64511	0.26133
9.83	1.1739	0.49758	0.83574	0.47823	0.76568	0.46098	0.61333	0.21545
9.84	1.17207	0.48846	0.83026	0.48338	0.83215	0.46762	0.64989	0.25776
9.85	1.11769	0.53542	0.82656	0.41172	0.78598	0.4209	0.60344	0.25815
9.86	1.11656	0.58482	0.85069	0.376	0.8244	0.50095	0.66268	0.22872
9.87	1.07264	0.55843	0.81553	0.3636	0.78303	0.46301	0.62302	0.22629
9.88	0.99906	0.4867	0.74288	0.36229	0.77296	0.50049	0.63672	0.19267
9.89	1.06341	0.51164	0.78753	0.39016	0.83784	0.54352	0.69068	0.20811
9.9	1.04213	0.4954	0.76877	0.3866	0.83348	0.56565	0.69956	0.18939
9.91	1.09353	0.52838	0.81095	0.39962	0.81447	0.50633	0.6604	0.21789
9.92	1.06669	0.55831	0.8125	0.35948	0.84195	0.54487	0.69341	0.21006
9.93	1.11461	0.52718	0.82089	0.41537	0.84749	0.52677	0.68713	0.22678
9.94	1.15188	0.56292	0.8574	0.41645	0.79306	0.52061	0.65683	0.19265
9.95	1.11536	0.53158	0.82347	0.41279	0.80239	0.55892	0.68066	0.17216
9.96	1.16879	0.51061	0.8397	0.4654	0.82403	0.48197	0.653	0.24188
9.97	1.15732	0.4766	0.81696	0.48134	0.82321	0.47382	0.64851	0.24706
9.98	1.1408	0.47641	0.8086	0.4698	0.79237	0.43644	0.61441	0.25168
9.99	1.14181	0.47347	0.80764	0.47259	0.84594	0.49196	0.66895	0.2503
10	1.19236	0.53372	0.86304	0.46573	0.88182	0.48269	0.68225	0.28223
10.01	1.14715	0.49391	0.82053	0.46191	0.87073	0.46256	0.66664	0.28862
10.02	1.15278	0.53346	0.84312	0.43793	0.84601	0.47306	0.65953	0.26371
10.03	1.14188	0.48252	0.8122	0.46624	0.8601	0.43443	0.64727	0.301
10.04	1.13052	0.52979	0.83015	0.42478	0.86432	0.43393	0.64913	0.30433
10.05	1.05616	0.50818	0.78217	0.38748	0.87193	0.41931	0.64562	0.32005
10.06	1.05301	0.49267	0.77284	0.39622	0.82291	0.42426	0.62359	0.28189
10.07	1.11606	0.54827	0.83216	0.40149	0.84912	0.46639	0.65776	0.27063
10.08	1.08578	0.50666	0.79622	0.4095	0.86825	0.41988	0.64406	0.31705
10.09	1.17221	0.5197	0.84595	0.46139	0.84502	0.44453	0.64477	0.28319
10.1	1.18621	0.53898	0.86259	0.45766	0.85781	0.4609	0.65935	0.28066
10.11	1.19422	0.55605	0.87514	0.45125	0.82297	0.45005	0.63651	0.2637
10.12	1.11037	0.54823	0.8293	0.39749	0.86002	0.38044	0.62023	0.33912
10.13	1.1137	0.5559	0.8348	0.39442	0.84358	0.39584	0.61971	0.3166
10.14	1.10842	0.56074	0.83458	0.38727	0.88396	0.39921	0.64158	0.34278
10.15	1.16069	0.51889	0.83979	0.45382	0.86803	0.40841	0.63822	0.325
10.16	1.06397	0.51963	0.7918	0.3849	0.89945	0.44083	0.67014	0.32429
10.17	1.11758	0.57698	0.84728	0.38226	0.85972	0.49615	0.67794	0.25708
10.18	1.11747	0.51841	0.81794	0.4236	0.86762	0.41782	0.64272	0.31806
10.19	1.07429	0.53045	0.80237	0.38455	0.85271	0.46178	0.65725	0.27643
10.2	1.12801	0.5143	0.82116	0.43395	0.86198	0.45056	0.65627	0.29092
10.21	1.14584	0.55592	0.85088	0.41714	0.82777	0.39018	0.60897	0.30942
10.22	1.15561	0.5324	0.84401	0.44068	0.82305	0.43405	0.62855	0.27506
10.23	1.1473	0.53647	0.84188	0.43192	0.78888	0.47839	0.63364	0.21955
10.24	1.10858	0.54924	0.82891	0.39552	0.79207	0.44289	0.61748	0.24691
10.25	1.16948	0.51186	0.84067	0.46501	0.80862	0.42537	0.617	0.271
10.26	1.2152	0.52189	0.86854	0.49024	0.80722	0.44678	0.627	0.25487
10.27	1.09276	0.49466	0.79371	0.42292	0.81799	0.40146	0.60973	0.29453
10.28	1.11378	0.53821	0.82599	0.40699	0.81869	0.40956	0.61412	0.2893
10.29	1.1489	0.55705	0.85297	0.4185	0.79456	0.42561	0.61009	0.26089
10.3	1.02342	0.50786	0.76564	0.36455	0.81224	0.42932	0.62078	0.27076
10.31	1.1328	0.53414	0.83347	0.42332	0.78732	0.45663	0.62198	0.23384
10.32	1.05287	0.54126	0.79707	0.36176	0.77117	0.51589	0.64353	0.18051
10.33	1.09134	0.51716	0.80425	0.40601	0.79545	0.44956	0.6225	0.24458
10.34	1.03631	0.49148	0.76389	0.38525	0.78889	0.50236	0.64563	0.2026
10.35	1.01067	0.47685	0.74376	0.37746	0.80175	0.47646	0.6391	0.23002
10.36	1.05557	0.51849	0.78703	0.37978	0.84357	0.434	0.63878	0.28961
10.37	1.00756	0.48505	0.7463	0.36947	0.80263	0.43849	0.62056	0.25749
10.38	1.02464	0.50161	0.76312	0.36984	0.79669	0.41245	0.60457	0.27169
10.39	1.02425	0.51555	0.7699	0.3597	0.80929	0.53915	0.67422	0.19101
10.4	0.99211	0.54832	0.77022	0.31381	0.81285	0.48845	0.65065	0.22938
10.41	1.00941	0.51123	0.76032	0.35227	0.86476	0.53437	0.69957	0.23362
10.42	1.04048	0.45711	0.7488	0.4125	0.80415	0.60958	0.70687	0.13758
10.43	1.01279	0.51569	0.76424	0.3515	0.8278	0.60659	0.7172	0.15642
10.44	1.00633	0.51715	0.76174	0.3459	0.82073	0.54374	0.68223	0.19586
10.45	1.0145	0.53025	0.77237	0.34241	0.85167	0.5192	0.68544	0.23509
10.46	0.96918	0.53657	0.75288	0.3059	0.80338	0.51342	0.6584	0.20504
10.47	1.01529	0.51269	0.76399	0.35539	0.81302	0.57423	0.69362	0.16885
10.48	0.98645	0.51139	0.74892	0.33592	0.80455	0.55261	0.67858	0.17815
10.49	0.9529	0.51263	0.73277	0.31131	0.79232	0.5631	0.67771	0.16208
10.5	1.03486	0.4721	0.75348	0.39793	0.82275	0.5464	0.68457	0.19541
10.51	1.04649	0.47201	0.75925	0.40621	0.79593	0.57758	0.68675	0.15439
10.52	1.0184	0.45532	0.73686	0.39815	0.78349	0.48656	0.63502	0.20997
10.53	1.08646	0.48884	0.78765	0.42258	0.76713	0.49692	0.63203	0.19106
10.54	1.05466	0.49171	0.77318	0.39807	0.73796	0.48054	0.60925	0.18202
10.55	1.10943	0.43374	0.77158	0.47779	0.81306	0.47588	0.64447	0.23842
10.56	1.06786	0.47573	0.77179	0.4187	0.74925	0.53221	0.64073	0.15347
10.57	1.05033	0.45454	0.75243	0.42129	0.82018	0.44845	0.63431	0.26285
10.58	1.04881	0.45777	0.75329	0.41793	0.77346	0.44292	0.60819	0.23373
10.59	1.07813	0.45489	0.76651	0.4407	0.82147	0.40877	0.61512	0.29182
10.6	1.07364	0.43173	0.75268	0.4539	0.78397	0.41718	0.60057	0.25936
10.61	1.0177	0.48602	0.75186	0.37596	0.76187	0.56394	0.66291	0.13996
10.62	1.10381	0.4811	0.79245	0.44032	0.76869	0.5408	0.65475	0.16114
10.63	1.097	0.50071	0.79886	0.42164	0.82369	0.50977	0.66673	0.22197
10.64	1.06162	0.49762	0.77962	0.39881	0.74806	0.53573	0.64189	0.15014
10.65	1.11467	0.47373	0.7942	0.45321	0.76518	0.46747	0.61632	0.21051
10.66	1.12111	0.46924	0.79517	0.46094	0.74879	0.44702	0.59791	0.21338
10.67	1.08066	0.48115	0.7809	0.42392	0.68947	0.49782	0.59365	0.13552
10.68	1.0474	0.50889	0.77814	0.38079	0.71281	0.47935	0.59608	0.16508
10.69	1.0264	0.54025	0.78333	0.34376	0.73501	0.48612	0.61057	0.17599
10.7	0.98713	0.49763	0.74238	0.34613	0.72324	0.46483	0.59403	0.18273
10.71	1.03193	0.50202	0.76697	0.37471	0.73572	0.48081	0.60827	0.18025
10.72	1.07112	0.50969	0.7904	0.39699	0.72276	0.4654	0.59408	0.18198
10.73	1.03856	0.51305	0.7758	0.37159	0.76081	0.4776	0.6192	0.20026
10.74	1.03805	0.46451	0.75128	0.40556	0.79567	0.51901	0.65734	0.19563
10.75	1.07717	0.51838	0.79777	0.39513	0.71208	0.55726	0.63467	0.10948
10.76	1.02978	0.47128	0.75053	0.39492	0.80582	0.54565	0.67573	0.18397
10.77	1.03167	0.46534	0.74851	0.40045	0.75592	0.63286	0.69439	0.08701
10.78	1.08186	0.54119	0.81153	0.38231	0.69649	0.58502	0.64075	0.07882
10.79	1.0341	0.46403	0.74906	0.4031	0.73389	0.50282	0.61836	0.16339
10.8	1.03804	0.47652	0.75728	0.39706	0.70857	0.51941	0.61399	0.13376
10.81	1.03982	0.48844	0.76413	0.38989	0.72902	0.47229	0.60065	0.18153
10.82	1.03844	0.50471	0.77157	0.37741	0.76035	0.46856	0.61446	0.20633
10.83	1.05799	0.43962	0.74881	0.43726	0.73395	0.46981	0.60188	0.18677
10.84	1.09786	0.44377	0.77081	0.46251	0.70488	0.45953	0.58221	0.17349
10.85	1.01439	0.50992	0.76216	0.35672	0.75309	0.49086	0.62198	0.18543
10.86	1.08968	0.45896	0.77432	0.44599	0.75937	0.51885	0.63911	0.17008
10.87	1.07251	0.49159	0.78205	0.41077	0.78516	0.48293	0.63404	0.2137
10.88	1.03501	0.52344	0.77922	0.36173	0.76809	0.56918	0.66864	0.14065
10.89	1.06237	0.5266	0.79449	0.37884	0.73477	0.51592	0.62535	0.15475
10.9	1.01465	0.49272	0.75368	0.36906	0.7556	0.50943	0.63251	0.17407
10.91	1.00469	0.46354	0.73411	0.38265	0.79198	0.53832	0.66515	0.17937
10.92	0.9572	0.4738	0.7155	0.34182	0.72805	0.59487	0.66146	0.09417
10.93	0.96253	0.52386	0.7432	0.31018	0.79188	0.44878	0.62033	0.2426
10.94	1.0028	0.516	0.7594	0.34422	0.74071	0.46967	0.60519	0.19165
10.95	1.09384	0.49913	0.79648	0.42052	0.77866	0.42819	0.60342	0.24782
10.96	1.01735	0.51394	0.76565	0.35596	0.75108	0.46692	0.609	0.20093
10.97	1.01003	0.49683	0.75343	0.36289	0.73197	0.43306	0.58252	0.21136
10.98	1.04943	0.48042	0.76492	0.40235	0.74937	0.46075	0.60506	0.20409
10.99	1.04621	0.51527	0.78074	0.37543	0.73507	0.46052	0.59779	0.19413
11	1.05185	0.54766	0.79975	0.35651	0.76679	0.45604	0.61142	0.21973
11.01	1.07618	0.50386	0.79002	0.40469	0.77236	0.44744	0.6099	0.22976
11.02	1.05719	0.53719	0.79719	0.3677	0.77603	0.4946	0.63532	0.199
11.03	1.08066	0.53075	0.8057	0.38885	0.77368	0.4911	0.63239	0.19981
11.04	1.08636	0.50176	0.79406	0.41338	0.76647	0.49861	0.63254	0.18941
11.05	1.05566	0.46365	0.75965	0.41861	0.75394	0.52015	0.63705	0.16532
11.06	1.05241	0.51248	0.78244	0.38179	0.79674	0.46782	0.63228	0.23258
11.07	1.17238	0.48538	0.82888	0.48578	0.73376	0.45805	0.59591	0.19496
11.08	1.12325	0.47242	0.79783	0.4602	0.72854	0.43125	0.5799	0.21022
11.09	1.07655	0.49824	0.78739	0.40893	0.74333	0.45139	0.59736	0.20643
11.1	1.09386	0.5072	0.80053	0.41483	0.81935	0.45592	0.63764	0.25699
11.11	1.13975	0.52733	0.83354	0.43305	0.74992	0.45689	0.6034	0.2072
11.12	1.10485	0.55809	0.83147	0.38662	0.77687	0.46778	0.62233	0.21856
11.13	1.05154	0.57229	0.81191	0.33888	0.78316	0.45907	0.62111	0.22916
11.14	1.19163	0.60556	0.8986	0.41442	0.73759	0.44975	0.59367	0.20353
11.15	1.10997	0.5301	0.82003	0.41003	0.7718	0.41672	0.59426	0.25109
11.16	1.1428	0.53476	0.83878	0.42995	0.83251	0.423	0.62776	0.28957
11.17	1.08874	0.51679	0.80276	0.40443	0.79127	0.46409	0.62768	0.23135
11.18	1.09314	0.4959	0.79452	0.42231	0.78442	0.4746	0.62951	0.21908
11.19	1.1384	0.48428	0.81134	0.46253	0.82668	0.45598	0.64133	0.26212
11.2	1.125	0.48616	0.80558	0.45173	0.8224	0.46704	0.64472	0.25128
11.21	1.03214	0.47865	0.7554	0.39138	0.74619	0.44891	0.59755	0.21021
11.22	1.03678	0.45468	0.74573	0.41161	0.82128	0.47606	0.64867	0.24411
11.23	1.10488	0.46715	0.78602	0.45094	0.7919	0.44767	0.61979	0.24341
11.24	1.05847	0.47654	0.76751	0.41149	0.76924	0.4545	0.61187	0.22256
11.25	1.04996	0.52301	0.78649	0.37261	0.79744	0.425	0.61122	0.26335
11.26	1.11186	0.53261	0.82223	0.4096	0.70853	0.44812	0.57832	0.18414
11.27	1.08848	0.49664	0.79256	0.41849	0.84988	0.46797	0.65893	0.27005
11.28	1.1593	0.48046	0.81988	0.48001	0.82722	0.47653	0.65188	0.24798
11.29	1.13152	0.44633	0.78892	0.4845	0.74927	0.46106	0.60517	0.2038
11.3	1.15123	0.46968	0.81045	0.48193	0.79014	0.50033	0.64523	0.20492
11.31	1.09769	0.49883	0.79826	0.42346	0.78684	0.44569	0.61626	0.24123
11.32	1.13395	0.51763	0.82579	0.43581	0.81609	0.44813	0.63211	0.26019
11.33	1.13214	0.53182	0.83198	0.42449	0.79195	0.41092	0.60144	0.26943
11.34	1.21404	0.52389	0.86896	0.48801	0.831	0.4264	0.6287	0.2861
11.35	1.13966	0.50407	0.82187	0.44943	0.76658	0.43869	0.60263	0.23185
11.36	1.06937	0.50297	0.78617	0.40051	0.80656	0.47622	0.64139	0.23359
11.37	1.09143	0.48519	0.78831	0.42867	0.79253	0.42386	0.6082	0.26069
11.38	1.14504	0.4789	0.81197	0.47103	0.82354	0.45401	0.63877	0.2613
11.39	1.08716	0.46884	0.778	0.43722	0.78812	0.45937	0.62375	0.23247
11.4	1.12692	0.49685	0.81189	0.44552	0.82248	0.43285	0.62767	0.27551
11.41	1.12134	0.49001	0.80567	0.44642	0.79963	0.47387	0.63675	0.23035
11.42	1.14675	0.4933	0.82002	0.46206	0.72456	0.5256	0.62508	0.14068
11.43	1.14321	0.49031	0.81676	0.46166	0.80643	0.4298	0.61811	0.26632
11.44	1.17876	0.45641	0.81758	0.51077	0.82002	0.44079	0.6304	0.26815
11.45	1.2056	0.43635	0.82097	0.54394	0.78531	0.47507	0.63019	0.21937
11.46	1.16131	0.41426	0.78779	0.52824	0.75438	0.43839	0.59639	0.22344
11.47	1.2131	0.41399	0.81355	0.56506	0.84466	0.43813	0.6414	0.28746
11.48	1.20962	0.39401	0.80182	0.57672	0.81095	0.45971	0.63533	0.24836
11.49	1.22006	0.38478	0.80242	0.59063	0.85247	0.4884	0.67043	0.25744
11.5	1.18034	0.41899	0.79966	0.53836	0.88334	0.45023	0.66679	0.30626
11.51	1.15532	0.41344	0.78438	0.52459	0.82486	0.47743	0.65114	0.24567
11.52	1.15151	0.43573	0.79362	0.50614	0.81174	0.48042	0.64608	0.23428
11.53	1.13452	0.39425	0.76439	0.52345	0.79754	0.52358	0.66056	0.19372
11.54	1.04788	0.32702	0.68745	0.50972	0.78943	0.49302	0.64123	0.2096
11.55	1.10806	0.32451	0.71629	0.55405	0.78103	0.52275	0.65189	0.18263
11.56	1.08534	0.33751	0.71142	0.5288	0.83134	0.50309	0.66722	0.23211
11.57	1.07037	0.31661	0.69349	0.53299	0.83386	0.47854	0.6562	0.25125
11.58	1.10117	0.34936	0.72527	0.53161	0.85019	0.49585	0.67302	0.25056
11.59	1.07178	0.31714	0.69446	0.53361	0.82004	0.46274	0.64139	0.25265
11.6	1.12239	0.37629	0.74934	0.52757	0.81138	0.49256	0.65197	0.22544
11.61	1.09658	0.34842	0.7225	0.52903	0.85002	0.47742	0.66372	0.26347
11.62	1.13883	0.33004	0.73444	0.5719	0.82753	0.45563	0.64158	0.26297
11.63	1.05437	0.39761	0.72599	0.46439	0.77939	0.47293	0.62616	0.21671
11.64	1.13659	0.37755	0.75707	0.53672	0.8306	0.50003	0.66532	0.23375
11.65	1.03458	0.38477	0.70968	0.45948	0.79639	0.49846	0.64743	0.21066
11.66	0.98987	0.38867	0.68927	0.42511	0.82259	0.49285	0.65772	0.23316
11.67	1.01729	0.40016	0.70872	0.43638	0.84619	0.48149	0.66384	0.25788
11.68	1.11295	0.39917	0.75606	0.50472	0.84213	0.47744	0.65979	0.25787
11.69	1.13456	0.41736	0.77596	0.50714	0.84565	0.48497	0.66531	0.25504
11.7	1.08098	0.42662	0.7538	0.46271	0.83211	0.46547	0.64879	0.25925
11.71	1.07011	0.42789	0.749	0.45412	0.87546	0.44627	0.66086	0.30348
11.72	1.14485	0.41009	0.77747	0.51956	0.83577	0.44968	0.64272	0.27301
11.73	1.133	0.41007	0.77154	0.51119	0.83187	0.47817	0.65502	0.25011
11.74	1.19538	0.44015	0.81776	0.53403	0.76781	0.46927	0.61854	0.2111
11.75	1.11042	0.38849	0.74945	0.51049	0.7817	0.48836	0.63503	0.20742
11.76	1.05754	0.35567	0.7066	0.4963	0.83418	0.48544	0.65981	0.24659
11.77	1.12541	0.43164	0.77853	0.49057	0.86805	0.49269	0.68037	0.26542
11.78	1.12432	0.50181	0.81306	0.44018	0.81115	0.53187	0.67151	0.19749
11.79	1.17051	0.48551	0.82801	0.48437	0.8136	0.5439	0.67875	0.19071
11.8	1.16098	0.4726	0.81679	0.48676	0.80283	0.5769	0.68987	0.15976
11.81	1.2129	0.50654	0.85972	0.49947	0.83053	0.55545	0.69299	0.19451
11.82	1.16293	0.45499	0.80896	0.50058	0.7764	0.4857	0.63105	0.20556
11.83	1.12323	0.4207	0.77197	0.49677	0.84593	0.50633	0.67613	0.24013
11.84	1.05966	0.38713	0.72339	0.47555	0.84198	0.53645	0.68922	0.21604
11.85	1.12148	0.4274	0.77444	0.49079	0.85875	0.55581	0.70728	0.21421
11.86	1.08181	0.42419	0.753	0.46501	0.82287	0.51079	0.66683	0.22068
11.87	1.11763	0.38423	0.75093	0.5186	0.81556	0.49826	0.65691	0.22437
11.88	1.18248	0.44025	0.81137	0.52484	0.82201	0.49856	0.66029	0.22871
11.89	1.18358	0.40825	0.79591	0.54824	0.84534	0.54565	0.6955	0.21191
11.9	1.17066	0.39108	0.78087	0.55124	0.8579	0.48865	0.67328	0.2611
11.91	1.13077	0.35451	0.74264	0.54889	0.84803	0.51543	0.68173	0.23518
11.92	1.14761	0.34028	0.74395	0.57087	0.82109	0.51722	0.66915	0.21487
11.93	1.10331	0.36422	0.73377	0.52262	0.83696	0.47596	0.65646	0.25527
11.94	1.05754	0.37113	0.71434	0.48537	0.81316	0.46173	0.63744	0.2485
11.95	1.10657	0.42885	0.76771	0.47922	0.82222	0.49659	0.6594	0.23025
11.96	1.05652	0.43699	0.74675	0.43808	0.78634	0.56961	0.67798	0.15325
11.97	1.10139	0.37648	0.73894	0.51259	0.82913	0.55958	0.69435	0.1906
11.98	1.10426	0.36678	0.73552	0.52148	0.81388	0.51011	0.662	0.21479
11.99	1.11444	0.35701	0.73572	0.53558	0.83748	0.4543	0.64589	0.27094
12	1.06703	0.31325	0.69014	0.533	0.86966	0.47074	0.6702	0.28207
12.01	1.09183	0.35325	0.72254	0.52226	0.79551	0.45284	0.62418	0.2423
12.02	1.09793	0.3816	0.73976	0.50652	0.804	0.41045	0.60722	0.27828
12.03	1.09635	0.3534	0.72487	0.52535	0.83973	0.43527	0.6375	0.286
12.04	1.0877	0.33202	0.70986	0.53435	0.8317	0.44775	0.63973	0.27149
12.05	1.06597	0.33334	0.69965	0.51805	0.8254	0.45417	0.63978	0.26249
12.06	1.03042	0.37954	0.70498	0.46024	0.82241	0.43286	0.62764	0.27546
12.07	1.03493	0.32832	0.68162	0.49965	0.86639	0.48573	0.67606	0.26916
12.08	1.06324	0.32629	0.69476	0.5211	0.87363	0.48498	0.67931	0.27482
12.09	1.03802	0.3105	0.67426	0.51443	0.85448	0.51367	0.68408	0.24099
12.1	1.04624	0.38085	0.71355	0.4705	0.85259	0.48132	0.66695	0.26252
12.11	1.04127	0.38606	0.71366	0.4633	0.8137	0.45463	0.63417	0.2539
12.12	1.08213	0.30613	0.69413	0.54871	0.87795	0.45358	0.66577	0.30008
12.13	1.07521	0.35811	0.71666	0.50707	0.90273	0.41158	0.65716	0.3473
12.14	1.1246	0.35306	0.73883	0.54556	0.82054	0.51189	0.66621	0.21825
12.15	1.12774	0.32708	0.72741	0.56616	0.81575	0.49063	0.65319	0.22989
12.16	1.09246	0.32586	0.70916	0.54207	0.79934	0.529	0.66417	0.19116
12.17	1.1199	0.30758	0.71374	0.57439	0.82085	0.47442	0.64764	0.24496
12.18	1.05583	0.29773	0.67678	0.53605	0.81439	0.45877	0.63658	0.25146
12.19	1.06609	0.32683	0.69646	0.52274	0.86737	0.47318	0.67027	0.27874
12.2	0.93531	0.38212	0.65871	0.39117	0.81122	0.45853	0.63487	0.24939
12.21	0.97516	0.39696	0.68606	0.40885	0.88209	0.44949	0.66579	0.3059
12.22	0.95566	0.35958	0.65762	0.42149	0.8563	0.55856	0.70743	0.21054
12.23	0.97701	0.41561	0.69631	0.39697	0.87099	0.57534	0.72317	0.20906
12.24	0.99385	0.4304	0.71212	0.39842	0.8652	0.60382	0.73451	0.18483
12.25	1.0164	0.41436	0.71538	0.42571	0.80936	0.56388	0.68662	0.17358
12.26	0.99037	0.36172	0.67604	0.44453	0.8688	0.4718	0.6703	0.28072
12.27	0.93534	0.43238	0.68386	0.35565	0.84639	0.55105	0.69872	0.20884
12.28	1.06369	0.42843	0.74606	0.44919	0.8544	0.45215	0.65328	0.28444
12.29	1.04851	0.41969	0.7341	0.44465	0.85406	0.53043	0.69224	0.22884
12.3	1.0324	0.38396	0.70818	0.45851	0.88761	0.53775	0.71268	0.24739
12.31	1.0611	0.41545	0.73828	0.45654	0.84183	0.51535	0.67859	0.23086
12.32	1.08232	0.41699	0.74965	0.47046	0.85854	0.51288	0.68571	0.24442
12.33	1.0443	0.42453	0.73442	0.43824	0.86405	0.52263	0.69334	0.24142
12.34	1.0318	0.39106	0.71143	0.45308	0.90821	0.47207	0.69014	0.3084
12.35	1.04926	0.37799	0.71362	0.47466	0.87273	0.44876	0.66074	0.29979
12.36	0.99441	0.37735	0.68588	0.43633	0.88578	0.53368	0.70973	0.24897
12.37	1.07613	0.32925	0.70269	0.52812	0.87758	0.57151	0.72454	0.21642
12.38	1.02018	0.3137	0.66694	0.49956	0.86421	0.50121	0.68271	0.25668
12.39	1.07358	0.38591	0.72975	0.48626	0.84892	0.57033	0.70963	0.19699
12.4	1.02208	0.34685	0.68446	0.47746	0.87248	0.61091	0.74169	0.18495
12.41	1.0036	0.34724	0.67542	0.46411	0.90158	0.55423	0.7279	0.24561
12.42	1.02463	0.37271	0.69867	0.46098	0.87586	0.51478	0.69532	0.25532
12.43	1.00401	0.3582	0.6811	0.45666	0.86065	0.5675	0.71407	0.20728
12.44	1.08445	0.39576	0.7401	0.48698	0.83597	0.49624	0.66611	0.24022
12.45	1.06575	0.3205	0.69312	0.52697	0.84967	0.52111	0.68539	0.23233
12.46	1.09555	0.39774	0.74664	0.49342	0.86859	0.6297	0.74914	0.16892
12.47	1.14246	0.41223	0.77735	0.51635	0.87461	0.65329	0.76395	0.1565
12.48	1.06255	0.43187	0.74721	0.44596	0.89494	0.57148	0.73321	0.22872
12.49	1.05145	0.40241	0.72693	0.45893	0.885	0.62131	0.75316	0.18646
12.5	1.04932	0.40702	0.72817	0.45417	0.82372	0.69156	0.75764	0.09346
12.51	1.05878	0.3753	0.71704	0.48329	0.83066	0.65392	0.74229	0.12498
12.52	0.95488	0.43055	0.69272	0.37076	0.84322	0.67843	0.76083	0.11653
12.53	0.99527	0.4218	0.70854	0.40551	0.8492	0.65206	0.75063	0.1394
12.54	1.07265	0.42881	0.75073	0.45527	0.87019	0.63371	0.75195	0.16722
12.55	1.02448	0.46499	0.74474	0.39562	0.83243	0.59304	0.71273	0.16928
12.56	1.01608	0.52619	0.77114	0.3464	0.8603	0.64666	0.75348	0.15106
12.57	1.06567	0.48706	0.77637	0.40913	0.85065	0.61904	0.73484	0.16378
12.58	1.03533	0.54086	0.7881	0.34964	0.84108	0.64069	0.74088	0.1417
12.59	1.01859	0.46726	0.74293	0.38985	0.87106	0.62075	0.74591	0.17699
12.6	1.0521	0.49822	0.77516	0.39165	0.8361	0.58669	0.7114	0.17636
12.61	1.03247	0.48089	0.75668	0.39003	0.81288	0.517	0.66494	0.20922
12.62	1.01965	0.47247	0.74606	0.38692	0.8492	0.76499	0.80709	0.05954
12.63	1.04308	0.50992	0.7765	0.377	0.82615	0.62681	0.72648	0.14096
12.64	1.05249	0.46131	0.7569	0.41803	0.86764	0.61903	0.74333	0.17579
12.65	1.01257	0.48811	0.75034	0.37085	0.81105	0.59311	0.70208	0.15411
12.66	1.07536	0.45228	0.76382	0.44058	0.81663	0.67202	0.74432	0.10226
12.67	0.99471	0.42813	0.71142	0.40064	0.85449	0.6908	0.77264	0.11574
12.68	1.02623	0.44477	0.7355	0.41116	0.84572	0.62502	0.73537	0.15606
12.69	1.02751	0.49724	0.76238	0.37495	0.83421	0.71626	0.77523	0.08341
12.7	1.0001	0.50274	0.75142	0.35169	0.91187	0.67893	0.7954	0.16472
12.71	1.07292	0.49001	0.78146	0.41218	0.87988	0.72066	0.80027	0.11259
12.72	1.05775	0.4199	0.73882	0.45103	0.86782	0.71583	0.79182	0.10747
12.73	1.00947	0.46232	0.7359	0.38689	0.87074	0.63553	0.75313	0.16632
12.74	0.98191	0.47423	0.72807	0.35898	0.88959	0.72728	0.80844	0.11477
12.75	0.93871	0.45975	0.69923	0.33867	0.89993	0.69861	0.79927	0.14236
12.76	0.96117	0.47038	0.71577	0.34704	0.88632	0.56488	0.7256	0.22729
12.77	0.92045	0.46874	0.6946	0.31941	0.88801	0.72465	0.80633	0.11551
12.78	0.92912	0.50913	0.71913	0.29698	0.89094	0.68563	0.78828	0.14518
12.79	0.94053	0.45739	0.69896	0.34164	0.85928	0.64852	0.7539	0.14903
12.8	0.98813	0.45285	0.72049	0.3785	0.85627	0.63194	0.7441	0.15863
12.81	1.01704	0.48394	0.75049	0.37695	0.85425	0.57955	0.7169	0.19424
12.82	1.03843	0.49566	0.76704	0.3838	0.80838	0.60957	0.70897	0.14059
12.83	1.06703	0.52427	0.79565	0.38379	0.89287	0.60108	0.74698	0.20633
12.84	1.04938	0.53699	0.79319	0.36232	0.87719	0.63445	0.75582	0.17164
12.85	1.00216	0.50738	0.75477	0.34987	0.86898	0.70647	0.78773	0.11491
12.86	1.06162	0.53736	0.79949	0.37071	0.85627	0.63624	0.74626	0.15559
12.87	1.08614	0.45416	0.77015	0.44688	0.87018	0.60638	0.73828	0.18654
12.88	1.02543	0.53539	0.78041	0.34651	0.86681	0.73261	0.79971	0.0949
12.89	0.97579	0.47335	0.72457	0.35528	0.85179	0.64871	0.75025	0.1436
12.9	1.04596	0.47478	0.76037	0.40389	0.84935	0.63331	0.74133	0.15276
12.91	1.04709	0.55571	0.8014	0.34746	0.85077	0.59072	0.72074	0.18388
12.92	0.97943	0.58146	0.78045	0.2814	0.83561	0.63137	0.73349	0.14442
12.93	1.07389	0.49485	0.78437	0.40945	0.85082	0.65224	0.75153	0.14041
12.94	1.05397	0.44841	0.75119	0.42819	0.86401	0.62256	0.74329	0.17073
12.95	1.05968	0.47412	0.7669	0.41406	0.83773	0.6093	0.72351	0.16152
12.96	1.03267	0.58655	0.80961	0.31546	0.87298	0.5475	0.71024	0.23015
12.97	1.10501	0.56836	0.83669	0.37947	0.86003	0.59399	0.72701	0.18812
12.98	0.97106	0.6567	0.81388	0.22228	0.8201	0.63051	0.7253	0.13406
12.99	0.96332	0.54134	0.75233	0.29838	0.86624	0.6099	0.73807	0.18126
13	0.97101	0.55271	0.76186	0.29578	0.85097	0.56683	0.7089	0.20092
13.01	1.05161	0.61841	0.83501	0.30632	0.84719	0.59607	0.72163	0.17757
13.02	1.05717	0.55306	0.80511	0.35645	0.82832	0.6033	0.71581	0.15911
13.03	1.01878	0.55386	0.78632	0.32875	0.87456	0.62786	0.75121	0.17444
13.04	1.01257	0.50812	0.76034	0.3567	0.86233	0.67265	0.76749	0.13413
13.05	1.01473	0.57556	0.79515	0.31054	0.86324	0.68077	0.77201	0.12903
13.06	0.98893	0.57105	0.77999	0.29548	0.87651	0.64988	0.7632	0.16025
13.07	1.00211	0.54157	0.77184	0.32565	0.84772	0.78106	0.81439	0.04714
13.08	0.96595	0.49021	0.72808	0.3364	0.88807	0.69746	0.79276	0.13479
13.09	0.93109	0.53172	0.7314	0.2824	0.92079	0.70552	0.81315	0.15222
13.1	0.96602	0.47701	0.72151	0.34578	0.83306	0.75073	0.79189	0.05822
13.11	0.99687	0.51655	0.75671	0.33964	0.81074	0.74232	0.77653	0.04838
13.12	0.93436	0.49917	0.71677	0.30773	0.87602	0.73642	0.80622	0.09871
13.13	0.90216	0.49624	0.6992	0.28703	0.8561	0.71508	0.78559	0.09972
13.14	0.93025	0.54041	0.73533	0.27566	0.8133	0.77031	0.79181	0.0304
13.15	1.01767	0.55425	0.78596	0.32769	0.8288	0.75224	0.79052	0.05414
13.16	0.95801	0.5753	0.76665	0.27062	0.82326	0.73406	0.77866	0.06307
13.17	0.9686	0.49743	0.73301	0.33317	0.87819	0.74492	0.81155	0.09424
13.18	1.02768	0.50415	0.76592	0.37019	0.89319	0.74775	0.82047	0.10284
13.19	0.99428	0.46166	0.72797	0.37662	0.85853	0.7538	0.80616	0.07405
13.2	1.00409	0.45109	0.72759	0.39103	0.83165	0.49776	0.6647	0.2361
13.21	1.01301	0.45046	0.73173	0.39778	0.86046	0.58923	0.72484	0.19179
13.22	1.05962	0.51576	0.78769	0.38457	0.83548	0.62474	0.73011	0.14902
13.23	0.98373	0.52018	0.75196	0.32778	0.8619	0.60094	0.73142	0.18452
13.24	0.97563	0.54744	0.76154	0.30278	0.84364	0.60574	0.72469	0.16823
13.25	1.04952	0.45922	0.75437	0.4174	0.87708	0.60155	0.73932	0.19484
13.26	0.97855	0.53801	0.75828	0.31151	0.86281	0.6489	0.75586	0.15126
13.27	1.06266	0.4897	0.77618	0.40514	0.8819	0.59285	0.73738	0.20439
13.28	0.97939	0.52504	0.75221	0.32127	0.86614	0.61858	0.74236	0.17505
13.29	1.03044	0.53113	0.78078	0.35306	0.84772	0.59576	0.72174	0.17817
13.3	1.05922	0.51717	0.7882	0.38329	0.87127	0.54253	0.7069	0.23245
13.31	1.02228	0.44047	0.73137	0.4114	0.84698	0.52439	0.68568	0.22811
13.32	1.04562	0.50961	0.77762	0.37902	0.87004	0.58401	0.72702	0.20225
13.33	1.05867	0.44789	0.75328	0.43189	0.84018	0.51919	0.67968	0.22697
13.34	1.04108	0.51444	0.77776	0.37239	0.83804	0.43582	0.63693	0.28442
13.35	1.04031	0.45039	0.74535	0.41714	0.8425	0.4157	0.6291	0.30179
13.36	0.99844	0.50911	0.75377	0.34601	0.82527	0.43616	0.63072	0.27514
13.37	1.04257	0.51628	0.77943	0.37214	0.84822	0.43546	0.64184	0.29186
13.38	1.1299	0.47861	0.80425	0.46053	0.86741	0.40138	0.6344	0.32953
13.39	1.047	0.52273	0.78486	0.37072	0.87412	0.45786	0.66599	0.29434
13.4	0.96545	0.54812	0.75679	0.29509	0.89736	0.41993	0.65865	0.3376
13.41	0.99325	0.55142	0.77233	0.31242	0.85687	0.45195	0.65441	0.28632
13.42	1.05791	0.51984	0.78888	0.38047	0.83207	0.46521	0.64864	0.25941
13.43	1.01945	0.50813	0.76379	0.36156	0.87151	0.44193	0.65672	0.30376
13.44	0.99196	0.51274	0.75235	0.33886	0.82002	0.42863	0.62433	0.27675
13.45	1.01909	0.53672	0.7779	0.34109	0.85579	0.39999	0.62789	0.3223
13.46	0.98967	0.5166	0.75314	0.33451	0.82868	0.41228	0.62048	0.29443
13.47	0.96282	0.58254	0.77268	0.26889	0.89934	0.40897	0.65415	0.34675
13.48	1.1258	0.55353	0.83967	0.40466	0.86716	0.39485	0.63101	0.33397
13.49	1.04524	0.47974	0.76249	0.39987	0.8662	0.41056	0.63838	0.32219
13.5	1.12258	0.50003	0.8113	0.44021	0.85793	0.44335	0.65064	0.29315
13.51	1.07343	0.53743	0.80543	0.37901	0.86202	0.4495	0.65576	0.2917
13.52	1.03818	0.56403	0.80111	0.33527	0.85231	0.42391	0.63811	0.30292
13.53	1.06443	0.54653	0.80548	0.36621	0.87521	0.45218	0.6637	0.29913
13.54	1.07887	0.5701	0.82448	0.35975	0.86342	0.46205	0.66274	0.28381
13.55	1.12956	0.56943	0.84949	0.39607	0.87465	0.51811	0.69638	0.25212
13.56	1.0653	0.57877	0.82203	0.34402	0.83473	0.46906	0.6519	0.25857
13.57	1.12707	0.55774	0.8424	0.40258	0.87478	0.51968	0.69723	0.2511
13.58	1.06517	0.57501	0.82009	0.3466	0.85395	0.50945	0.6817	0.2436
13.59	1.07437	0.5438	0.80909	0.37517	0.87574	0.53031	0.70303	0.24426
13.6	1.09216	0.57213	0.83214	0.36771	0.91885	0.60712	0.76298	0.22042
13.61	1.11056	0.56039	0.83548	0.38903	0.87378	0.55917	0.71648	0.22246
13.62	1.08477	0.57422	0.82949	0.36101	0.86717	0.51015	0.68866	0.25245
13.63	1.05936	0.63077	0.84506	0.30306	0.86134	0.49081	0.67607	0.262
13.64	1.04103	0.64238	0.8417	0.28189	0.87777	0.54744	0.71261	0.23358
13.65	1.0587	0.58197	0.82033	0.3371	0.8527	0.52252	0.68761	0.23347
13.66	0.98372	0.61146	0.79759	0.26323	0.88077	0.49033	0.68555	0.27608
13.67	1.04475	0.6185	0.83163	0.30141	0.88915	0.53066	0.70991	0.25349
13.68	1.00251	0.59696	0.79973	0.28676	0.88693	0.53613	0.71153	0.24806
13.69	1.01692	0.54303	0.77998	0.33509	0.89674	0.54138	0.71906	0.25128
13.7	1.00921	0.55862	0.78392	0.31862	0.96663	0.55829	0.76246	0.28874
13.71	0.97157	0.58651	0.77904	0.27228	0.8752	0.48996	0.68258	0.2724
13.72	1.00343	0.57012	0.78677	0.3064	0.90377	0.48844	0.69611	0.29368
13.73	1.0066	0.55435	0.78048	0.31979	0.89279	0.5254	0.70909	0.25978
13.74	1.04565	0.54621	0.79593	0.35316	0.87479	0.51044	0.69261	0.25763
13.75	1.00565	0.53145	0.76855	0.33531	0.86276	0.44769	0.65523	0.2935
13.76	1.01359	0.57591	0.79475	0.30948	0.85424	0.48719	0.67072	0.25955
13.77	0.97145	0.54427	0.75786	0.30206	0.86438	0.51366	0.68902	0.24799
13.78	0.96695	0.53058	0.74877	0.30856	0.83863	0.50378	0.6712	0.23677
13.79	0.93436	0.54612	0.74024	0.27453	0.88768	0.5194	0.70354	0.26042
13.8	0.99811	0.53158	0.76484	0.32989	0.87009	0.49508	0.68259	0.26517
13.81	0.97704	0.54422	0.76063	0.30605	0.87746	0.50177	0.68962	0.26565
13.82	0.94994	0.54747	0.7487	0.28459	0.86909	0.5558	0.71245	0.22153
13.83	0.97365	0.59977	0.78671	0.26437	0.90045	0.53326	0.71685	0.25964
13.84	0.9391	0.5742	0.75665	0.25803	0.87851	0.52989	0.7042	0.24651
13.85	0.94809	0.5305	0.7393	0.29528	0.86154	0.46198	0.66176	0.28253
13.86	0.94805	0.55489	0.75147	0.27801	0.86051	0.53405	0.69728	0.23084
13.87	0.91674	0.56245	0.7396	0.25052	0.87986	0.57691	0.72839	0.21422
13.88	0.89832	0.59391	0.74612	0.21525	0.91958	0.53918	0.72938	0.26898
13.89	0.94182	0.61884	0.78033	0.22838	0.87231	0.50133	0.68682	0.26232
13.9	0.96338	0.55376	0.75857	0.28964	0.8603	0.52063	0.69046	0.24018
13.91	0.85917	0.60273	0.73095	0.18132	0.86351	0.53483	0.69917	0.23241
13.92	1.02445	0.59519	0.80982	0.30353	0.84319	0.50954	0.67637	0.23593
13.93	0.95179	0.59532	0.77356	0.25206	0.91414	0.48969	0.70191	0.30013
13.94	0.90666	0.52977	0.71821	0.2665	0.87313	0.51282	0.69298	0.25478
13.95	0.9443	0.53984	0.74207	0.286	0.83695	0.52523	0.68109	0.22042
13.96	0.92742	0.54113	0.73428	0.27315	0.86903	0.51013	0.68958	0.25378
13.97	0.89066	0.4478	0.66923	0.31315	0.86576	0.53986	0.70281	0.23044
13.98	0.88598	0.53881	0.7124	0.24548	0.88047	0.52225	0.70136	0.2533
13.99	0.90505	0.54881	0.72693	0.2519	0.91379	0.50573	0.70976	0.28854
14	0.96661	0.5397	0.75315	0.30187	0.86623	0.48854	0.67738	0.26707
14.01	0.9209	0.51199	0.71644	0.28914	0.88063	0.49928	0.68995	0.26965
14.02	0.94658	0.527	0.73679	0.29669	0.87079	0.55868	0.71473	0.22069
14.03	0.96078	0.52254	0.74166	0.30988	0.81818	0.52555	0.67187	0.20692
14.04	0.81878	0.51017	0.66447	0.21822	0.81252	0.49968	0.6561	0.22121
14.05	0.96068	0.42398	0.69233	0.3795	0.85165	0.51682	0.68423	0.23676
14.06	0.97038	0.4227	0.69654	0.38726	0.86811	0.53042	0.69926	0.23879
14.07	0.97294	0.49065	0.73179	0.34103	0.86137	0.51415	0.68776	0.24552
14.08	0.88717	0.46028	0.67373	0.30186	0.86537	0.51607	0.69072	0.24699
14.09	0.9984	0.44139	0.7199	0.39386	0.85977	0.5198	0.68978	0.2404
14.1	0.90428	0.45819	0.68124	0.31543	0.88843	0.53973	0.71408	0.24657
14.11	0.8903	0.52349	0.7069	0.25938	0.87492	0.51615	0.69553	0.25369
14.12	0.99188	0.5586	0.77524	0.30638	0.88283	0.53391	0.70837	0.24672
14.13	0.91186	0.54114	0.7265	0.26214	0.81959	0.52086	0.67023	0.21123
14.14	0.95446	0.53884	0.74665	0.29389	0.79732	0.5346	0.66596	0.18577
14.15	0.9736	0.53457	0.75409	0.31044	0.89381	0.55465	0.72423	0.23982
14.16	0.89938	0.4803	0.68984	0.29634	0.85339	0.51198	0.68268	0.24141
14.17	0.98783	0.47322	0.73053	0.36388	0.79639	0.5435	0.66994	0.17882
14.18	0.97813	0.48551	0.73182	0.34833	0.86033	0.51788	0.68911	0.24215
14.19	0.98471	0.55364	0.76918	0.30481	0.88445	0.54301	0.71373	0.24144
14.2	0.97509	0.58666	0.78087	0.27467	0.88587	0.52043	0.70315	0.25841
14.21	0.94426	0.49041	0.71733	0.32092	0.84853	0.51957	0.68405	0.23262
14.22	0.95189	0.55747	0.75468	0.2789	0.79209	0.52059	0.65634	0.19199
14.23	0.9425	0.5746	0.75855	0.26014	0.78783	0.53769	0.66276	0.17688
14.24	1.01077	0.4749	0.74283	0.37892	0.81889	0.55093	0.68491	0.18948
14.25	0.95579	0.49669	0.72624	0.32463	0.81919	0.66766	0.74342	0.10715
14.26	0.96723	0.47514	0.72118	0.34796	0.82674	0.67038	0.74856	0.11056
14.27	0.96058	0.55079	0.75569	0.28977	0.78575	0.6087	0.69722	0.12519
14.28	1.04348	0.49232	0.7679	0.38973	0.8398	0.65184	0.74582	0.13291
14.29	1.04913	0.49033	0.76973	0.39513	0.82476	0.61922	0.72199	0.14534
14.3	0.98052	0.50877	0.74465	0.33358	0.85636	0.67419	0.76527	0.12882
14.31	1.05225	0.50717	0.77971	0.38543	0.86144	0.675	0.76822	0.13183
14.32	1.03112	0.43102	0.73107	0.42434	0.87643	0.63327	0.75485	0.17194
14.33	0.85242	0.48638	0.6694	0.25883	0.87425	0.62218	0.74821	0.17824
14.34	0.99018	0.44769	0.71893	0.3836	0.88924	0.55293	0.72108	0.2378
14.35	0.99087	0.46591	0.72839	0.3712	0.82476	0.61135	0.71805	0.1509
14.36	0.99674	0.51106	0.7539	0.34343	0.84016	0.57187	0.70602	0.18971
14.37	1.02108	0.48649	0.75378	0.37801	0.80903	0.58043	0.69473	0.16165
14.38	1.07053	0.46621	0.76837	0.42731	0.81839	0.60217	0.71028	0.15289
14.39	0.99647	0.48211	0.73929	0.3637	0.838	0.67592	0.75696	0.1146
14.4	1.05333	0.47096	0.76214	0.4118	0.85736	0.62481	0.74108	0.16444
14.41	1.00467	0.48783	0.74625	0.36546	0.79924	0.6186	0.70892	0.12773
14.42	1.07329	0.50439	0.78884	0.40227	0.8492	0.6057	0.72745	0.17218
14.43	1.04368	0.51842	0.78105	0.37142	0.83517	0.55347	0.69432	0.19919
14.44	1.05163	0.50778	0.77971	0.38456	0.78857	0.63553	0.71205	0.10822
14.45	1.00948	0.5109	0.76019	0.35255	0.7916	0.71332	0.75246	0.05536
14.46	1.06707	0.5541	0.81058	0.36272	0.78231	0.6181	0.7002	0.11611
14.47	1.01941	0.55249	0.78595	0.33017	0.82784	0.61748	0.72266	0.14875
14.48	1.02785	0.52139	0.77462	0.35813	0.85628	0.60219	0.72924	0.17967
14.49	1.0336	0.50669	0.77015	0.37258	0.83744	0.60942	0.72343	0.16124
14.5	1.03032	0.54452	0.78742	0.34351	0.83641	0.64132	0.73887	0.13795
14.51	1.02534	0.50002	0.76268	0.37146	0.86132	0.6035	0.73241	0.1823
14.52	1.06382	0.49892	0.78137	0.39945	0.889	0.62805	0.75852	0.18452
14.53	0.99683	0.52869	0.76276	0.33103	0.86361	0.63429	0.74895	0.16215
14.54	1.0046	0.53404	0.76932	0.33274	0.83842	0.6511	0.74476	0.13246
14.55	1.02647	0.57515	0.80081	0.31913	0.85763	0.55413	0.70588	0.21461
14.56	1.00618	0.55523	0.7807	0.31887	0.83697	0.59131	0.71414	0.17371
14.57	1.00306	0.55232	0.77769	0.31872	0.86467	0.65911	0.76189	0.14536
14.58	0.98292	0.53642	0.75967	0.31572	0.80681	0.66213	0.73447	0.10231
14.59	0.96854	0.56036	0.76445	0.28862	0.84134	0.60622	0.72378	0.16626
14.6	1.03598	0.521	0.77849	0.36414	0.76926	0.6101	0.68968	0.11255
14.61	1.0376	0.53294	0.78527	0.35685	0.77069	0.62478	0.69773	0.10317
14.62	1.02547	0.59245	0.80896	0.3062	0.79761	0.59015	0.69388	0.14669
14.63	0.93543	0.51474	0.72509	0.29747	0.83658	0.65586	0.74622	0.12778
14.64	1.01689	0.48572	0.75131	0.37559	0.80898	0.60615	0.70756	0.14342
14.65	0.99484	0.56947	0.78215	0.30079	0.81346	0.62466	0.71906	0.1335
14.66	0.98052	0.55887	0.76969	0.29815	0.8316	0.63159	0.73159	0.14142
14.67	1.01825	0.589	0.80363	0.30352	0.78934	0.64595	0.71764	0.10139
14.68	1.02868	0.58363	0.80616	0.3147	0.83809	0.622	0.73004	0.1528
14.69	0.94539	0.6073	0.77635	0.23907	0.8219	0.68935	0.75562	0.09373
14.7	1.00026	0.5409	0.77058	0.32481	0.81316	0.66851	0.74083	0.10228
14.71	0.99353	0.53657	0.76505	0.32312	0.80929	0.63001	0.71965	0.12677
14.72	0.95765	0.51032	0.73398	0.31631	0.82229	0.66976	0.74603	0.10785
14.73	1.0003	0.55664	0.77847	0.31372	0.8016	0.72659	0.76409	0.05304
14.74	0.96577	0.52955	0.74766	0.30845	0.79477	0.69209	0.74343	0.0726
14.75	0.9978	0.53749	0.76765	0.32549	0.80082	0.71471	0.75777	0.06089
14.76	0.9383	0.55535	0.74683	0.27079	0.84345	0.66553	0.75449	0.12581
14.77	0.96456	0.55242	0.75849	0.29143	0.8506	0.64838	0.74949	0.14299
14.78	1.02297	0.57011	0.79654	0.32022	0.80526	0.55039	0.67782	0.18022
14.79	0.96159	0.55566	0.75862	0.28704	0.77301	0.6013	0.68715	0.12142
14.8	1.01306	0.59607	0.80456	0.29486	0.79504	0.61049	0.70276	0.1305
14.81	1.03512	0.58	0.80756	0.32182	0.7975	0.6313	0.7144	0.11753
14.82	0.9641	0.55362	0.75886	0.29025	0.80995	0.60113	0.70554	0.14766
14.83	1.03157	0.60642	0.81899	0.30063	0.75914	0.54085	0.64999	0.15436
14.84	0.96229	0.5595	0.7609	0.28482	0.81141	0.56034	0.68587	0.17754
14.85	0.99767	0.57228	0.78497	0.3008	0.76602	0.58314	0.67458	0.12932
14.86	0.97073	0.56291	0.76682	0.28837	0.83625	0.60521	0.72073	0.16337
14.87	0.97055	0.58979	0.78017	0.26924	0.84106	0.49497	0.66802	0.24472
14.88	1.01427	0.60048	0.80738	0.29259	0.87787	0.58207	0.72997	0.20916
14.89	0.96579	0.58093	0.77336	0.27214	0.82929	0.55082	0.69006	0.19691
14.9	0.96878	0.55582	0.7623	0.292	0.79778	0.58335	0.69057	0.15163
14.91	1.05456	0.49837	0.77646	0.39328	0.86667	0.62084	0.74376	0.17383
14.92	0.99987	0.56217	0.78102	0.3095	0.86039	0.66095	0.76067	0.14103
14.93	1.00324	0.58008	0.79166	0.29922	0.83046	0.63064	0.73055	0.14129
14.94	0.96268	0.55218	0.75743	0.29026	0.81709	0.71947	0.76828	0.06903
14.95	0.99725	0.58553	0.79139	0.29112	0.85502	0.67317	0.76409	0.12859
14.96	0.97113	0.57081	0.77097	0.28307	0.81488	0.69495	0.75492	0.0848
14.97	0.92112	0.56783	0.74448	0.24981	0.82886	0.73706	0.78296	0.06491
14.98	0.9678	0.51127	0.73953	0.32281	0.83009	0.69986	0.76498	0.09209
14.99	0.98689	0.60276	0.79482	0.27162	0.87397	0.65228	0.76313	0.15676
15	0.9392	0.60809	0.77364	0.23413	0.8531	0.65949	0.75629	0.1369
15.01	1.02556	0.5697	0.79763	0.32234	0.85325	0.6213	0.73728	0.16401
15.02	0.86599	0.60833	0.73716	0.18219	0.8175	0.62127	0.71939	0.13875
15.03	0.88508	0.52424	0.70466	0.25515	0.77539	0.65902	0.7172	0.08228
15.04	0.91862	0.53979	0.72921	0.26787	0.84949	0.65389	0.75169	0.13831
15.05	0.94964	0.57448	0.76206	0.26528	0.82475	0.68146	0.7531	0.10132
15.06	0.92158	0.52455	0.72306	0.28074	0.85828	0.68171	0.76999	0.12485
15.07	0.93029	0.56177	0.74603	0.26059	0.80468	0.75927	0.78198	0.03211
15.08	0.93106	0.57808	0.75457	0.24959	0.81132	0.69266	0.75199	0.08391
15.09	0.93455	0.55876	0.74665	0.26572	0.80109	0.68326	0.74218	0.08332
15.1	0.95668	0.57634	0.76651	0.26894	0.83005	0.71301	0.77153	0.08276
15.11	0.94448	0.59438	0.76943	0.24756	0.79903	0.72597	0.7625	0.05166
15.12	0.96295	0.53283	0.74789	0.30414	0.8475	0.73156	0.78953	0.08198
15.13	0.95857	0.54574	0.75215	0.29191	0.83981	0.68974	0.76478	0.10611
15.14	0.96781	0.5349	0.75136	0.30611	0.81911	0.66648	0.7428	0.10792
15.15	0.90099	0.59098	0.74599	0.21921	0.83071	0.68798	0.75934	0.10093
15.16	0.90702	0.58008	0.74355	0.23119	0.81802	0.74003	0.77903	0.05514
15.17	0.95294	0.54192	0.74743	0.29063	0.79729	0.73194	0.76462	0.04621
15.18	0.95262	0.56017	0.75639	0.2775	0.83553	0.65201	0.74377	0.12977
15.19	0.92861	0.55372	0.74117	0.26508	0.80378	0.60115	0.70246	0.14328
15.2	0.91084	0.52842	0.71963	0.27041	0.8086	0.63721	0.7229	0.12119
15.21	0.93313	0.56803	0.75058	0.25817	0.84496	0.68573	0.76534	0.11259
15.22	0.95755	0.58899	0.77327	0.26061	0.87246	0.72593	0.7992	0.10361
15.23	0.98356	0.59948	0.79152	0.27158	0.87682	0.69113	0.78398	0.1313
15.24	0.96264	0.59688	0.77976	0.25863	0.82315	0.73408	0.77862	0.06298
15.25	0.96896	0.56448	0.76672	0.28601	0.77903	0.72498	0.752	0.03822
15.26	0.96798	0.60031	0.78414	0.25998	0.8204	0.68127	0.75083	0.09838
15.27	0.94993	0.61828	0.78411	0.23451	0.80457	0.68912	0.74685	0.08164
15.28	0.96902	0.5972	0.78311	0.26292	0.81712	0.6846	0.75086	0.0937
15.29	0.98437	0.61069	0.79753	0.26423	0.85503	0.74256	0.79879	0.07953
15.3	0.96174	0.60178	0.78176	0.25453	0.80754	0.67508	0.74131	0.09366
15.31	0.96396	0.60208	0.78302	0.25589	0.85818	0.67087	0.76453	0.13245
15.32	0.98237	0.63277	0.80757	0.2472	0.85181	0.70904	0.78042	0.10095
15.33	0.99662	0.65256	0.82459	0.24329	0.84437	0.75614	0.80026	0.06238
15.34	0.91983	0.59131	0.75557	0.2323	0.86285	0.70765	0.78525	0.10974
15.35	0.95085	0.61512	0.78299	0.2374	0.8255	0.71433	0.76991	0.07861
15.36	0.93973	0.56166	0.75069	0.26734	0.82821	0.6151	0.72165	0.15069
15.37	0.93594	0.575	0.75547	0.25523	0.90076	0.63958	0.77017	0.18469
15.38	0.92611	0.56776	0.74694	0.25339	0.82835	0.66863	0.74849	0.11294
15.39	0.97184	0.56122	0.76653	0.29036	0.79869	0.64765	0.72317	0.1068
15.4	0.98624	0.55146	0.76885	0.30744	0.84727	0.75886	0.80307	0.06251
15.41	0.98765	0.56713	0.77739	0.29735	0.85845	0.79856	0.82851	0.04234
15.42	0.95522	0.59588	0.77555	0.25409	0.82079	0.69063	0.75571	0.09204
15.43	1.00861	0.58566	0.79714	0.29907	0.83028	0.63621	0.73325	0.13723
15.44	1.03839	0.6526	0.8455	0.27279	0.8181	0.59959	0.70884	0.15451
15.45	0.98042	0.58776	0.78409	0.27766	0.86565	0.63662	0.75114	0.16195
15.46	1.01214	0.57978	0.79596	0.30572	0.86521	0.59906	0.73213	0.1882
15.47	0.95185	0.62736	0.78961	0.22945	0.82888	0.55139	0.69013	0.19622
15.48	0.96568	0.62388	0.79478	0.24169	0.80378	0.5163	0.66004	0.20328
15.49	0.95863	0.61536	0.787	0.24273	0.82728	0.5247	0.67599	0.21395
15.5	0.90656	0.59524	0.7509	0.22014	0.85027	0.62011	0.73519	0.16275
15.51	0.98254	0.6163	0.79942	0.25897	0.85607	0.50195	0.67901	0.2504
15.52	1.00668	0.58433	0.7955	0.29865	0.82386	0.52863	0.67624	0.20876
15.53	1.0111	0.63736	0.82423	0.26427	0.82739	0.57987	0.70363	0.17502
15.54	0.99586	0.62574	0.8108	0.26171	0.87924	0.61843	0.74883	0.18442
15.55	1.00042	0.57144	0.78593	0.30334	0.90356	0.53792	0.72074	0.25854
15.56	1.01694	0.54835	0.78264	0.33134	0.90102	0.7066	0.80381	0.13748
15.57	0.98909	0.54452	0.7668	0.31436	0.86502	0.58114	0.72308	0.20073
15.58	1.0111	0.56815	0.78962	0.31321	0.84221	0.58006	0.71113	0.18537
15.59	1.00757	0.62835	0.81796	0.26815	0.87895	0.58107	0.73001	0.21063
15.6	0.95853	0.61054	0.78453	0.24607	0.81705	0.61185	0.71445	0.1451
15.61	0.99182	0.57329	0.78256	0.29595	0.83371	0.54159	0.68765	0.20656
15.62	0.99728	0.58346	0.79037	0.29262	0.84728	0.56968	0.70848	0.19629
15.63	1.00307	0.61139	0.80723	0.27696	0.85245	0.69879	0.77562	0.10865
15.64	0.9379	0.59694	0.76742	0.2411	0.83131	0.60126	0.71628	0.16267
15.65	0.99778	0.57852	0.78815	0.29646	0.8752	0.66667	0.77093	0.14745
15.66	0.98252	0.57596	0.77924	0.28748	0.84125	0.59138	0.71631	0.17669
15.67	0.97047	0.63188	0.80118	0.23942	0.88959	0.60995	0.74977	0.19774
15.68	0.91867	0.59647	0.75757	0.22783	0.82871	0.56866	0.69868	0.18388
15.69	0.89356	0.5978	0.74568	0.20914	0.85798	0.66454	0.76126	0.13678
15.7	0.88441	0.60476	0.74459	0.19774	0.88144	0.63075	0.7561	0.17727
15.71	0.93497	0.57099	0.75298	0.25737	0.87729	0.68028	0.77879	0.13931
15.72	0.99445	0.58012	0.78728	0.29298	0.86335	0.65566	0.7595	0.14686
15.73	1.00198	0.59961	0.80079	0.28452	0.89594	0.70042	0.79818	0.13825
15.74	1.03727	0.55335	0.79531	0.34218	0.85995	0.67935	0.76965	0.1277
15.75	1.06012	0.60765	0.83388	0.31994	0.87929	0.59892	0.7391	0.19825
15.76	1.03373	0.59345	0.81359	0.31132	0.8793	0.597	0.73815	0.19962
15.77	0.94718	0.63059	0.78888	0.22387	0.85437	0.60326	0.72881	0.17756
15.78	0.96858	0.61291	0.79075	0.25149	0.87943	0.61095	0.74519	0.18985
15.79	0.98148	0.55504	0.76826	0.30154	0.87779	0.62605	0.75192	0.17801
15.8	0.97593	0.58531	0.78062	0.27621	0.89228	0.62094	0.75661	0.19186
15.81	0.94448	0.59645	0.77046	0.24609	0.85199	0.61801	0.735	0.16545
15.82	0.95453	0.6147	0.78461	0.24029	0.83002	0.66688	0.74845	0.11536
15.83	0.90948	0.5724	0.74094	0.23835	0.85275	0.6248	0.73877	0.16119
15.84	0.98617	0.62697	0.80657	0.25399	0.87627	0.56984	0.72306	0.21668
15.85	1.01384	0.57225	0.79304	0.31225	0.88705	0.63492	0.76098	0.17829
15.86	0.95817	0.60741	0.78279	0.24803	0.88283	0.64358	0.7632	0.16918
15.87	0.90268	0.56841	0.73554	0.23637	0.82806	0.5869	0.70748	0.17052
15.88	0.95984	0.5628	0.76132	0.28075	0.83535	0.57282	0.70408	0.18564
15.89	0.94951	0.61958	0.78455	0.2333	0.82264	0.63603	0.72934	0.13196
15.9	0.95528	0.68205	0.81867	0.19321	0.81831	0.60192	0.71012	0.15301
15.91	1.00402	0.59852	0.80127	0.28674	0.82388	0.60784	0.71586	0.15276
15.92	1.01383	0.58983	0.80183	0.29981	0.85035	0.59425	0.7223	0.18109
15.93	0.99515	0.56954	0.78235	0.30096	0.84226	0.60643	0.72435	0.16675
15.94	1.0031	0.59865	0.80088	0.28599	0.83265	0.61902	0.72584	0.15106
15.95	0.99553	0.58886	0.79219	0.28756	0.8356	0.64816	0.74188	0.13254
15.96	1.02785	0.58846	0.80816	0.31069	0.83725	0.57414	0.70569	0.18605
15.97	1.02634	0.61242	0.81938	0.29268	0.85243	0.60908	0.73075	0.17207
15.98	0.9777	0.57427	0.77599	0.28527	0.78282	0.60251	0.69266	0.1275
15.99	1.00782	0.64361	0.82571	0.25753	0.80237	0.61121	0.70679	0.13517
16	1.01263	0.64209	0.82736	0.26201	0.82325	0.64367	0.73346	0.12698
16.01	0.98762	0.65362	0.82062	0.23617	0.82216	0.61403	0.7181	0.14717
16.02	1.04555	0.71162	0.87858	0.23613	0.81547	0.56489	0.69018	0.17719
16.03	1.03226	0.62014	0.8262	0.29141	0.77812	0.57629	0.67721	0.14272
16.04	1.02424	0.62804	0.82614	0.28015	0.83651	0.58379	0.71015	0.17869
16.05	1.04882	0.63352	0.84117	0.29367	0.82156	0.56525	0.6934	0.18124
16.06	0.99775	0.6455	0.82162	0.24908	0.85716	0.62636	0.74176	0.1632
16.07	1.01121	0.62881	0.82001	0.27039	0.82538	0.64408	0.73473	0.1282
16.08	0.98774	0.59407	0.7909	0.27837	0.81368	0.61516	0.71442	0.14038
16.09	1.02574	0.58925	0.8075	0.30864	0.84632	0.64232	0.74432	0.14425
16.1	1.01705	0.61051	0.81378	0.28746	0.87292	0.65855	0.76573	0.15158
16.11	1.02359	0.57799	0.80079	0.31509	0.85448	0.63202	0.74325	0.1573
16.12	1.01727	0.5985	0.80788	0.29611	0.85213	0.71122	0.78167	0.09964
16.13	1.05639	0.60074	0.82857	0.3222	0.83638	0.66954	0.75296	0.11797
16.14	0.97895	0.60841	0.79368	0.26201	0.86191	0.68299	0.77245	0.12652
16.15	1.01091	0.60817	0.80954	0.28477	0.8348	0.70338	0.76909	0.09293
16.16	1.04696	0.60933	0.82815	0.30945	0.88502	0.76956	0.82729	0.08164
16.17	1.04343	0.61586	0.82964	0.30234	0.86709	0.77537	0.82123	0.06486
16.18	1.02961	0.57279	0.8012	0.32303	0.82786	0.78682	0.80734	0.02902
16.19	1.06507	0.64431	0.85469	0.29752	0.8396	0.76176	0.80068	0.05504
16.2	1.03354	0.59885	0.8162	0.30738	0.88695	0.75024	0.8186	0.09667
16.21	0.99927	0.63699	0.81813	0.25617	0.81864	0.69493	0.75679	0.08747
16.22	1.03825	0.60047	0.81936	0.30956	0.81773	0.73811	0.77792	0.0563
16.23	1.07054	0.63739	0.85397	0.30628	0.82625	0.7164	0.77133	0.07768
16.24	1.02031	0.61465	0.81748	0.28684	0.83211	0.73444	0.78328	0.06906
16.25	1.02541	0.65254	0.83898	0.26366	0.90529	0.6955	0.8004	0.14835
16.26	1.02853	0.61578	0.82216	0.29186	0.85723	0.78088	0.81906	0.05399
16.27	1.06725	0.62722	0.84723	0.31115	0.85583	0.74593	0.80088	0.07771
16.28	1.05557	0.61518	0.83538	0.3114	0.84079	0.75133	0.79606	0.06325
16.29	1.03771	0.58668	0.81219	0.31893	0.87842	0.72331	0.80087	0.10968
16.3	1.00203	0.65154	0.82678	0.24784	0.86039	0.71895	0.78967	0.10001
16.31	1.01328	0.61007	0.81168	0.28511	0.83947	0.71034	0.77491	0.0913
16.32	0.98253	0.64069	0.81161	0.24172	0.88797	0.69121	0.78959	0.13913
16.33	1.03147	0.65307	0.84227	0.26757	0.83934	0.68138	0.76036	0.1117
16.34	0.98644	0.61241	0.79942	0.26447	0.88104	0.68501	0.78302	0.13861
16.35	1.04881	0.62146	0.83514	0.30219	0.83804	0.66845	0.75325	0.11992
16.36	1.01372	0.63421	0.82397	0.26836	0.865	0.69161	0.77831	0.1226
16.37	1.00451	0.56757	0.78604	0.30897	0.83912	0.75628	0.7977	0.05857
16.38	0.91786	0.56535	0.74161	0.24926	0.90624	0.68619	0.79622	0.1556
16.39	0.99502	0.58514	0.79008	0.28983	0.87488	0.6581	0.76649	0.15328
16.4	1.0096	0.56378	0.78669	0.31524	0.83977	0.70247	0.77112	0.09709
16.41	1.02816	0.57146	0.79981	0.32294	0.84004	0.59986	0.71995	0.16983
16.42	1.04483	0.58144	0.81313	0.32766	0.86304	0.67018	0.76661	0.13637
16.43	1.0357	0.57266	0.80418	0.32742	0.89636	0.65209	0.77422	0.17273
16.44	1.01641	0.54142	0.77891	0.33587	0.85438	0.67572	0.76505	0.12633
16.45	0.94055	0.5482	0.74438	0.27743	0.83722	0.66973	0.75348	0.11843
16.46	1.0588	0.57997	0.81938	0.33859	0.81934	0.62451	0.72192	0.13777
16.47	1.09793	0.5792	0.83857	0.3668	0.84549	0.65374	0.74962	0.13559
16.48	0.97939	0.6439	0.81164	0.23722	0.85404	0.70617	0.78011	0.10456
16.49	1.0193	0.60174	0.81052	0.29526	0.83248	0.75974	0.79611	0.05143
16.5	0.94779	0.57749	0.76264	0.26184	0.82943	0.70168	0.76555	0.09033
16.51	0.99474	0.59431	0.79452	0.28315	0.87447	0.62655	0.75051	0.1753
16.52	1.01743	0.58384	0.80063	0.3066	0.90342	0.66569	0.78455	0.1681
16.53	1.09307	0.58509	0.83908	0.3592	0.84292	0.72867	0.7858	0.08078
16.54	1.06763	0.65791	0.86277	0.28972	0.86095	0.67543	0.76819	0.13118
16.55	1.02761	0.63452	0.83107	0.27796	0.88633	0.6685	0.77742	0.15403
16.56	1.01913	0.57752	0.79832	0.31227	0.83505	0.62236	0.72871	0.1504
16.57	1.07303	0.59519	0.83411	0.33789	0.8848	0.56445	0.72462	0.22652
16.58	1.04654	0.60857	0.82755	0.30969	0.822	0.62698	0.72449	0.1379
16.59	1.06042	0.5968	0.82861	0.32782	0.84815	0.59922	0.72369	0.17602
16.6	1.01533	0.62234	0.81884	0.27789	0.88433	0.56357	0.72395	0.22681
16.61	0.97245	0.59057	0.78151	0.27003	0.85827	0.51104	0.68466	0.24553
16.62	0.97066	0.60496	0.78781	0.25859	0.89713	0.53259	0.71486	0.25777
16.63	1.0061	0.56165	0.78387	0.31427	0.88161	0.55631	0.71896	0.23003
16.64	0.99893	0.6177	0.80831	0.26957	0.89039	0.60808	0.74923	0.19962
16.65	1.0078	0.58956	0.79868	0.29574	0.8588	0.52556	0.69218	0.23564
16.66	1.01105	0.52325	0.76715	0.34493	0.856	0.59787	0.72693	0.18253
16.67	1.00688	0.61926	0.81307	0.27408	0.77907	0.54316	0.66111	0.16682
16.68	0.98503	0.58409	0.78456	0.28351	0.85042	0.53447	0.69244	0.22341
16.69	1.00254	0.59625	0.79939	0.28729	0.80562	0.51004	0.65783	0.209
16.7	1.00106	0.56086	0.78096	0.31127	0.77979	0.56151	0.67065	0.15434
16.71	0.99348	0.54477	0.76913	0.31729	0.75525	0.50887	0.63206	0.17422
16.72	0.973	0.55877	0.76589	0.29291	0.81277	0.592	0.70239	0.15611
16.73	1.05402	0.59685	0.82543	0.32326	0.8533	0.5743	0.7138	0.19729
16.74	1.03318	0.55242	0.7928	0.33995	0.81876	0.54787	0.68331	0.19155
16.75	1.00505	0.60894	0.807	0.28009	0.84172	0.56042	0.70107	0.1989
16.76	0.95648	0.58362	0.77005	0.26365	0.8036	0.53696	0.67028	0.18854
16.77	1.04476	0.63856	0.84166	0.28722	0.77744	0.51681	0.64712	0.18429
16.78	0.99517	0.66712	0.83114	0.23196	0.82883	0.63279	0.73081	0.13862
16.79	0.98324	0.65866	0.82095	0.22951	0.79503	0.57366	0.68434	0.15653
16.8	1.01946	0.61836	0.81891	0.28362	0.78661	0.60797	0.69729	0.12632
16.81	0.99284	0.62511	0.80897	0.26003	0.82559	0.59656	0.71108	0.16195
16.82	1.00023	0.62334	0.81179	0.2665	0.83779	0.59028	0.71403	0.17502
16.83	0.96872	0.66831	0.81851	0.21242	0.81754	0.58142	0.69948	0.16696
16.84	0.92844	0.58535	0.75689	0.2426	0.81302	0.54584	0.67943	0.18892
16.85	0.99901	0.65956	0.82929	0.24003	0.82738	0.5966	0.71199	0.16319
16.86	0.94644	0.6483	0.79737	0.21082	0.85114	0.55277	0.70196	0.21098
16.87	0.94647	0.64584	0.79615	0.21258	0.88408	0.56115	0.72261	0.22835
16.88	0.96817	0.62898	0.79858	0.23984	0.91345	0.55256	0.733	0.25519
16.89	0.95178	0.65121	0.80149	0.21254	0.85096	0.56893	0.70995	0.19943
16.9	0.96207	0.62507	0.79357	0.23829	0.83254	0.63223	0.73238	0.14164
16.91	0.9086	0.60072	0.75466	0.2177	0.87543	0.60987	0.74265	0.18778
16.92	0.94318	0.64637	0.79477	0.20988	0.86507	0.65423	0.75965	0.14909
16.93	0.97683	0.61704	0.79693	0.25441	0.88469	0.59033	0.73751	0.20814
16.94	0.99999	0.66144	0.83071	0.23939	0.89302	0.61664	0.75483	0.19543
16.95	0.94874	0.65749	0.80311	0.20595	0.82278	0.63342	0.7281	0.1339
16.96	1.03687	0.63345	0.83516	0.28526	0.79052	0.62711	0.70882	0.11555
16.97	0.93082	0.64025	0.78554	0.20546	0.84182	0.57517	0.70849	0.18855
16.98	0.95232	0.65183	0.80208	0.21248	0.86566	0.64554	0.7556	0.15565
16.99	0.92972	0.60648	0.7681	0.22856	0.86779	0.62918	0.74849	0.16872
17	0.97866	0.60891	0.79379	0.26145	0.85861	0.60963	0.73412	0.17605
17.01	1.01778	0.5531	0.78544	0.32858	0.7985	0.68334	0.74092	0.08143
17.02	0.96264	0.5726	0.76762	0.2758	0.81431	0.69305	0.75368	0.08575
17.03	1.03468	0.57773	0.8062	0.32311	0.81287	0.65227	0.73257	0.11356
17.04	0.99595	0.5935	0.79472	0.28457	0.79513	0.65504	0.72509	0.09906
17.05	0.97065	0.5786	0.77462	0.27722	0.80148	0.70917	0.75532	0.06527
17.06	1.04293	0.55954	0.80124	0.3418	0.8717	0.5913	0.7315	0.19827
17.07	1.0341	0.58548	0.80979	0.31722	0.8643	0.6371	0.7507	0.16066
17.08	0.97725	0.58945	0.78335	0.27421	0.80607	0.63302	0.71954	0.12236
17.09	1.03712	0.60129	0.8192	0.30818	0.79595	0.66972	0.73284	0.08926
17.1	1.05925	0.60816	0.83371	0.31896	0.81847	0.6716	0.74503	0.10386
17.11	1.04224	0.59835	0.8203	0.31388	0.82928	0.65554	0.74241	0.12285
17.12	1.06372	0.60645	0.83508	0.32334	0.86702	0.58191	0.72447	0.2016
17.13	1.00224	0.60511	0.80368	0.28082	0.89513	0.5147	0.70492	0.26901
17.14	1.05749	0.60375	0.83062	0.32084	0.835	0.5882	0.7116	0.17451
17.15	1.02592	0.64366	0.83479	0.2703	0.82478	0.63904	0.73191	0.13134
17.16	1.09825	0.6186	0.85843	0.33916	0.86234	0.55215	0.70724	0.21934
17.17	0.99262	0.63059	0.81161	0.25599	0.85604	0.61938	0.73771	0.16735
17.18	0.97911	0.58324	0.78117	0.27992	0.84181	0.59847	0.72014	0.17207
17.19	1.06047	0.60637	0.83342	0.3211	0.83147	0.57256	0.70202	0.18308
17.2	1.01581	0.65441	0.83511	0.25554	0.79784	0.54755	0.67269	0.17698
17.21	1.00478	0.65436	0.82957	0.24778	0.77893	0.53491	0.65692	0.17255
17.22	0.99621	0.5552	0.7757	0.31184	0.75766	0.52391	0.64079	0.16529
17.23	1.00744	0.57232	0.78988	0.30767	0.79395	0.53089	0.66242	0.18601
17.24	1.01971	0.58544	0.80258	0.30707	0.82988	0.52913	0.67951	0.21266
17.25	0.96882	0.56115	0.76498	0.28826	0.79924	0.55478	0.67701	0.17286
17.26	0.94164	0.55867	0.75016	0.2708	0.84072	0.53693	0.68883	0.21482
17.27	0.8991	0.59604	0.74757	0.2143	0.84657	0.58593	0.71625	0.1843
17.28	1.01391	0.60004	0.80697	0.29266	0.84761	0.53281	0.69021	0.22259
17.29	0.96933	0.56168	0.76551	0.28825	0.83701	0.57431	0.70566	0.18576
17.3	1.06092	0.58096	0.82094	0.33938	0.79711	0.59722	0.69716	0.14134
17.31	1.07669	0.60454	0.84061	0.33386	0.80753	0.6339	0.72072	0.12278
17.32	1.01608	0.60178	0.80893	0.29296	0.83221	0.60774	0.71997	0.15872
17.33	0.99171	0.59145	0.79158	0.28303	0.86027	0.66537	0.76282	0.13782
17.34	1.01757	0.63066	0.82412	0.27359	0.86578	0.56858	0.71718	0.21015
17.35	1.07956	0.65125	0.8654	0.30286	0.80864	0.57064	0.68964	0.16829
17.36	0.98166	0.63581	0.80873	0.24455	0.83694	0.60071	0.71882	0.16704
17.37	1.03841	0.60747	0.82294	0.30472	0.8164	0.63083	0.72362	0.13122
17.38	0.99258	0.62766	0.81012	0.25804	0.83043	0.58928	0.70985	0.17052
17.39	0.99415	0.59644	0.79529	0.28122	0.82959	0.55842	0.694	0.19175
17.4	0.99005	0.56385	0.77695	0.30138	0.83569	0.54806	0.69188	0.20338
17.41	0.90219	0.57726	0.73972	0.22976	0.81894	0.53021	0.67458	0.20416
17.42	0.94718	0.58196	0.76457	0.25825	0.88409	0.59031	0.7372	0.20773
17.43	0.93388	0.59503	0.76445	0.2396	0.86075	0.57226	0.71651	0.20399
17.44	0.89943	0.6612	0.78031	0.16845	0.86436	0.59177	0.72806	0.19275
17.45	0.96274	0.61461	0.78867	0.24616	0.84588	0.57694	0.71141	0.19017
17.46	0.98899	0.64042	0.8147	0.24648	0.87363	0.57249	0.72306	0.21293
17.47	0.99332	0.60756	0.80044	0.27277	0.91747	0.66255	0.79001	0.18025
17.48	1.0176	0.5822	0.7999	0.30788	0.8858	0.67092	0.77836	0.15194
17.49	0.98365	0.59741	0.79053	0.27311	0.81056	0.65872	0.73464	0.10737
17.5	1.00629	0.59072	0.7985	0.29385	0.8263	0.67821	0.75226	0.10472
17.51	0.95769	0.58183	0.76976	0.26577	0.82593	0.59486	0.71039	0.16339
17.52	1.00573	0.6032	0.80446	0.28463	0.87845	0.58955	0.734	0.20428
17.53	1.01912	0.63761	0.82837	0.26976	0.83521	0.5679	0.70156	0.18902
17.54	0.94029	0.5896	0.76495	0.24798	0.87316	0.64995	0.76156	0.15783
17.55	0.9012	0.54744	0.72432	0.25015	0.85477	0.62713	0.74095	0.16096
17.56	0.97589	0.6051	0.7905	0.26219	0.83381	0.61625	0.72503	0.15384
17.57	0.95571	0.59509	0.7754	0.255	0.86005	0.60679	0.73342	0.17909
17.58	0.99167	0.59447	0.79307	0.28087	0.83893	0.57935	0.70914	0.18355
17.59	1.04251	0.61516	0.82883	0.30218	0.87625	0.61388	0.74507	0.18552
17.6	1.02609	0.60477	0.81543	0.29792	0.85922	0.63284	0.74603	0.16007
17.61	1.01946	0.56703	0.79325	0.31992	0.82972	0.70968	0.7697	0.08488
17.62	0.98657	0.56556	0.77607	0.2977	0.86587	0.67153	0.7687	0.13742
17.63	0.98586	0.54613	0.76599	0.31094	0.83227	0.76616	0.79922	0.04675
17.64	1.00144	0.56426	0.78285	0.30914	0.82471	0.69537	0.76004	0.09146
17.65	1.07778	0.5648	0.82129	0.36274	0.84964	0.72121	0.78543	0.09081
17.66	0.96641	0.56509	0.76575	0.28378	0.85551	0.58817	0.72184	0.18904
17.67	1.02728	0.57298	0.80013	0.32124	0.86373	0.64692	0.75532	0.15331
17.68	1.0329	0.59846	0.81568	0.3072	0.88976	0.70614	0.79795	0.12983
17.69	1.00373	0.60407	0.8039	0.2826	0.83214	0.67665	0.7544	0.10994
17.7	1.03336	0.58097	0.80716	0.31989	0.8537	0.61323	0.73346	0.17004
17.71	1.01718	0.60062	0.8089	0.29455	0.84875	0.66044	0.75459	0.13316
17.72	1.01382	0.62111	0.81746	0.27769	0.83238	0.67447	0.75342	0.11166
17.73	0.96009	0.63087	0.79548	0.2328	0.87521	0.64441	0.75981	0.1632
17.74	1.00962	0.59627	0.80294	0.29228	0.755	0.60657	0.68079	0.10496
17.75	1.06695	0.57005	0.8185	0.35137	0.88412	0.58682	0.73547	0.21023
17.76	1.00092	0.58616	0.79354	0.29328	0.84576	0.65428	0.75002	0.1354
17.77	1.02417	0.61024	0.81721	0.2927	0.83398	0.61297	0.72348	0.15628
17.78	0.96816	0.59546	0.78181	0.26354	0.89127	0.60472	0.74799	0.20262
17.79	1.00447	0.59299	0.79873	0.29096	0.84165	0.63057	0.73611	0.14926
17.8	0.99781	0.58603	0.79192	0.29118	0.82371	0.65495	0.73933	0.11933
17.81	1.06356	0.62042	0.84199	0.31335	0.85517	0.61559	0.73538	0.16941
17.82	1.08315	0.57436	0.82875	0.35977	0.86682	0.65982	0.76332	0.14637
17.83	1.0842	0.57782	0.83101	0.35807	0.84035	0.66338	0.75186	0.12513
17.84	1.01843	0.57908	0.79876	0.31067	0.81174	0.66893	0.74033	0.10099
17.85	1.07053	0.57599	0.82326	0.34969	0.87286	0.67669	0.77477	0.13871
17.86	1.01832	0.601	0.80966	0.29509	0.8307	0.67741	0.75405	0.10839
17.87	0.94866	0.60627	0.77747	0.2421	0.86732	0.71275	0.79003	0.1093
17.88	0.95341	0.58774	0.77058	0.25857	0.81912	0.70662	0.76287	0.07955
17.89	0.95851	0.60173	0.78012	0.25228	0.86092	0.72163	0.79128	0.09849
17.9	0.99749	0.60586	0.80168	0.27692	0.78113	0.67767	0.7294	0.07316
17.91	0.98224	0.62912	0.80568	0.24969	0.83323	0.5949	0.71406	0.16853
17.92	0.96616	0.56156	0.76386	0.28609	0.79605	0.68439	0.74022	0.07896
17.93	0.95199	0.54716	0.74957	0.28625	0.77832	0.64189	0.71011	0.09647
17.94	0.94231	0.53655	0.73943	0.28691	0.88101	0.63595	0.75848	0.17328
17.95	1.02018	0.56099	0.79058	0.3247	0.84104	0.68043	0.76074	0.11357
17.96	0.98358	0.56491	0.77424	0.29605	0.83933	0.64293	0.74113	0.13888
17.97	1.03767	0.55796	0.79782	0.3392	0.82444	0.64098	0.73271	0.12973
17.98	1.0366	0.59002	0.81331	0.31578	0.84126	0.70733	0.7743	0.0947
17.99	1.00826	0.57761	0.79293	0.30451	0.84627	0.72005	0.78316	0.08925
18	1.0198	0.56894	0.79437	0.31881	0.82606	0.6534	0.73973	0.12209
18.01	1.02285	0.52149	0.77217	0.35452	0.85046	0.79914	0.8248	0.03629
18.02	1.04195	0.54102	0.79149	0.35421	0.85427	0.793	0.82364	0.04332
18.03	1.02757	0.52105	0.77431	0.35816	0.81452	0.81693	0.81572	0.00171
18.04	0.9754	0.5746	0.775	0.28341	0.84351	0.70522	0.77436	0.09778
18.05	1.0112	0.57627	0.79373	0.30755	0.81331	0.71552	0.76442	0.06915
18.06	1.05522	0.58646	0.82084	0.33146	0.85969	0.67002	0.76485	0.13412
18.07	1.06554	0.57802	0.82178	0.34473	0.84187	0.66442	0.75315	0.12548
18.08	0.99767	0.56974	0.78371	0.30259	0.82158	0.65576	0.73867	0.11725
18.09	1.07513	0.56748	0.82131	0.35896	0.79612	0.7077	0.75191	0.06252
18.1	1.07997	0.58732	0.83364	0.34836	0.86118	0.75767	0.80942	0.07319
18.11	1.07646	0.54558	0.81102	0.37539	0.82901	0.74433	0.78667	0.05988
18.12	1.04052	0.51687	0.77869	0.37028	0.80518	0.61003	0.7076	0.13799
18.13	1.03684	0.53715	0.78699	0.35333	0.77871	0.61724	0.69798	0.11418
18.14	1.06175	0.53113	0.79644	0.3752	0.78667	0.73395	0.76031	0.03728
18.15	1.06612	0.56151	0.81381	0.35681	0.82504	0.6766	0.75082	0.10497
18.16	1.12103	0.54071	0.83087	0.41035	0.82337	0.69093	0.75715	0.09365
18.17	1.05438	0.59458	0.82448	0.32513	0.81062	0.72648	0.76855	0.05949
18.18	1.03223	0.5588	0.79551	0.33477	0.83657	0.64281	0.73969	0.13701
18.19	1.02662	0.57899	0.80281	0.31652	0.82085	0.66471	0.74278	0.11041
18.2	1.00746	0.61135	0.80941	0.28009	0.82338	0.60873	0.71606	0.15178
18.21	1.04513	0.60976	0.82745	0.30785	0.83722	0.58343	0.71032	0.17946
18.22	0.99401	0.64234	0.81818	0.24866	0.86723	0.58053	0.72388	0.20273
18.23	1.00923	0.58183	0.79553	0.30222	0.83447	0.59574	0.71511	0.1688
18.24	1.03614	0.5335	0.78482	0.35542	0.81148	0.62233	0.7169	0.13375
18.25	1.06924	0.54582	0.80753	0.37011	0.86	0.6291	0.74455	0.16328
18.26	1.07227	0.55239	0.81233	0.36761	0.83979	0.68423	0.76201	0.11
18.27	1.02621	0.56325	0.79473	0.32737	0.86786	0.76437	0.81611	0.07317
18.28	1.0224	0.61499	0.81869	0.28808	0.86704	0.68899	0.77801	0.1259
18.29	1.02506	0.61555	0.82031	0.28957	0.83138	0.73247	0.78192	0.06994
18.3	1.02028	0.54374	0.78201	0.33696	0.82093	0.63557	0.72825	0.13107
18.31	1.01814	0.50994	0.76404	0.35935	0.85952	0.63033	0.74493	0.16206
18.32	1.01251	0.54944	0.78098	0.32744	0.80338	0.58987	0.69663	0.15097
18.33	1.06552	0.58796	0.82674	0.33769	0.84283	0.59587	0.71935	0.17463
18.34	0.99839	0.55045	0.77442	0.31674	0.86763	0.59615	0.73189	0.19196
18.35	1.03633	0.55912	0.79772	0.33744	0.85161	0.65304	0.75232	0.14041
18.36	1.0315	0.59209	0.81179	0.31071	0.8902	0.66282	0.77651	0.16078
18.37	0.98945	0.56857	0.77901	0.29761	0.85995	0.57511	0.71753	0.20141
18.38	1.01902	0.55659	0.7878	0.32699	0.85309	0.61144	0.73226	0.17087
18.39	1.00235	0.57933	0.79084	0.29912	0.86323	0.56232	0.71278	0.21278
18.4	1.0148	0.59305	0.80392	0.29822	0.82422	0.5854	0.70481	0.16887
18.41	1.02693	0.54624	0.78659	0.3399	0.8633	0.56513	0.71422	0.21084
18.42	0.99418	0.53897	0.76657	0.32188	0.84077	0.58889	0.71483	0.17811
18.43	1.00498	0.6076	0.80629	0.28099	0.82848	0.49515	0.66182	0.2357
18.44	1.03374	0.53715	0.78545	0.35114	0.88096	0.61845	0.7497	0.18562
18.45	1.06006	0.55145	0.80575	0.35964	0.78626	0.58281	0.68454	0.14386
18.46	1.02236	0.53738	0.77987	0.34293	0.82254	0.57984	0.70119	0.17161
18.47	0.9815	0.52935	0.75542	0.31972	0.84273	0.55259	0.69766	0.20516
18.48	1.06107	0.57037	0.81572	0.34697	0.82378	0.51978	0.67178	0.21496
18.49	1.01085	0.52548	0.76816	0.34321	0.87935	0.54808	0.71372	0.23424
18.5	1.04378	0.58516	0.81447	0.3243	0.77308	0.61506	0.69407	0.11173
18.51	1.04351	0.56956	0.80654	0.33513	0.79145	0.64543	0.71844	0.10326
18.52	1.0005	0.56788	0.78419	0.30591	0.77359	0.58065	0.67712	0.13643
18.53	0.9495	0.58717	0.76833	0.25621	0.79873	0.58363	0.69118	0.1521
18.54	0.98742	0.59382	0.79062	0.27831	0.82518	0.56309	0.69414	0.18532
18.55	0.97063	0.58091	0.77577	0.27557	0.80425	0.54767	0.67596	0.18143
18.56	0.98338	0.56713	0.77526	0.29433	0.80701	0.62806	0.71753	0.12654
18.57	1.02957	0.53756	0.78356	0.3479	0.75742	0.60818	0.6828	0.10553
18.58	1.02059	0.55904	0.78981	0.32636	0.84051	0.60404	0.72227	0.16721
18.59	0.93882	0.56766	0.75324	0.26245	0.83451	0.60581	0.72016	0.16172
18.6	0.97396	0.51336	0.74366	0.3257	0.82158	0.61678	0.71918	0.14481
18.61	1.02668	0.52917	0.77792	0.35179	0.84919	0.66633	0.75776	0.1293
18.62	1.03538	0.54471	0.79005	0.34695	0.77184	0.6628	0.71732	0.07711
18.63	1.02038	0.54821	0.78429	0.33388	0.80515	0.70989	0.75752	0.06736
18.64	1.02505	0.5709	0.79798	0.32113	0.78542	0.71764	0.75153	0.04793
18.65	1.02135	0.53067	0.77601	0.34696	0.89401	0.75381	0.82391	0.09913
18.66	1.01029	0.55732	0.7838	0.3203	0.87835	0.69459	0.78647	0.12994
18.67	1.09058	0.52844	0.80951	0.39749	0.80632	0.70255	0.75444	0.07338
18.68	1.00233	0.54044	0.77138	0.3266	0.78906	0.71212	0.75059	0.05441
18.69	1.05939	0.55429	0.80684	0.35716	0.81009	0.69919	0.75464	0.07842
18.7	1.05516	0.52738	0.79127	0.3732	0.83491	0.74811	0.79151	0.06138
18.71	1.0908	0.60774	0.84927	0.34158	0.84162	0.64848	0.74505	0.13657
18.72	1.03777	0.57901	0.80839	0.32439	0.81253	0.66084	0.73668	0.10726
18.73	1.07322	0.57276	0.82299	0.35387	0.83898	0.59419	0.71658	0.17309
18.74	1.043	0.57421	0.80861	0.33148	0.85302	0.6542	0.75361	0.14058
18.75	1.01836	0.60468	0.81152	0.29252	0.87643	0.55511	0.71577	0.22721
18.76	1.08891	0.59679	0.84285	0.34798	0.78473	0.55434	0.66954	0.16291
18.77	1.06804	0.54968	0.80886	0.36653	0.81181	0.50931	0.66056	0.2139
18.78	1.08222	0.63069	0.85645	0.31927	0.81956	0.55013	0.68485	0.19052
18.79	0.99562	0.56351	0.77956	0.30554	0.84783	0.58042	0.71413	0.18909
18.8	1.0336	0.51289	0.77324	0.36819	0.79012	0.58812	0.68912	0.14284
18.81	1.00409	0.50488	0.75448	0.35299	0.80008	0.61228	0.70618	0.13279
18.82	1.03406	0.50769	0.77087	0.3722	0.84398	0.56307	0.70352	0.19863
18.83	1.01823	0.41405	0.71614	0.42722	0.81803	0.60521	0.71162	0.15049
18.84	1.11227	0.47439	0.79333	0.45105	0.75791	0.58444	0.67118	0.12266
18.85	1.05713	0.50608	0.7816	0.38965	0.77032	0.57941	0.67486	0.13499
18.86	1.00513	0.50922	0.75717	0.35066	0.77948	0.68303	0.73126	0.0682
18.87	1.02851	0.52582	0.77717	0.35545	0.81343	0.61044	0.71193	0.14354
18.88	1.03417	0.49934	0.76676	0.37819	0.80237	0.66514	0.73375	0.09703
18.89	1.03846	0.53864	0.78855	0.35343	0.79846	0.59498	0.69672	0.14388
18.9	1.02656	0.49226	0.75941	0.37781	0.778	0.60644	0.69222	0.12131
18.91	1.03854	0.5695	0.80402	0.33166	0.79646	0.66907	0.73277	0.09008
18.92	1.01675	0.52732	0.77203	0.34608	0.86483	0.6478	0.75631	0.15346
18.93	1.05324	0.51928	0.78626	0.37756	0.76577	0.65798	0.71187	0.07622
18.94	1.05562	0.50356	0.77959	0.39036	0.83147	0.56628	0.69888	0.18752
18.95	1.06192	0.54299	0.80246	0.36694	0.85759	0.63799	0.74779	0.15528
18.96	1.02502	0.47349	0.74925	0.38999	0.78371	0.6378	0.71075	0.10318
18.97	1.00768	0.4743	0.74099	0.37715	0.79321	0.58285	0.68803	0.14875
18.98	1.06775	0.54432	0.80604	0.37012	0.81768	0.60576	0.71172	0.14985
18.99	1.00888	0.54863	0.77875	0.32545	0.82849	0.53447	0.68148	0.2079
19	1.06522	0.59365	0.82944	0.33345	0.81768	0.60628	0.71198	0.14948
19.01	1.02335	0.57756	0.80045	0.31523	0.77891	0.6005	0.6897	0.12615
19.02	1.03141	0.59073	0.81107	0.31161	0.8203	0.58487	0.70258	0.16647
19.03	1.07684	0.54237	0.80961	0.37793	0.83841	0.6368	0.73761	0.14256
19.04	1.04624	0.56301	0.80463	0.3417	0.86626	0.66802	0.76714	0.14017
19.05	1.08565	0.5346	0.81013	0.38965	0.86151	0.60222	0.73186	0.18335
19.06	1.08426	0.55225	0.81826	0.37619	0.81065	0.57733	0.69399	0.16498
19.07	1.04654	0.57048	0.80851	0.33662	0.82031	0.528	0.67416	0.20669
19.08	1.08864	0.55841	0.82353	0.37493	0.81262	0.60303	0.70783	0.1482
19.09	1.01068	0.56927	0.78997	0.31212	0.76344	0.64058	0.70201	0.08688
19.1	1.00318	0.56016	0.78167	0.31326	0.82545	0.66171	0.74358	0.11578
19.11	1.00815	0.57343	0.79079	0.30739	0.84955	0.61715	0.73335	0.16434
19.12	1.04932	0.50798	0.77865	0.38279	0.82489	0.66046	0.74267	0.11627
19.13	1.04082	0.57112	0.80597	0.33213	0.86911	0.63443	0.75177	0.16595
19.14	1.00404	0.56204	0.78304	0.31254	0.8396	0.59478	0.71719	0.17311
19.15	0.95423	0.63142	0.79282	0.22826	0.80484	0.61967	0.71225	0.13094
19.16	0.93727	0.57442	0.75584	0.25658	0.83725	0.61053	0.72389	0.16031
19.17	0.99568	0.57045	0.78307	0.30068	0.82706	0.62002	0.72354	0.1464
19.18	0.99637	0.54824	0.77231	0.31687	0.82805	0.63953	0.73379	0.1333
19.19	0.97691	0.56821	0.77256	0.28899	0.83901	0.62873	0.73387	0.14869
19.2	0.99275	0.61238	0.80256	0.26896	0.84918	0.68402	0.7666	0.11679
19.21	0.9883	0.6128	0.80055	0.26552	0.80266	0.66876	0.73571	0.09468
19.22	1.00845	0.60569	0.80707	0.28479	0.81001	0.65052	0.73026	0.11278
19.23	1.02755	0.58056	0.80405	0.31607	0.89471	0.64067	0.76769	0.17963
19.24	1.01226	0.61432	0.81329	0.28138	0.81004	0.69449	0.75226	0.0817
19.25	0.94481	0.65222	0.79852	0.2069	0.78599	0.64685	0.71642	0.09839
19.26	0.9724	0.6108	0.7916	0.25569	0.82896	0.65329	0.74112	0.12422
19.27	1.08289	0.62583	0.85436	0.32319	0.81838	0.67103	0.7447	0.1042
19.28	0.99015	0.62857	0.80936	0.25567	0.82535	0.66631	0.74583	0.11246
19.29	1.03254	0.6007	0.81662	0.30536	0.85346	0.68463	0.76904	0.11938
19.3	1.06321	0.60315	0.83318	0.32531	0.84735	0.68173	0.76454	0.11711
19.31	1.04518	0.60977	0.82747	0.30788	0.85065	0.62884	0.73974	0.15685
19.32	1.03043	0.62711	0.82877	0.28519	0.7548	0.68155	0.71817	0.0518
19.33	1.08011	0.60812	0.84411	0.33375	0.76614	0.60784	0.68699	0.11193
19.34	0.95566	0.62555	0.79061	0.23342	0.72704	0.61302	0.67003	0.08063
19.35	0.951	0.58893	0.76996	0.25602	0.85396	0.63186	0.74291	0.15705
19.36	1.01081	0.6519	0.83135	0.25378	0.76987	0.64616	0.70801	0.08747
19.37	1.04454	0.60304	0.82379	0.31219	0.79772	0.66534	0.73153	0.09361
19.38	1.05862	0.64777	0.85319	0.29052	0.79272	0.64946	0.72109	0.1013
19.39	0.99584	0.60737	0.80161	0.27469	0.79244	0.68241	0.73742	0.0778
19.4	1.01872	0.60405	0.81139	0.29322	0.83668	0.64801	0.74234	0.13341
19.41	1.00399	0.57468	0.78933	0.30357	0.81849	0.62081	0.71965	0.13978
19.42	1.01634	0.55473	0.78554	0.32641	0.86796	0.59268	0.73032	0.19465
19.43	0.98506	0.60147	0.79326	0.27125	0.85924	0.57708	0.71816	0.19952
19.44	0.97658	0.62697	0.80178	0.24721	0.81793	0.62756	0.72275	0.13461
19.45	1.04979	0.62141	0.8356	0.30291	0.81167	0.62435	0.71801	0.13246
19.46	1.01944	0.65555	0.83749	0.25731	0.8457	0.62576	0.73573	0.15553
19.47	0.94052	0.58237	0.76144	0.25325	0.82315	0.67028	0.74671	0.10809
19.48	0.99333	0.57121	0.78227	0.29848	0.82539	0.73361	0.7795	0.06489
19.49	0.87101	0.61828	0.74465	0.17871	0.82884	0.65664	0.74274	0.12177
19.5	0.95999	0.61639	0.78819	0.24297	0.80237	0.69999	0.75118	0.07239
19.51	1.00718	0.63551	0.82134	0.26281	0.86654	0.74643	0.80648	0.08493
19.52	1.03983	0.61197	0.8259	0.30254	0.82017	0.66919	0.74468	0.10676
19.53	1.04869	0.59077	0.81973	0.3238	0.80761	0.65511	0.73136	0.10783
19.54	0.9939	0.59396	0.79393	0.2828	0.78612	0.64966	0.71789	0.09649
19.55	0.99894	0.63967	0.8193	0.25404	0.85214	0.61405	0.7331	0.16836
19.56	0.97979	0.61443	0.79711	0.25835	0.8336	0.54812	0.69086	0.20186
19.57	1.00227	0.56487	0.78357	0.30928	0.82127	0.64134	0.73131	0.12723
19.58	0.98033	0.59377	0.78705	0.27334	0.85605	0.61638	0.73622	0.16947
19.59	0.95085	0.60487	0.77786	0.24464	0.81443	0.60914	0.71179	0.14516
19.6	0.99518	0.65614	0.82566	0.23974	0.82009	0.59011	0.7051	0.16262
19.61	1.03887	0.60371	0.82129	0.3077	0.82411	0.60678	0.71544	0.15367
19.62	0.97018	0.63335	0.80176	0.23817	0.83172	0.67767	0.75469	0.10893
19.63	0.91673	0.67268	0.79471	0.17257	0.83802	0.5929	0.71546	0.17332
19.64	0.97426	0.63077	0.80251	0.24288	0.833	0.54534	0.68917	0.20341
19.65	0.90152	0.57705	0.73929	0.22943	0.81185	0.59504	0.70344	0.15331
19.66	0.92617	0.60156	0.76387	0.22953	0.79325	0.66854	0.73089	0.08818
19.67	0.98116	0.63587	0.80851	0.24416	0.84678	0.61176	0.72927	0.16618
19.68	0.96208	0.65403	0.80806	0.21783	0.82629	0.62017	0.72323	0.14575
19.69	0.93107	0.63425	0.78266	0.20988	0.77591	0.69872	0.73732	0.05458
19.7	0.9213	0.65549	0.78839	0.18795	0.81715	0.61371	0.71543	0.14385
19.71	0.96751	0.62569	0.7966	0.2417	0.80129	0.63575	0.71852	0.11706
19.72	0.96	0.61234	0.78617	0.24583	0.79789	0.61503	0.70646	0.1293
19.73	1.00655	0.65188	0.82922	0.25079	0.83769	0.6256	0.73165	0.14997
19.74	0.97871	0.64019	0.80945	0.23937	0.82501	0.56951	0.69726	0.18067
19.75	0.98572	0.62574	0.80573	0.25454	0.83711	0.57152	0.70432	0.1878
19.76	0.97001	0.6368	0.80341	0.23561	0.79119	0.60178	0.69649	0.13393
19.77	1.05222	0.66162	0.85692	0.27619	0.76799	0.59347	0.68073	0.1234
19.78	1.04324	0.62832	0.83578	0.29339	0.81132	0.67854	0.74493	0.09389
19.79	1.02166	0.70592	0.86379	0.22326	0.83502	0.75936	0.79719	0.0535
19.8	0.89035	0.63944	0.7649	0.17742	0.78919	0.86556	0.82738	0.054
19.81	0.95533	0.65535	0.80534	0.21212	0.79409	0.79904	0.79657	0.0035
19.82	0.96332	0.69553	0.82943	0.18935	0.78809	0.80292	0.79551	0.01049
19.83	0.95127	0.70058	0.82593	0.17726	0.81342	0.88037	0.84689	0.04734
19.84	0.98303	0.68308	0.83306	0.2121	0.82922	0.99424	0.91173	0.11668
19.85	0.9393	0.63335	0.78633	0.21634	0.82423	1.05812	0.94117	0.16538
19.86	1.00204	0.58051	0.79128	0.29807	0.83728	0.97042	0.90385	0.09415
19.87	0.96275	0.65296	0.80785	0.21906	0.7776	0.98985	0.88372	0.15008
19.88	0.94047	0.61137	0.77592	0.23271	0.8206	1.01592	0.91826	0.13811
19.89	0.98658	0.67647	0.83153	0.21928	0.7854	0.98552	0.88546	0.14151
19.9	0.9397	0.65448	0.79709	0.20168	0.7906	1.07848	0.93454	0.20356
19.91	0.96509	0.66808	0.81659	0.21002	0.77888	1.0049	0.89189	0.15982
19.92	0.93805	0.6727	0.80537	0.18763	0.83229	0.99865	0.91547	0.11763
19.93	0.97564	0.63607	0.80586	0.24011	0.87402	1.0756	0.97481	0.14254
19.94	0.95068	0.63082	0.79075	0.22617	0.84139	0.95175	0.89657	0.07803
19.95	0.95714	0.67868	0.81791	0.1969	0.85899	1.03157	0.94528	0.12204
19.96	1.01692	0.64669	0.83181	0.26179	0.85613	1.08997	0.97305	0.16535
19.97	1.0297	0.62483	0.82726	0.28628	0.82145	0.99572	0.90859	0.12323
19.98	0.97831	0.62164	0.79998	0.2522	0.82808	1.00829	0.91818	0.12743
[truncated: 3,002 more rows]

## Sheet: RMSF
Residue ID	OTOF-1 time	OTOF-2 times	Mean-OTOF	STD-OTOF	IFI27-1time	IFI27-2 times	Mean-IFI27	STD-IFI27
1	1.3482	0.513	0.9306	0.59058	0.513	0.3775	0.4819	0.14764
2	1.1636	0.5115	0.83755	0.4611	0.5115	0.2675	0.33275	0.09228
3	1.0491	0.7053	0.8772	0.2431	0.7053	0.1521	0.2176	0.09263
4	1.0093	0.5977	0.8035	0.29105	0.5977	0.1676	0.2298	0.08796
5	0.9354	0.8164	0.8759	0.08415	0.8164	0.1617	0.249	0.12346
6	0.9961	0.7603	0.8782	0.16674	0.7603	0.1804	0.28435	0.14701
7	0.9883	1.0039	0.9961	0.01103	1.0039	0.1408	0.2067	0.0932
8	1.0641	0.9379	1.001	0.08924	0.9379	0.1735	0.2318	0.08245
9	1.1465	1.1554	1.15095	0.00629	1.1554	0.1913	0.2307	0.05572
10	1.1602	1.3537	1.25695	0.13683	1.3537	0.1824	0.19595	0.01916
11	1.2983	1.515	1.40665	0.15323	1.515	0.2135	0.2191	0.00792
12	1.4479	1.7596	1.60375	0.22041	1.7596	0.2487	0.2397	0.01273
13	1.3402	1.6569	1.49855	0.22394	1.6569	0.2877	0.2361	0.07297
14	1.4396	2.0225	1.73105	0.41217	2.0225	0.2278	0.20145	0.03726
15	1.5118	1.8736	1.6927	0.25583	1.8736	0.2063	0.20025	0.00856
16	1.6481	1.769	1.70855	0.08549	1.769	0.2853	0.2558	0.04172
17	1.4544	1.653	1.5537	0.14043	1.653	0.2851	0.2249	0.08514
18	1.4123	1.5919	1.5021	0.127	1.5919	0.2871	0.24515	0.05933
19	1.2837	1.5473	1.4155	0.18639	1.5473	0.3086	0.302	0.00933
20	1.1097	1.4355	1.2726	0.23038	1.4355	0.3896	0.286	0.14651
21	1.0137	1.3086	1.16115	0.20853	1.3086	0.431	0.31725	0.16087
22	0.9605	1.4083	1.1844	0.31664	1.4083	0.4445	0.34485	0.14093
23	0.9383	1.1532	1.04575	0.15196	1.1532	0.4453	0.32925	0.16412
24	0.9786	1.2801	1.12935	0.21319	1.2801	0.4664	0.37745	0.12579
25	1.0729	1.0579	1.0654	0.01061	1.0579	0.5999	0.48545	0.16186
26	1.2232	1.0919	1.15755	0.09284	1.0919	0.6182	0.493	0.17706
27	1.1358	1.3519	1.24385	0.15281	1.3519	0.5206	0.40725	0.1603
28	1.1514	1.1904	1.1709	0.02758	1.1904	0.5376	0.4665	0.10055
29	1.0388	1.2832	1.161	0.17282	1.2832	0.4492	0.41885	0.04292
30	1.0638	1.0921	1.07795	0.02001	1.0921	0.4422	0.42825	0.01973
31	1.047	1.3725	1.20975	0.23016	1.3725	0.5171	0.4348	0.11639
32	1.1012	1.1675	1.13435	0.04688	1.1675	0.5077	0.43	0.10988
33	1.2776	1.0452	1.1614	0.16433	1.0452	0.4024	0.3805	0.03097
34	1.31	1.3199	1.31495	0.007	1.3199	0.3731	0.356	0.02418
35	1.321	1.2472	1.2841	0.05218	1.2472	0.3223	0.311	0.01598
36	1.5393	1.4008	1.47005	0.09793	1.4008	0.3023	0.2762	0.03691
37	1.6268	1.5333	1.58005	0.06611	1.5333	0.2784	0.2803	0.00269
38	1.4436	1.4591	1.45135	0.01096	1.4591	0.2913	0.29525	0.00559
39	1.6306	1.617	1.6238	0.00962	1.617	0.269	0.2342	0.04921
40	1.5152	1.6127	1.56395	0.06894	1.6127	0.2308	0.20935	0.03033
41	1.4027	1.3767	1.3897	0.01838	1.3767	0.2314	0.2425	0.0157
42	1.2499	1.251	1.25045	0.000777817	1.251	0.2659	0.2525	0.01895
43	1.2931	1.0475	1.1703	0.17367	1.0475	0.2312	0.2072	0.03394
44	1.1354	1.0976	1.1165	0.02673	1.0976	0.2123	0.2156	0.00467
45	1.1565	0.7757	0.9661	0.26927	0.7757	0.2401	0.23555	0.00643
46	1.092	0.8617	0.97685	0.16285	0.8617	0.234	0.23365	0.000494975
47	1.0545	0.6691	0.8618	0.27252	0.6691	0.2117	0.2042	0.01061
48	1.0101	0.8544	0.93225	0.1101	0.8544	0.1686	0.189	0.02885
49	1.1541	0.662	0.90805	0.34797	0.662	0.2797	0.2915	0.01669
50	1.0724	0.862	0.9672	0.14878	0.862	0.244	0.2321	0.01683
51	1.2743	0.7111	0.9927	0.39824	0.7111	0.1639	0.1795	0.02206
52	1.316	0.6768	0.9964	0.45198	0.6768	0.1657	0.2022	0.05162
53	1.5056	0.698	1.1018	0.57106	0.698	0.1963	0.22845	0.04547
54	1.4812	0.7731	1.12715	0.5007	0.7731	0.2146	0.23505	0.02892
55	1.4294	0.7688	1.0991	0.46711	0.7688	0.1304	0.1804	0.07071
56	1.2566	0.8616	1.0591	0.27931	0.8616	0.1481	0.20225	0.07658
57	1.3904	1.1215	1.25595	0.19014	1.1215	0.1552	0.18655	0.04434
58	1.3698	1.2095	1.28965	0.11335	1.2095	0.1714	0.2207	0.06972
59	1.3752	1.4073	1.39125	0.0227	1.4073	0.162	0.21845	0.07983
60	1.2256	1.1835	1.20455	0.02977	1.1835	0.1307	0.1932	0.08839
61	1.1202	1.4022	1.2612	0.1994	1.4022	0.1549	0.19735	0.06003
62	0.9787	1.2022	1.09045	0.15804	1.2022	0.1511	0.2086	0.08132
63	0.9749	1.4572	1.21605	0.34104	1.4572	0.1542	0.2164	0.08796
64	0.9341	1.3382	1.13615	0.28574	1.3382	0.1503	0.18735	0.0524
65	0.9638	1.556	1.2599	0.41875	1.556	0.1719	0.20215	0.04278
66	1.0391	1.544	1.29155	0.35702	1.544	0.1956	0.2461	0.07142
67	1.0468	1.6488	1.3478	0.42568	1.6488	0.1858	0.222	0.05119
68	1.2199	1.7727	1.4963	0.39089	1.7727	0.2047	0.23225	0.03896
69	1.2857	1.6641	1.4749	0.26757	1.6641	0.3361	0.3519	0.02234
70	1.2978	1.8819	1.58985	0.41302	1.8819	0.3387	0.36635	0.0391
71	1.4613	1.8825	1.6719	0.29783	1.8825	0.3254	0.33225	0.00969
72	1.406	2.1354	1.7707	0.51576	2.1354	0.3676	0.38025	0.01789
73	1.3248	2.2032	1.764	0.62112	2.2032	0.4474	0.4692	0.03083
74	1.1446	2.0681	1.60635	0.65301	2.0681	0.4733	0.4836	0.01457
75	1.1122	1.8281	1.47015	0.50622	1.8281	0.5103	0.49555	0.02086
76	1.1851	2.0282	1.60665	0.59616	2.0282	0.5663	0.5699	0.00509
77	1.064	1.8894	1.4767	0.58365	1.8894	0.5738	0.6089	0.04964
78	1.1462	1.8133	1.47975	0.47171	1.8133	0.6214	0.64815	0.03783
79	1.0633	1.7428	1.40305	0.48048	1.7428	0.7037	0.66745	0.05127
80	1.0344	1.713	1.3737	0.47984	1.713	0.7154	0.6577	0.0816
81	1.0057	1.4594	1.23255	0.32081	1.4594	0.6934	0.6161	0.10932
82	1.0692	1.6234	1.3463	0.39188	1.6234	0.5168	0.47815	0.05466
83	1.0271	1.2838	1.15545	0.18151	1.2838	0.4242	0.42255	0.00233
84	1.1683	1.3551	1.2617	0.13209	1.3551	0.2842	0.3775	0.13195
85	1.0831	1.0883	1.0857	0.00368	1.0883	0.2394	0.3065	0.09489
86	1.2573	1.2887	1.273	0.0222	1.2887	0.2479	0.2666	0.02645
87	1.155	1.2102	1.1826	0.03903	1.2102	0.2115	0.2423	0.04356
88	1.0575	0.9144	0.98595	0.10119	0.9144	0.2046	0.25425	0.07022
89	1.1951	0.8888	1.04195	0.21659	0.8888	0.2118	0.2158	0.00566
90	1.2643	1.0727	1.1685	0.13548	1.0727	0.1907	0.17335	0.02454
91	1.1281	1.0634	1.09575	0.04575	1.0634	0.1824	0.19725	0.021
92	1.0684	0.7679	0.91815	0.21249	0.7679	0.2255	0.2676	0.05954
93	0.9966	0.8948	0.9457	0.07198	0.8948	0.2063	0.26805	0.08733
94	0.9897	1.0364	1.01305	0.03302	1.0364	0.182	0.3101	0.18116
95	1.0084	1.0987	1.05355	0.06385	1.0987	0.1735	0.26255	0.12594
96	1.0367	1.2765	1.1566	0.16956	1.2765	0.2156	0.2792	0.08994
97	1.1365	1.4218	1.27915	0.20174	1.4218	0.2235	0.3036	0.11328
98	1.1728	1.6101	1.39145	0.30922	1.6101	0.1823	0.24975	0.09539
99	1.2454	1.7756	1.5105	0.37491	1.7756	0.2024	0.2605	0.08217
100	1.1469	1.7276	1.43725	0.41062	1.7276	0.2017	0.2341	0.04582
101	1.1743	1.9148	1.54455	0.52361	1.9148	0.1971	0.2264	0.04144
102	1.253	2.1143	1.68365	0.60903	2.1143	0.1856	0.2543	0.09716
103	1.2163	2.1727	1.6945	0.67628	2.1727	0.1887	0.23345	0.06329
104	1.3421	2.3658	1.85395	0.72387	2.3658	0.2701	0.27775	0.01082
105	1.2703	2.2774	1.77385	0.71213	2.2774	0.258	0.2764	0.02602
106	1.3545	2.2433	1.7989	0.62848	2.2433	0.2188	0.2632	0.06279
107	1.3809	2.1701	1.7755	0.55805	2.1701	0.2692	0.28365	0.02044
108	1.3286	2.0103	1.66945	0.48203	2.0103	0.2726	0.25545	0.02425
109	1.532	1.992	1.762	0.32527	1.992	0.301	0.2925	0.01202
110	1.2685	1.7551	1.5118	0.34408	1.7551	0.3095	0.31795	0.01195
111	1.2127	1.5723	1.3925	0.25428	1.5723	0.23	0.2507	0.02927
112	1.0563	1.3697	1.213	0.22161	1.3697	0.2321	0.2446	0.01768
113	1.0594	1.1788	1.1191	0.08443	1.1788	0.2745	0.2845	0.01414
114	0.9582	1.0767	1.01745	0.08379	1.0767	0.3065	0.318	0.01626
115	0.9581	0.8396	0.89885	0.08379	0.8396	0.2758	0.2755	0.000424264
116	0.9342	0.857	0.8956	0.05459	0.857	0.308	0.2913	0.02362
117	0.9887	0.6656	0.82715	0.22847	0.6656	0.3684	0.3495	0.02673
118	1.1409	0.6316	0.88625	0.36013	0.6316	0.363	0.35375	0.01308
119	1.1138	0.4459	0.77985	0.47228	0.4459	0.3678	0.3332	0.04893
120	1.2275	0.4287	0.8281	0.56484	0.4287	0.4644	0.4282	0.05119
121	1.2882	0.4367	0.86245	0.6021	0.4367	0.5054	0.4314	0.10465
122	1.3329	0.5082	0.92055	0.58315	0.5082	0.6002	0.53495	0.09228
123	1.1713	0.5523	0.8618	0.4377	0.5523		--	--
124	1.2959	0.5843	0.9401	0.50318	0.5843		--	--
125	1.2353	0.5858	0.91055	0.45927	0.5858		--	--
126	1.0845	0.6036	0.84405	0.34005	0.6036		--	--
127	1.0479	0.6131	0.8305	0.30745	0.6131		--	--
128	1.0999	0.6753	0.8876	0.30024	0.6753		--	--
129	1.111	0.5239	0.81745	0.41514	0.5239		--	--
130	1.1696	0.6013	0.88545	0.40185	0.6013		--	--
131	1.1435	0.5001	0.8218	0.45495	0.5001		--	--
132	1.122	0.5477	0.83485	0.40609	0.5477		--	--
133	1.2357	0.8195	1.0276	0.2943	0.8195		--	--
134	1.2757	0.662	0.96885	0.43395	0.662		--	--
135	1.2852	0.6119	0.94855	0.47609	0.6119		--	--
136	1.2305	0.6458	0.93815	0.41345	0.6458		--	--
137	1.3396	0.7417	1.04065	0.42278	0.7417		--	--
138	1.2397	0.6525	0.9461	0.41521	0.6525		--	--
139	1.1941	0.548	0.87105	0.45686	0.548		--	--
140	1.159	0.5917	0.87535	0.40114	0.5917		--	--
141	1.3174	0.6391	0.97825	0.47963	0.6391		--	--
142	1.221	0.6807	0.95085	0.38205	0.6807		--	--
143	1.4628	0.7606	1.1117	0.49653	0.7606		--	--
144	1.5846	0.9385	1.26155	0.45686	0.9385		--	--
145	1.3269	0.8454	1.08615	0.34047	0.8454		--	--
146	1.1839	0.7456	0.96475	0.30992	0.7456		--	--
147	1.1318	0.7572	0.9445	0.26488	0.7572		--	--
148	1.2163	0.8976	1.05695	0.22535	0.8976		--	--
149	1.1319	0.8439	0.9879	0.20365	0.8439		--	--
150	0.9474	0.7922	0.8698	0.10974	0.7922		--	--
151	0.9331	0.9133	0.9232	0.014	0.9133		--	--
152	0.8104	0.874	0.8422	0.04497	0.874		--	--
153	0.8359	0.825	0.83045	0.00771	0.825		--	--
154	0.6536	0.8658	0.7597	0.15005	0.8658		--	--
155	0.5485	0.7641	0.6563	0.15245	0.7641		--	--
156	0.5058	0.6511	0.57845	0.10274	0.6511		--	--
157	0.5455	0.6107	0.5781	0.0461	0.6107		--	--
158	0.51	0.5304	0.5202	0.01442	0.5304		--	--
159	0.4682	0.5597	0.51395	0.0647	0.5597		--	--
160	0.4932	0.5249	0.50905	0.02242	0.5249		--	--
161	0.4462	0.6438	0.545	0.13972	0.6438		--	--
162	0.4723	0.6208	0.54655	0.10501	0.6208		--	--
163	0.4833	0.6377	0.5605	0.10918	0.6377		--	--
164	0.4308	0.552	0.4914	0.0857	0.552		--	--
165	0.4303	0.4965	0.4634	0.04681	0.4965		--	--
166	0.4678	0.5036	0.4857	0.02531	0.5036		--	--
167	0.4062	0.5186	0.4624	0.07948	0.5186		--	--
168	0.4386	0.5569	0.49775	0.08365	0.5569		--	--
169	0.4316	0.6351	0.53335	0.1439	0.6351		--	--
170	0.3852	0.6381	0.51165	0.17883	0.6381		--	--
171	0.3586	0.6622	0.5104	0.21468	0.6622		--	--
172	0.3585	0.6791	0.5188	0.2267	0.6791		--	--
173	0.4143	0.9431	0.6787	0.37392	0.9431		--	--
174	0.4176	0.6989	0.55825	0.19891	0.6989		--	--
175	0.43	0.6451	0.53755	0.1521	0.6451		--	--
176	0.5107	0.5937	0.5522	0.05869	0.5937		--	--
177	0.4801	0.5816	0.53085	0.07177	0.5816		--	--
178	0.4766	0.6139	0.54525	0.09709	0.6139		--	--
179	0.5438	0.6542	0.599	0.07806	0.6542		--	--
180	0.6131	0.638	0.62555	0.01761	0.638		--	--
181	0.5552	0.5472	0.5512	0.00566	0.5472		--	--
182	0.4956	0.532	0.5138	0.02574	0.532		--	--
183	0.5612	0.5769	0.56905	0.0111	0.5769		--	--
184	0.5078	0.5927	0.55025	0.06003	0.5927		--	--
185	0.4513	0.5591	0.5052	0.07623	0.5591		--	--
186	0.5145	0.5904	0.55245	0.05367	0.5904		--	--
187	0.5895	0.6332	0.61135	0.0309	0.6332		--	--
188	0.6057	0.5618	0.58375	0.03104	0.5618		--	--
189	0.486	0.5412	0.5136	0.03903	0.5412		--	--
190	0.4203	0.5509	0.4856	0.09235	0.5509		--	--
191	0.4397	0.5658	0.50275	0.08917	0.5658		--	--
192	0.5822	0.6142	0.5982	0.02263	0.6142		--	--
193	0.4819	0.5286	0.50525	0.03302	0.5286		--	--
194	0.5008	0.5373	0.51905	0.02581	0.5373		--	--
195	0.5533	0.4501	0.5017	0.07297	0.4501		--	--
196	0.4823	0.3736	0.42795	0.07686	0.3736		--	--
197	0.5205	0.4427	0.4816	0.05501	0.4427		--	--
198	0.5844	0.3915	0.48795	0.1364	0.3915		--	--
199	0.5136	0.3891	0.45135	0.08803	0.3891		--	--
200	0.4875	0.4145	0.451	0.05162	0.4145		--	--
201	0.5277	0.4843	0.506	0.03069	0.4843		--	--
202	0.4001	0.4852	0.44265	0.06017	0.4852		--	--
203	0.4805	0.5965	0.5385	0.08202	0.5965		--	--
204	0.3922	0.6058	0.499	0.15104	0.6058		--	--
205	0.3045	0.4716	0.38805	0.11816	0.4716		--	--
206	0.3015	0.4427	0.3721	0.09984	0.4427		--	--
207	0.4151	0.562	0.48855	0.10387	0.562		--	--
208	0.312	0.4627	0.38735	0.10656	0.4627		--	--
209	0.3041	0.4456	0.37485	0.10006	0.4456		--	--
210	0.3902	0.4974	0.4438	0.0758	0.4974		--	--
211	0.4224	0.5336	0.478	0.07863	0.5336		--	--
212	0.3753	0.463	0.41915	0.06201	0.463		--	--
213	0.3983	0.5077	0.453	0.07736	0.5077		--	--
214	0.3794	0.5985	0.48895	0.15493	0.5985		--	--
215	0.3453	0.4929	0.4191	0.10437	0.4929		--	--
216	0.336	0.4545	0.39525	0.08379	0.4545		--	--
217	0.2519	0.3921	0.322	0.09914	0.3921		--	--
218	0.2913	0.4214	0.35635	0.09199	0.4214		--	--
219	0.2475	0.3678	0.30765	0.08506	0.3678		--	--
220	0.2436	0.3631	0.30335	0.0845	0.3631		--	--
221	0.3013	0.4112	0.35625	0.07771	0.4112		--	--
222	0.3064	0.4576	0.382	0.10691	0.4576		--	--
223	0.3894	0.5241	0.45675	0.09525	0.5241		--	--
224	0.3246	0.5028	0.4137	0.12601	0.5028		--	--
225	0.3204	0.4592	0.3898	0.09815	0.4592		--	--
226	0.3404	0.4855	0.41295	0.1026	0.4855		--	--
227	0.2915	0.5053	0.3984	0.15118	0.5053		--	--
228	0.27	0.4775	0.37375	0.14672	0.4775		--	--
229	0.3187	0.4799	0.3993	0.11399	0.4799		--	--
230	0.2805	0.508	0.39425	0.16087	0.508		--	--
231	0.2518	0.4891	0.37045	0.1678	0.4891		--	--
232	0.3116	0.474	0.3928	0.11483	0.474		--	--
233	0.3004	0.3649	0.33265	0.04561	0.3649		--	--
234	0.2972	0.3091	0.30315	0.00841	0.3091		--	--
235	0.2524	0.3461	0.29925	0.06626	0.3461		--	--
236	0.2633	0.3355	0.2994	0.05105	0.3355		--	--
237	0.1779	0.2939	0.2359	0.08202	0.2939		--	--
238	0.1655	0.2837	0.2246	0.08358	0.2837		--	--
239	0.2025	0.2778	0.24015	0.05325	0.2778		--	--
240	0.1487	0.209	0.17885	0.04264	0.209		--	--
241	0.1863	0.2464	0.21635	0.0425	0.2464		--	--
242	0.2171	0.2099	0.2135	0.00509	0.2099		--	--
243	0.2036	0.2403	0.22195	0.02595	0.2403		--	--
244	0.2773	0.232	0.25465	0.03203	0.232		--	--
245	0.2495	0.3392	0.29435	0.06343	0.3392		--	--
246	0.2339	0.3305	0.2822	0.06831	0.3305		--	--
247	0.2378	0.2793	0.25855	0.02934	0.2793		--	--
248	0.2591	0.2836	0.27135	0.01732	0.2836		--	--
249	0.2744	0.2463	0.26035	0.01987	0.2463		--	--
250	0.1987	0.2024	0.20055	0.00262	0.2024		--	--
251	0.1709	0.1423	0.1566	0.02022	0.1423		--	--
252	0.192	0.1754	0.1837	0.01174	0.1754		--	--
253	0.1587	0.1488	0.15375	0.007	0.1488		--	--
254	0.1574	0.1512	0.1543	0.00438	0.1512		--	--
255	0.1475	0.1662	0.15685	0.01322	0.1662		--	--
256	0.1449	0.1605	0.1527	0.01103	0.1605		--	--
257	0.1462	0.1792	0.1627	0.02333	0.1792		--	--
258	0.1466	0.1834	0.165	0.02602	0.1834		--	--
259	0.1455	0.195	0.17025	0.035	0.195		--	--
260	0.1542	0.2002	0.1772	0.03253	0.2002		--	--
261	0.1538	0.2265	0.19015	0.05141	0.2265		--	--
262	0.1681	0.25	0.20905	0.05791	0.25		--	--
263	0.1613	0.2362	0.19875	0.05296	0.2362		--	--
264	0.2115	0.2838	0.24765	0.05112	0.2838		--	--
265	0.2148	0.2958	0.2553	0.05728	0.2958		--	--
266	0.1731	0.2423	0.2077	0.04893	0.2423		--	--
267	0.2099	0.2805	0.2452	0.04992	0.2805		--	--
268	0.1968	0.2797	0.23825	0.05862	0.2797		--	--
269	0.2286	0.3446	0.2866	0.08202	0.3446		--	--
270	0.2217	0.3191	0.2704	0.06887	0.3191		--	--
271	0.1833	0.2345	0.2089	0.0362	0.2345		--	--
272	0.1826	0.2134	0.198	0.02178	0.2134		--	--
273	0.1694	0.2091	0.18925	0.02807	0.2091		--	--
274	0.1731	0.2049	0.189	0.02249	0.2049		--	--
275	0.1598	0.1921	0.17595	0.02284	0.1921		--	--
276	0.1589	0.1798	0.16935	0.01478	0.1798		--	--
277	0.1682	0.1812	0.1747	0.00919	0.1812		--	--
278	0.1813	0.1878	0.18455	0.0046	0.1878		--	--
279	0.1589	0.1619	0.1604	0.00212	0.1619		--	--
280	0.1758	0.1723	0.17405	0.00247	0.1723		--	--
281	0.2357	0.2126	0.22415	0.01633	0.2126		--	--
282	0.2034	0.1888	0.1961	0.01032	0.1888		--	--
283	0.2016	0.2013	0.20145	0.000212132	0.2013		--	--
284	0.1607	0.1775	0.1691	0.01188	0.1775		--	--
285	0.1723	0.1827	0.1775	0.00735	0.1827		--	--
286	0.1592	0.1871	0.17315	0.01973	0.1871		--	--
287	0.1639	0.2043	0.1841	0.02857	0.2043		--	--
288	0.2185	0.2591	0.2388	0.02871	0.2591		--	--
289	0.1731	0.2202	0.19665	0.0333	0.2202		--	--
290	0.2249	0.2326	0.22875	0.00544	0.2326		--	--
291	0.1935	0.2446	0.21905	0.03613	0.2446		--	--
292	0.1847	0.2424	0.21355	0.0408	0.2424		--	--
293	0.1794	0.2539	0.21665	0.05268	0.2539		--	--
294	0.1728	0.2664	0.2196	0.06619	0.2664		--	--
295	0.1646	0.2384	0.2015	0.05218	0.2384		--	--
296	0.1668	0.2512	0.209	0.05968	0.2512		--	--
297	0.158	0.214	0.186	0.0396	0.214		--	--
298	0.1629	0.2436	0.20325	0.05706	0.2436		--	--
299	0.1515	0.2244	0.18795	0.05155	0.2244		--	--
300	0.1452	0.1848	0.165	0.028	0.1848		--	--
301	0.1453	0.1738	0.15955	0.02015	0.1738		--	--
302	0.1557	0.1671	0.1614	0.00806	0.1671		--	--
303	0.148	0.1539	0.15095	0.00417	0.1539		--	--
304	0.1758	0.1691	0.17245	0.00474	0.1691		--	--
305	0.16	0.1655	0.16275	0.00389	0.1655		--	--
306	0.162	0.132	0.147	0.02121	0.132		--	--
307	0.182	0.1499	0.16595	0.0227	0.1499		--	--
308	0.178	0.156	0.167	0.01556	0.156		--	--
309	0.1846	0.1731	0.17885	0.00813	0.1731		--	--
310	0.2395	0.23	0.23475	0.00672	0.23		--	--
311	0.1912	0.1702	0.1807	0.01485	0.1702		--	--
312	0.1744	0.1707	0.17255	0.00262	0.1707		--	--
313	0.1787	0.2104	0.19455	0.02242	0.2104		--	--
314	0.1777	0.1808	0.17925	0.00219	0.1808		--	--
315	0.1744	0.1888	0.1816	0.01018	0.1888		--	--
316	0.1646	0.1884	0.1765	0.01683	0.1884		--	--
317	0.1499	0.1725	0.1612	0.01598	0.1725		--	--
318	0.1761	0.1978	0.18695	0.01534	0.1978		--	--
319	0.1614	0.1955	0.17845	0.02411	0.1955		--	--
320	0.1648	0.1977	0.18125	0.02326	0.1977		--	--
321	0.1646	0.2095	0.18705	0.03175	0.2095		--	--
322	0.1753	0.2005	0.1879	0.01782	0.2005		--	--
323	0.1938	0.2281	0.21095	0.02425	0.2281		--	--
324	0.2176	0.27	0.2438	0.03705	0.27		--	--
325	0.2691	0.3493	0.3092	0.05671	0.3493		--	--
326	0.3297	0.4442	0.38695	0.08096	0.4442		--	--
327	0.3942	0.5174	0.4558	0.08712	0.5174		--	--
328	0.4212	0.5669	0.49405	0.10303	0.5669		--	--
329	0.3905	0.4916	0.44105	0.07149	0.4916		--	--
330	0.3459	0.3061	0.326	0.02814	0.3061		--	--
331	0.2501	0.2347	0.2424	0.01089	0.2347		--	--
332	0.2116	0.2316	0.2216	0.01414	0.2316		--	--
333	0.183	0.2172	0.2001	0.02418	0.2172		--	--
334	0.179	0.2136	0.1963	0.02447	0.2136		--	--
335	0.165	0.2055	0.18525	0.02864	0.2055		--	--
336	0.1643	0.2059	0.1851	0.02942	0.2059		--	--
337	0.1544	0.2057	0.18005	0.03627	0.2057		--	--
338	0.1755	0.2124	0.19395	0.02609	0.2124		--	--
339	0.1728	0.2049	0.18885	0.0227	0.2049		--	--
340	0.1553	0.1913	0.1733	0.02546	0.1913		--	--
341	0.1514	0.172	0.1617	0.01457	0.172		--	--
342	0.1534	0.176	0.1647	0.01598	0.176		--	--
343	0.1583	0.1945	0.1764	0.0256	0.1945		--	--
344	0.1453	0.1906	0.16795	0.03203	0.1906		--	--
345	0.1633	0.1839	0.1736	0.01457	0.1839		--	--
346	0.1646	0.1954	0.18	0.02178	0.1954		--	--
347	0.1617	0.2085	0.1851	0.03309	0.2085		--	--
348	0.1532	0.2069	0.18005	0.03797	0.2069		--	--
349	0.1654	0.1978	0.1816	0.02291	0.1978		--	--
350	0.1445	0.1827	0.1636	0.02701	0.1827		--	--
351	0.1396	0.2151	0.17735	0.05339	0.2151		--	--
352	0.1362	0.2138	0.175	0.05487	0.2138		--	--
353	0.2223	0.2535	0.2379	0.02206	0.2535		--	--
354	0.1748	0.2411	0.20795	0.04688	0.2411		--	--
355	0.1543	0.2351	0.1947	0.05713	0.2351		--	--
356	0.1542	0.2382	0.1962	0.0594	0.2382		--	--
357	0.1523	0.2193	0.1858	0.04738	0.2193		--	--
358	0.1675	0.2521	0.2098	0.05982	0.2521		--	--
359	0.1647	0.2312	0.19795	0.04702	0.2312		--	--
360	0.1771	0.2424	0.20975	0.04617	0.2424		--	--
361	0.1881	0.2383	0.2132	0.0355	0.2383		--	--
362	0.1872	0.2594	0.2233	0.05105	0.2594		--	--
363	0.2236	0.2573	0.24045	0.02383	0.2573		--	--
364	0.2183	0.2885	0.2534	0.04964	0.2885		--	--
365	0.2185	0.2861	0.2523	0.0478	0.2861		--	--
366	0.2146	0.2884	0.2515	0.05218	0.2884		--	--
367	0.2143	0.2861	0.2502	0.05077	0.2861		--	--
368	0.1985	0.2692	0.23385	0.04999	0.2692		--	--
369	0.2154	0.2848	0.2501	0.04907	0.2848		--	--
370	0.1835	0.2463	0.2149	0.04441	0.2463		--	--
371	0.1655	0.2376	0.20155	0.05098	0.2376		--	--
372	0.167	0.2579	0.21245	0.06428	0.2579		--	--
373	0.1524	0.2194	0.1859	0.04738	0.2194		--	--
374	0.1542	0.2388	0.1965	0.05982	0.2388		--	--
375	0.1581	0.2232	0.19065	0.04603	0.2232		--	--
376	0.1482	0.2173	0.18275	0.04886	0.2173		--	--
377	0.148	0.2118	0.1799	0.04511	0.2118		--	--
378	0.1354	0.181	0.1582	0.03224	0.181		--	--
379	0.1426	0.1801	0.16135	0.02652	0.1801		--	--
380	0.1436	0.1782	0.1609	0.02447	0.1782		--	--
381	0.1334	0.155	0.1442	0.01527	0.155		--	--
382	0.1506	0.1522	0.1514	0.00113	0.1522		--	--
383	0.1436	0.1614	0.1525	0.01259	0.1614		--	--
384	0.1665	0.1928	0.17965	0.0186	0.1928		--	--
385	0.1613	0.1986	0.17995	0.02638	0.1986		--	--
386	0.1487	0.1971	0.1729	0.03422	0.1971		--	--
387	0.2092	0.2226	0.2159	0.00948	0.2226		--	--
388	0.1643	0.2022	0.18325	0.0268	0.2022		--	--
389	0.1888	0.208	0.1984	0.01358	0.208		--	--
390	0.2579	0.2353	0.2466	0.01598	0.2353		--	--
391	0.2457	0.335	0.29035	0.06314	0.335		--	--
392	0.2711	0.3057	0.2884	0.02447	0.3057		--	--
393	0.3173	0.3334	0.32535	0.01138	0.3334		--	--
394	0.3244	0.3339	0.32915	0.00672	0.3339		--	--
395	0.3008	0.3472	0.324	0.03281	0.3472		--	--
396	0.2953	0.357	0.32615	0.04363	0.357		--	--
397	0.3287	0.3526	0.34065	0.0169	0.3526		--	--
398	0.2966	0.3353	0.31595	0.02737	0.3353		--	--
399	0.2415	0.3152	0.27835	0.05211	0.3152		--	--
400	0.1884	0.2706	0.2295	0.05812	0.2706		--	--
401	0.2857	0.3399	0.3128	0.03833	0.3399		--	--
402	0.176	0.2565	0.21625	0.05692	0.2565		--	--
403	0.1642	0.2412	0.2027	0.05445	0.2412		--	--
404	0.1628	0.2403	0.20155	0.0548	0.2403		--	--
405	0.1643	0.2246	0.19445	0.04264	0.2246		--	--
406	0.1719	0.2462	0.20905	0.05254	0.2462		--	--
407	0.2232	0.2474	0.2353	0.01711	0.2474		--	--
408	0.3071	0.3389	0.323	0.02249	0.3389		--	--
409	0.3833	0.3047	0.344	0.05558	0.3047		--	--
410	0.2843	0.2758	0.28005	0.00601	0.2758		--	--
411	0.3106	0.297	0.3038	0.00962	0.297		--	--
412	0.3006	0.2925	0.29655	0.00573	0.2925		--	--
413	0.3162	0.3725	0.34435	0.03981	0.3725		--	--
414	0.1952	0.2658	0.2305	0.04992	0.2658		--	--
415	0.2318	0.339	0.2854	0.0758	0.339		--	--
416	0.1993	0.2787	0.239	0.05614	0.2787		--	--
417	0.1912	0.277	0.2341	0.06067	0.277		--	--
418	0.209	0.3192	0.2641	0.07792	0.3192		--	--
419	0.1781	0.2865	0.2323	0.07665	0.2865		--	--
420	0.1939	0.3009	0.2474	0.07566	0.3009		--	--
421	0.1777	0.2778	0.22775	0.07078	0.2778		--	--
422	0.1935	0.3142	0.25385	0.08535	0.3142		--	--
423	0.1852	0.2966	0.2409	0.07877	0.2966		--	--
424	0.1864	0.3209	0.25365	0.09511	0.3209		--	--
425	0.2122	0.343	0.2776	0.09249	0.343		--	--
426	0.1832	0.315	0.2491	0.0932	0.315		--	--
427	0.2062	0.336	0.2711	0.09178	0.336		--	--
428	0.1802	0.3139	0.24705	0.09454	0.3139		--	--
429	0.1881	0.3093	0.2487	0.0857	0.3093		--	--
430	0.1867	0.2972	0.24195	0.07814	0.2972		--	--
431	0.1998	0.3469	0.27335	0.10402	0.3469		--	--
432	0.2047	0.306	0.25535	0.07163	0.306		--	--
433	0.2149	0.3194	0.26715	0.07389	0.3194		--	--
434	0.2493	0.3359	0.2926	0.06124	0.3359		--	--
435	0.2617	0.3727	0.3172	0.07849	0.3727		--	--
436	0.4298	0.4175	0.42365	0.0087	0.4175		--	--
437	0.5345	0.511	0.52275	0.01662	0.511		--	--
438	0.3417	0.4465	0.3941	0.0741	0.4465		--	--
439	0.5076	0.4737	0.49065	0.02397	0.4737		--	--
440	0.5754	0.4109	0.49315	0.11632	0.4109		--	--
441	0.5536	0.4271	0.49035	0.08945	0.4271		--	--
442	0.3585	0.5469	0.4527	0.13322	0.5469		--	--
443	0.4181	0.4846	0.45135	0.04702	0.4846		--	--
444	0.5268	0.4484	0.4876	0.05544	0.4484		--	--
445	0.5073	0.4127	0.46	0.06689	0.4127		--	--
446	0.4047	0.3996	0.40215	0.00361	0.3996		--	--
447	0.4362	0.4181	0.42715	0.0128	0.4181		--	--
448	0.351	0.4367	0.39385	0.0606	0.4367		--	--
449	0.2445	0.3644	0.30445	0.08478	0.3644		--	--
450	0.22	0.3618	0.2909	0.10027	0.3618		--	--
451	0.2086	0.3521	0.28035	0.10147	0.3521		--	--
452	0.1987	0.3166	0.25765	0.08337	0.3166		--	--
453	0.2008	0.3106	0.2557	0.07764	0.3106		--	--
454	0.1874	0.3032	0.2453	0.08188	0.3032		--	--
455	0.1826	0.2701	0.22635	0.06187	0.2701		--	--
456	0.177	0.2728	0.2249	0.06774	0.2728		--	--
457	0.1943	0.2596	0.22695	0.04617	0.2596		--	--
458	0.1745	0.249	0.21175	0.05268	0.249		--	--
459	0.2464	0.3067	0.27655	0.04264	0.3067		--	--
460	0.1882	0.2509	0.21955	0.04434	0.2509		--	--
461	0.1781	0.2407	0.2094	0.04426	0.2407		--	--
462	0.177	0.2284	0.2027	0.03635	0.2284		--	--
463	0.1903	0.2541	0.2222	0.04511	0.2541		--	--
464	0.2004	0.2498	0.2251	0.03493	0.2498		--	--
465	0.1735	0.248	0.21075	0.05268	0.248		--	--
466	0.1957	0.2752	0.23545	0.05621	0.2752		--	--
467	0.1839	0.2823	0.2331	0.06958	0.2823		--	--
468	0.1916	0.2965	0.24405	0.07418	0.2965		--	--
469	0.1965	0.3047	0.2506	0.07651	0.3047		--	--
470	0.2253	0.3376	0.28145	0.07941	0.3376		--	--
471	0.2703	0.3617	0.316	0.06463	0.3617		--	--
472	0.2051	0.3433	0.2742	0.09772	0.3433		--	--
473	0.2023	0.3342	0.26825	0.09327	0.3342		--	--
474	0.1968	0.3278	0.2623	0.09263	0.3278		--	--
475	0.1951	0.3836	0.28935	0.13329	0.3836		--	--
476	0.1896	0.3229	0.25625	0.09426	0.3229		--	--
477	0.2235	0.3477	0.2856	0.08782	0.3477		--	--
478	0.1891	0.3069	0.248	0.0833	0.3069		--	--
479	0.1978	0.328	0.2629	0.09207	0.328		--	--
480	0.2	0.31	0.255	0.07778	0.31		--	--
481	0.1893	0.3	0.24465	0.07828	0.3		--	--
482	0.1798	0.2689	0.22435	0.063	0.2689		--	--
483	0.189	0.2706	0.2298	0.0577	0.2706		--	--
484	0.176	0.2501	0.21305	0.0524	0.2501		--	--
485	0.1835	0.2563	0.2199	0.05148	0.2563		--	--
486	0.184	0.2476	0.2158	0.04497	0.2476		--	--
487	0.1808	0.2538	0.2173	0.05162	0.2538		--	--
488	0.1977	0.2823	0.24	0.05982	0.2823		--	--
489	0.1837	0.2648	0.22425	0.05735	0.2648		--	--
490	0.1702	0.2521	0.21115	0.05791	0.2521		--	--
491	0.1653	0.2307	0.198	0.04624	0.2307		--	--
492	0.1724	0.2562	0.2143	0.05926	0.2562		--	--
493	0.2222	0.2851	0.25365	0.04448	0.2851		--	--
494	0.1734	0.2124	0.1929	0.02758	0.2124		--	--
495	0.1821	0.2552	0.21865	0.05169	0.2552		--	--
496	0.1761	0.2307	0.2034	0.03861	0.2307		--	--
497	0.1815	0.255	0.21825	0.05197	0.255		--	--
498	0.1672	0.2382	0.2027	0.0502	0.2382		--	--
499	0.1772	0.2669	0.22205	0.06343	0.2669		--	--
500	0.174	0.25	0.212	0.05374	0.25		--	--
501	0.2041	0.2768	0.24045	0.05141	0.2768		--	--
502	0.2445	0.2953	0.2699	0.03592	0.2953		--	--
503	0.2692	0.3152	0.2922	0.03253	0.3152		--	--
504	0.3937	0.3979	0.3958	0.00297	0.3979		--	--
505	0.3266	0.341	0.3338	0.01018	0.341		--	--
506	0.2934	0.2987	0.29605	0.00375	0.2987		--	--
507	0.2129	0.288	0.25045	0.0531	0.288		--	--
508	0.1981	0.2658	0.23195	0.04787	0.2658		--	--
509	0.174	0.2443	0.20915	0.04971	0.2443		--	--
510	0.1813	0.2617	0.2215	0.05685	0.2617		--	--
511	0.168	0.2419	0.20495	0.05226	0.2419		--	--
512	0.162	0.2291	0.19555	0.04745	0.2291		--	--
513	0.168	0.2489	0.20845	0.0572	0.2489		--	--
514	0.1804	0.2328	0.2066	0.03705	0.2328		--	--
515	0.1707	0.2567	0.2137	0.06081	0.2567		--	--
516	0.1682	0.2462	0.2072	0.05515	0.2462		--	--
517	0.1856	0.2604	0.223	0.05289	0.2604		--	--
518	0.172	0.2667	0.21935	0.06696	0.2667		--	--
519	0.1755	0.2845	0.23	0.07707	0.2845		--	--
520	0.1765	0.2913	0.2339	0.08118	0.2913		--	--
521	0.1899	0.2996	0.24475	0.07757	0.2996		--	--
522	0.2125	0.3142	0.26335	0.07191	0.3142		--	--
523	0.2738	0.325	0.2994	0.0362	0.325		--	--
524	0.2711	0.3344	0.30275	0.04476	0.3344		--	--
525	0.3556	0.4	0.3778	0.0314	0.4		--	--
526	0.2896	0.4319	0.36075	0.10062	0.4319		--	--
527	0.2231	0.3372	0.28015	0.08068	0.3372		--	--
528	0.1995	0.3181	0.2588	0.08386	0.3181		--	--
529	0.2184	0.3254	0.2719	0.07566	0.3254		--	--
530	0.1876	0.2979	0.24275	0.07799	0.2979		--	--
531	0.1787	0.3113	0.245	0.09376	0.3113		--	--
532	0.1797	0.3064	0.24305	0.08959	0.3064		--	--
533	0.1776	0.3266	0.2521	0.10536	0.3266		--	--
534	0.1866	0.3417	0.26415	0.10967	0.3417		--	--
535	0.1812	0.3211	0.25115	0.09892	0.3211		--	--
536	0.1884	0.3284	0.2584	0.09899	0.3284		--	--
537	0.1972	0.2941	0.24565	0.06852	0.2941		--	--
538	0.1755	0.2917	0.2336	0.08217	0.2917		--	--
539	0.1824	0.2678	0.2251	0.06039	0.2678		--	--
540	0.1681	0.26	0.21405	0.06498	0.26		--	--
541	0.1662	0.2401	0.20315	0.05226	0.2401		--	--
542	0.1784	0.2493	0.21385	0.05013	0.2493		--	--
543	0.1843	0.2747	0.2295	0.06392	0.2747		--	--
544	0.2043	0.3244	0.26435	0.08492	0.3244		--	--
545	0.2687	0.3417	0.3052	0.05162	0.3417		--	--
546	0.2999	0.3736	0.33675	0.05211	0.3736		--	--
547	0.2445	0.2978	0.27115	0.03769	0.2978		--	--
548	0.297	0.3355	0.31625	0.02722	0.3355		--	--
549	0.3436	0.4004	0.372	0.04016	0.4004		--	--
550	0.2853	0.2749	0.2801	0.00735	0.2749		--	--
551	0.2384	0.2782	0.2583	0.02814	0.2782		--	--
552	0.1631	0.2331	0.1981	0.0495	0.2331		--	--
553	0.2517	0.2471	0.2494	0.00325	0.2471		--	--
554	0.209	0.22	0.2145	0.00778	0.22		--	--
555	0.1576	0.2046	0.1811	0.03323	0.2046		--	--
556	0.1656	0.2263	0.19595	0.04292	0.2263		--	--
557	0.1806	0.2231	0.20185	0.03005	0.2231		--	--
558	0.1665	0.2042	0.18535	0.02666	0.2042		--	--
559	0.1944	0.1961	0.19525	0.0012	0.1961		--	--
560	0.1536	0.2021	0.17785	0.03429	0.2021		--	--
561	0.2029	0.2441	0.2235	0.02913	0.2441		--	--
562	0.1606	0.2303	0.19545	0.04929	0.2303		--	--
563	0.169	0.2337	0.20135	0.04575	0.2337		--	--
564	0.1763	0.2638	0.22005	0.06187	0.2638		--	--
565	0.1757	0.2906	0.23315	0.08125	0.2906		--	--
566	0.1762	0.2735	0.22485	0.0688	0.2735		--	--
567	0.179	0.2922	0.2356	0.08004	0.2922		--	--
568	0.1856	0.3239	0.25475	0.09779	0.3239		--	--
569	0.1838	0.2963	0.24005	0.07955	0.2963		--	--
570	0.1918	0.3222	0.257	0.09221	0.3222		--	--
571	0.1934	0.3087	0.25105	0.08153	0.3087		--	--
572	0.1761	0.3012	0.23865	0.08846	0.3012		--	--
573	0.1884	0.3039	0.24615	0.08167	0.3039		--	--
574	0.1846	0.3037	0.24415	0.08422	0.3037		--	--
575	0.2012	0.3109	0.25605	0.07757	0.3109		--	--
576	0.2536	0.3534	0.3035	0.07057	0.3534		--	--
577	0.2257	0.319	0.27235	0.06597	0.319		--	--
578	0.2521	0.3346	0.29335	0.05834	0.3346		--	--
579	0.2984	0.3585	0.32845	0.0425	0.3585		--	--
580	0.2597	0.3438	0.30175	0.05947	0.3438		--	--
581	0.2828	0.3959	0.33935	0.07997	0.3959		--	--
582	0.3416	0.4044	0.373	0.04441	0.4044		--	--
583	0.3886	0.4449	0.41675	0.03981	0.4449		--	--
584	0.4883	0.4708	0.47955	0.01237	0.4708		--	--
585	0.3051	0.3867	0.3459	0.0577	0.3867		--	--
586	0.2796	0.3439	0.31175	0.04547	0.3439		--	--
587	0.226	0.3156	0.2708	0.06336	0.3156		--	--
588	0.1961	0.2661	0.2311	0.0495	0.2661		--	--
589	0.1863	0.2522	0.21925	0.0466	0.2522		--	--
590	0.2438	0.2922	0.268	0.03422	0.2922		--	--
591	0.1958	0.2547	0.22525	0.04165	0.2547		--	--
592	0.2472	0.2927	0.26995	0.03217	0.2927		--	--
593	0.2065	0.289	0.24775	0.05834	0.289		--	--
594	0.2384	0.3232	0.2808	0.05996	0.3232		--	--
595	0.2641	0.3744	0.31925	0.07799	0.3744		--	--
596	0.2091	0.3293	0.2692	0.08499	0.3293		--	--
597	0.2391	0.3593	0.2992	0.08499	0.3593		--	--
598	0.2299	0.3663	0.2981	0.09645	0.3663		--	--
599	0.2347	0.3586	0.29665	0.08761	0.3586		--	--
600	0.2266	0.3851	0.30585	0.11208	0.3851		--	--
601	0.2588	0.3945	0.32665	0.09595	0.3945		--	--
602	0.2283	0.3892	0.30875	0.11377	0.3892		--	--
603	0.2262	0.3757	0.30095	0.10571	0.3757		--	--
604	0.1853	0.416	0.30065	0.16313	0.416		--	--
605	0.1939	0.3955	0.2947	0.14255	0.3955		--	--
606	0.2753	0.4396	0.35745	0.11618	0.4396		--	--
607	0.2306	0.4061	0.31835	0.1241	0.4061		--	--
608	0.232	0.4005	0.31625	0.11915	0.4005		--	--
609	0.2237	0.3925	0.3081	0.11936	0.3925		--	--
610	0.1944	0.3589	0.27665	0.11632	0.3589		--	--
611	0.2056	0.3685	0.28705	0.11519	0.3685		--	--
612	0.1946	0.3328	0.2637	0.09772	0.3328		--	--
613	0.1902	0.336	0.2631	0.1031	0.336		--	--
614	0.1817	0.3178	0.24975	0.09624	0.3178		--	--
615	0.1877	0.3059	0.2468	0.08358	0.3059		--	--
616	0.1875	0.2991	0.2433	0.07891	0.2991		--	--
617	0.192	0.2873	0.23965	0.06739	0.2873		--	--
618	0.1655	0.2572	0.21135	0.06484	0.2572		--	--
619	0.1701	0.2495	0.2098	0.05614	0.2495		--	--
620	0.1549	0.2215	0.1882	0.04709	0.2215		--	--
621	0.1537	0.1956	0.17465	0.02963	0.1956		--	--
622	0.1589	0.2225	0.1907	0.04497	0.2225		--	--
623	0.1717	0.2106	0.19115	0.02751	0.2106		--	--
624	0.2543	0.2982	0.27625	0.03104	0.2982		--	--
625	0.22	0.2311	0.22555	0.00785	0.2311		--	--
626	0.1876	0.2273	0.20745	0.02807	0.2273		--	--
627	0.1731	0.2538	0.21345	0.05706	0.2538		--	--
628	0.2636	0.3216	0.2926	0.04101	0.3216		--	--
629	0.258	0.333	0.2955	0.05303	0.333		--	--
630	0.2147	0.3019	0.2583	0.06166	0.3019		--	--
631	0.1799	0.2749	0.2274	0.06718	0.2749		--	--
632	0.1929	0.3123	0.2526	0.08443	0.3123		--	--
633	0.186	0.2882	0.2371	0.07227	0.2882		--	--
634	0.2037	0.2939	0.2488	0.06378	0.2939		--	--
635	0.1828	0.2931	0.23795	0.07799	0.2931		--	--
636	0.1746	0.2968	0.2357	0.08641	0.2968		--	--
637	0.1671	0.3123	0.2397	0.10267	0.3123		--	--
638	0.1664	0.3016	0.234	0.0956	0.3016		--	--
639	0.2343	0.329	0.28165	0.06696	0.329		--	--
640	0.1941	0.3405	0.2673	0.10352	0.3405		--	--
641	0.1886	0.3296	0.2591	0.0997	0.3296		--	--
642	0.2086	0.3324	0.2705	0.08754	0.3324		--	--
643	0.3451	0.3314	0.33825	0.00969	0.3314		--	--
644	0.2808	0.3749	0.32785	0.06654	0.3749		--	--
645	0.2011	0.2828	0.24195	0.05777	0.2828		--	--
646	0.2173	0.2837	0.2505	0.04695	0.2837		--	--
647	0.3542	0.2553	0.30475	0.06993	0.2553		--	--
648	0.3596	0.2998	0.3297	0.04228	0.2998		--	--
649	0.3652	0.3553	0.36025	0.007	0.3553		--	--
650	0.3954	0.3444	0.3699	0.03606	0.3444		--	--
651	0.4664	0.4527	0.45955	0.00969	0.4527		--	--
652	0.4419	0.4254	0.43365	0.01167	0.4254		--	--
653	0.5012	0.4333	0.46725	0.04801	0.4333		--	--
654	0.8692	0.4503	0.65975	0.29621	0.4503		--	--
655	0.6587	0.4979	0.5783	0.1137	0.4979		--	--
656	0.8494	0.5009	0.67515	0.24643	0.5009		--	--
657	0.8397	0.6355	0.7376	0.14439	0.6355		--	--
658	0.97	0.6331	0.80155	0.23822	0.6331		--	--
659	0.9592	0.6556	0.8074	0.21468	0.6556		--	--
660	1.0313	0.6983	0.8648	0.23547	0.6983		--	--
661	1.2459	0.7722	1.00905	0.33496	0.7722		--	--
662	1.2978	0.7652	1.0315	0.37661	0.7652		--	--
663	1.227	0.7704	0.9987	0.32286	0.7704		--	--
664	1.0757	0.6318	0.85375	0.31388	0.6318		--	--
665	0.8829	0.6785	0.7807	0.14453	0.6785		--	--
666	0.781	0.7452	0.7631	0.02531	0.7452		--	--
667	0.7818	0.764	0.7729	0.01259	0.764		--	--
668	0.9145	0.7963	0.8554	0.08358	0.7963		--	--
669	1.008	0.8126	0.9103	0.13817	0.8126		--	--
670	0.9822	0.6814	0.8318	0.2127	0.6814		--	--
671	0.7554	0.6347	0.69505	0.08535	0.6347		--	--
672	0.6833	0.5912	0.63725	0.06512	0.5912		--	--
673	0.5845	0.6174	0.60095	0.02326	0.6174		--	--
674	0.5662	0.5582	0.5622	0.00566	0.5582		--	--
675	0.5272	0.5615	0.54435	0.02425	0.5615		--	--
676	0.6025	0.5954	0.59895	0.00502	0.5954		--	--
677	0.5194	0.489	0.5042	0.0215	0.489		--	--
678	0.4794	0.53	0.5047	0.03578	0.53		--	--
679	0.436	0.6475	0.54175	0.14955	0.6475		--	--
680	0.3772	0.4734	0.4253	0.06802	0.4734		--	--
681	0.4737	0.4518	0.46275	0.01549	0.4518		--	--
682	0.317	0.4164	0.3667	0.07029	0.4164		--	--
683	0.2602	0.3822	0.3212	0.08627	0.3822		--	--
684	0.2191	0.3616	0.29035	0.10076	0.3616		--	--
685	0.2016	0.3467	0.27415	0.1026	0.3467		--	--
686	0.1897	0.3226	0.25615	0.09397	0.3226		--	--
687	0.1916	0.3324	0.262	0.09956	0.3324		--	--
688	0.1862	0.3215	0.25385	0.09567	0.3215		--	--
689	0.1984	0.3365	0.26745	0.09765	0.3365		--	--
690	0.209	0.3238	0.2664	0.08118	0.3238		--	--
691	0.213	0.3065	0.25975	0.06611	0.3065		--	--
692	0.2991	0.3423	0.3207	0.03055	0.3423		--	--
693	0.165	0.2733	0.21915	0.07658	0.2733		--	--
694	0.2268	0.3104	0.2686	0.05911	0.3104		--	--
695	0.1934	0.2593	0.22635	0.0466	0.2593		--	--
696	0.1993	0.2354	0.21735	0.02553	0.2354		--	--
697	0.194	0.2413	0.21765	0.03345	0.2413		--	--
698	0.2927	0.345	0.31885	0.03698	0.345		--	--
699	0.211	0.2401	0.22555	0.02058	0.2401		--	--
700	0.1619	0.2137	0.1878	0.03663	0.2137		--	--
701	0.1612	0.2314	0.1963	0.04964	0.2314		--	--
702	0.1847	0.2542	0.21945	0.04914	0.2542		--	--
703	0.1719	0.2768	0.22435	0.07418	0.2768		--	--
704	0.1968	0.3023	0.24955	0.0746	0.3023		--	--
705	0.1752	0.3047	0.23995	0.09157	0.3047		--	--
706	0.2541	0.3572	0.30565	0.0729	0.3572		--	--
707	0.2187	0.2939	0.2563	0.05317	0.2939		--	--
708	0.2762	0.3834	0.3298	0.0758	0.3834		--	--
709	0.2156	0.3194	0.2675	0.0734	0.3194		--	--
710	0.1889	0.3095	0.2492	0.08528	0.3095		--	--
711	0.1954	0.3281	0.26175	0.09383	0.3281		--	--
712	0.2006	0.3284	0.2645	0.09037	0.3284		--	--
713	0.2095	0.3645	0.287	0.1096	0.3645		--	--
714	0.1938	0.3379	0.26585	0.10189	0.3379		--	--
715	0.2262	0.3821	0.30415	0.11024	0.3821		--	--
716	0.1975	0.3559	0.2767	0.11201	0.3559		--	--
717	0.2144	0.372	0.2932	0.11144	0.372		--	--
718	0.1897	0.3448	0.26725	0.10967	0.3448		--	--
719	0.1918	0.3617	0.27675	0.12014	0.3617		--	--
720	0.2049	0.3798	0.29235	0.12367	0.3798		--	--
721	0.1909	0.3433	0.2671	0.10776	0.3433		--	--
722	0.1992	0.3651	0.28215	0.11731	0.3651		--	--
723	0.1897	0.3964	0.29305	0.14616	0.3964		--	--
724	0.1739	0.3266	0.25025	0.10798	0.3266		--	--
725	0.1883	0.3227	0.2555	0.09504	0.3227		--	--
726	0.1852	0.3477	0.26645	0.1149	0.3477		--	--
727	0.1957	0.3488	0.27225	0.10826	0.3488		--	--
728	0.1784	0.3061	0.24225	0.0903	0.3061		--	--
729	0.1736	0.3053	0.23945	0.09313	0.3053		--	--
730	0.185	0.3341	0.25955	0.10543	0.3341		--	--
731	0.1822	0.3188	0.2505	0.09659	0.3188		--	--
732	0.1852	0.2852	0.2352	0.07071	0.2852		--	--
733	0.2372	0.3862	0.3117	0.10536	0.3862		--	--
734	0.1864	0.3103	0.24835	0.08761	0.3103		--	--
735	0.1808	0.2738	0.2273	0.06576	0.2738		--	--
736	0.1884	0.2706	0.2295	0.05812	0.2706		--	--
737	0.2196	0.3411	0.28035	0.08591	0.3411		--	--
738	0.1831	0.2801	0.2316	0.06859	0.2801		--	--
739	0.1956	0.2491	0.22235	0.03783	0.2491		--	--
740	0.2067	0.2925	0.2496	0.06067	0.2925		--	--
741	0.1856	0.2769	0.23125	0.06456	0.2769		--	--
742	0.1897	0.2687	0.2292	0.05586	0.2687		--	--
743	0.2125	0.2511	0.2318	0.02729	0.2511		--	--
744	0.2006	0.2745	0.23755	0.05226	0.2745		--	--
745	0.1921	0.2897	0.2409	0.06901	0.2897		--	--
746	0.2377	0.2842	0.26095	0.03288	0.2842		--	--
747	0.2307	0.2692	0.24995	0.02722	0.2692		--	--
748	0.2114	0.2854	0.2484	0.05233	0.2854		--	--
749	0.2089	0.2874	0.24815	0.05551	0.2874		--	--
750	0.2493	0.2911	0.2702	0.02956	0.2911		--	--
751	0.2228	0.2757	0.24925	0.03741	0.2757		--	--
752	0.2338	0.3138	0.2738	0.05657	0.3138		--	--
753	0.2438	0.2952	0.2695	0.03635	0.2952		--	--
754	0.2331	0.3228	0.27795	0.06343	0.3228		--	--
755	0.2374	0.358	0.2977	0.08528	0.358		--	--
756	0.2017	0.312	0.25685	0.07799	0.312		--	--
757	0.2149	0.3351	0.275	0.08499	0.3351		--	--
758	0.2294	0.3535	0.29145	0.08775	0.3535		--	--
759	0.204	0.3016	0.2528	0.06901	0.3016		--	--
760	0.1905	0.3135	0.252	0.08697	0.3135		--	--
761	0.2478	0.3702	0.309	0.08655	0.3702		--	--
762	0.1973	0.3259	0.2616	0.09093	0.3259		--	--
763	0.1922	0.3102	0.2512	0.08344	0.3102		--	--
764	0.1905	0.3293	0.2599	0.09815	0.3293		--	--
765	0.2106	0.3594	0.285	0.10522	0.3594		--	--
766	0.2283	0.3532	0.29075	0.08832	0.3532		--	--
767	0.1885	0.3239	0.2562	0.09574	0.3239		--	--
768	0.2023	0.3544	0.27835	0.10755	0.3544		--	--
769	0.2184	0.3775	0.29795	0.1125	0.3775		--	--
770	0.1917	0.3427	0.2672	0.10677	0.3427		--	--
771	0.1901	0.3484	0.26925	0.11194	0.3484		--	--
772	0.2163	0.3906	0.30345	0.12325	0.3906		--	--
773	0.1983	0.4313	0.3148	0.16476	0.4313		--	--
774	0.1915	0.3539	0.2727	0.11483	0.3539		--	--
775	0.2109	0.3917	0.3013	0.12784	0.3917		--	--
776	0.2085	0.4163	0.3124	0.14694	0.4163		--	--
777	0.1954	0.3942	0.2948	0.14057	0.3942		--	--
778	0.1951	0.4059	0.3005	0.14906	0.4059		--	--
779	0.2241	0.475	0.34955	0.17741	0.475		--	--
780	0.2577	0.525	0.39135	0.18901	0.525		--	--
781	0.1956	0.4218	0.3087	0.15995	0.4218		--	--
782	0.2915	0.466	0.37875	0.12339	0.466		--	--
783	0.2985	0.4426	0.37055	0.10189	0.4426		--	--
784	0.275	0.4273	0.35115	0.10769	0.4273		--	--
785	0.2909	0.4514	0.37115	0.11349	0.4514		--	--
786	0.2676	0.4115	0.33955	0.10175	0.4115		--	--
787	0.1986	0.3625	0.28055	0.11589	0.3625		--	--
788	0.1816	0.335	0.2583	0.10847	0.335		--	--
789	0.2269	0.365	0.29595	0.09765	0.365		--	--
790	0.1743	0.3151	0.2447	0.09956	0.3151		--	--
791	0.1741	0.3329	0.2535	0.11229	0.3329		--	--
792	0.2674	0.4134	0.3404	0.10324	0.4134		--	--
793	0.1957	0.341	0.26835	0.10274	0.341		--	--
794	0.179	0.3158	0.2474	0.09673	0.3158		--	--
795	0.2254	0.3518	0.2886	0.08938	0.3518		--	--
796	0.2304	0.3941	0.31225	0.11575	0.3941		--	--
797	0.1967	0.331	0.26385	0.09496	0.331		--	--
798	0.19	0.3372	0.2636	0.10409	0.3372		--	--
799	0.2092	0.3779	0.29355	0.11929	0.3779		--	--
800	0.3171	0.3929	0.355	0.0536	0.3929		--	--
801	0.1897	0.3313	0.2605	0.10013	0.3313		--	--
802	0.1989	0.3442	0.27155	0.10274	0.3442		--	--
803	0.228	0.3929	0.31045	0.1166	0.3929		--	--
804	0.2272	0.3556	0.2914	0.09079	0.3556		--	--
805	0.1965	0.3279	0.2622	0.09291	0.3279		--	--
806	0.1942	0.3566	0.2754	0.11483	0.3566		--	--
807	0.2531	0.4066	0.32985	0.10854	0.4066		--	--
808	0.2423	0.3668	0.30455	0.08803	0.3668		--	--
809	0.1931	0.3443	0.2687	0.10691	0.3443		--	--
810	0.2556	0.4045	0.33005	0.10529	0.4045		--	--
811	0.2575	0.4159	0.3367	0.11201	0.4159		--	--
812	0.2123	0.3505	0.2814	0.09772	0.3505		--	--
813	0.2192	0.3667	0.29295	0.1043	0.3667		--	--
814	0.2237	0.3819	0.3028	0.11186	0.3819		--	--
815	0.2411	0.3988	0.31995	0.11151	0.3988		--	--
816	0.2115	0.3605	0.286	0.10536	0.3605		--	--
817	0.2509	0.3926	0.32175	0.1002	0.3926		--	--
818	0.2818	0.3501	0.31595	0.0483	0.3501		--	--
819	0.2492	0.3662	0.3077	0.08273	0.3662		--	--
820	0.2292	0.3395	0.28435	0.07799	0.3395		--	--
821	0.2113	0.3157	0.2635	0.07382	0.3157		--	--
822	0.2956	0.3612	0.3284	0.04639	0.3612		--	--
823	0.2442	0.3325	0.28835	0.06244	0.3325		--	--
824	0.2137	0.3259	0.2698	0.07934	0.3259		--	--
825	0.2119	0.2993	0.2556	0.0618	0.2993		--	--
826	0.3039	0.3596	0.33175	0.03939	0.3596		--	--
827	0.2207	0.3091	0.2649	0.06251	0.3091		--	--
828	0.1975	0.2942	0.24585	0.06838	0.2942		--	--
829	0.2222	0.2886	0.2554	0.04695	0.2886		--	--
830	0.2206	0.2924	0.2565	0.05077	0.2924		--	--
831	0.2023	0.2983	0.2503	0.06788	0.2983		--	--
832	0.1825	0.2576	0.22005	0.0531	0.2576		--	--
833	0.2316	0.2765	0.25405	0.03175	0.2765		--	--
834	0.1985	0.2931	0.2458	0.06689	0.2931		--	--
835	0.1835	0.2835	0.2335	0.07071	0.2835		--	--
836	0.1803	0.2505	0.2154	0.04964	0.2505		--	--
837	0.1936	0.275	0.2343	0.05756	0.275		--	--
838	0.1725	0.2906	0.23155	0.08351	0.2906		--	--
839	0.1725	0.2753	0.2239	0.07269	0.2753		--	--
840	0.1772	0.2732	0.2252	0.06788	0.2732		--	--
841	0.1628	0.2912	0.227	0.09079	0.2912		--	--
842	0.1638	0.2812	0.2225	0.08301	0.2812		--	--
843	0.1686	0.3034	0.236	0.09532	0.3034		--	--
844	0.1704	0.2745	0.22245	0.07361	0.2745		--	--
845	0.1836	0.3476	0.2656	0.11597	0.3476		--	--
846	0.1753	0.3172	0.24625	0.10034	0.3172		--	--
847	0.1708	0.2968	0.2338	0.0891	0.2968		--	--
848	0.1753	0.2791	0.2272	0.0734	0.2791		--	--
849	0.1727	0.2841	0.2284	0.07877	0.2841		--	--
850	0.1724	0.2673	0.21985	0.0671	0.2673		--	--
851	0.1752	0.2667	0.22095	0.0647	0.2667		--	--
852	0.1709	0.2527	0.2118	0.05784	0.2527		--	--
853	0.1765	0.2565	0.2165	0.05657	0.2565		--	--
854	0.2114	0.2835	0.24745	0.05098	0.2835		--	--
855	0.211	0.2948	0.2529	0.05926	0.2948		--	--
856	0.2737	0.3698	0.32175	0.06795	0.3698		--	--
857	0.2641	0.4152	0.33965	0.10684	0.4152		--	--
858	0.2598	0.3076	0.2837	0.0338	0.3076		--	--
859	0.2033	0.2559	0.2296	0.03719	0.2559		--	--
860	0.1836	0.2506	0.2171	0.04738	0.2506		--	--
861	0.1644	0.2401	0.20225	0.05353	0.2401		--	--
862	0.1631	0.2335	0.1983	0.04978	0.2335		--	--
863	0.1695	0.2484	0.20895	0.05579	0.2484		--	--
864	0.2012	0.2547	0.22795	0.03783	0.2547		--	--
865	0.1886	0.2794	0.234	0.06421	0.2794		--	--
866	0.1725	0.2782	0.22535	0.07474	0.2782		--	--
867	0.1726	0.3004	0.2365	0.09037	0.3004		--	--
868	0.1811	0.2932	0.23715	0.07927	0.2932		--	--
869	0.1755	0.2803	0.2279	0.0741	0.2803		--	--
870	0.173	0.3021	0.23755	0.09129	0.3021		--	--
871	0.1818	0.3294	0.2556	0.10437	0.3294		--	--
872	0.1952	0.3732	0.2842	0.12587	0.3732		--	--
873	0.1932	0.3804	0.2868	0.13237	0.3804		--	--
874	0.2369	0.441	0.33895	0.14432	0.441		--	--
875	0.1935	0.4001	0.2968	0.14609	0.4001		--	--
876	0.2417	0.4086	0.32515	0.11802	0.4086		--	--
877	0.1967	0.374	0.28535	0.12537	0.374		--	--
878	0.1894	0.3716	0.2805	0.12883	0.3716		--	--
879	0.1794	0.3407	0.26005	0.11406	0.3407		--	--
880	0.1694	0.3074	0.2384	0.09758	0.3074		--	--
881	0.1931	0.2809	0.237	0.06208	0.2809		--	--
882	0.1687	0.28	0.22435	0.0787	0.28		--	--
883	0.1741	0.3182	0.24615	0.10189	0.3182		--	--
884	0.1818	0.3185	0.25015	0.09666	0.3185		--	--
885	0.1909	0.3107	0.2508	0.08471	0.3107		--	--
886	0.1685	0.2953	0.2319	0.08966	0.2953		--	--
887	0.1827	0.29	0.23635	0.07587	0.29		--	--
888	0.158	0.2384	0.1982	0.05685	0.2384		--	--
889	0.1824	0.2657	0.22405	0.0589	0.2657		--	--
890	0.1694	0.2087	0.18905	0.02779	0.2087		--	--
891	0.1671	0.2496	0.20835	0.05834	0.2496		--	--
892	0.1938	0.2474	0.2206	0.0379	0.2474		--	--
893	0.1613	0.2259	0.1936	0.04568	0.2259		--	--
894	0.1503	0.2173	0.1838	0.04738	0.2173		--	--
895	0.1495	0.218	0.18375	0.04844	0.218		--	--
896	0.2121	0.242	0.22705	0.02114	0.242		--	--
897	0.2381	0.2707	0.2544	0.02305	0.2707		--	--
898	0.1481	0.2062	0.17715	0.04108	0.2062		--	--
899	0.201	0.2759	0.23845	0.05296	0.2759		--	--
900	0.2005	0.1479	0.1742	0.03719	0.1479		--	--
901	0.2462	0.1518	0.199	0.06675	0.1518		--	--
902	0.2133	0.164	0.18865	0.03486	0.164		--	--
903	0.2023	0.1742	0.18825	0.01987	0.1742		--	--
904	0.2477	0.1539	0.2008	0.06633	0.1539		--	--
905	0.1711	0.1624	0.16675	0.00615	0.1624		--	--
906	0.1542	0.1892	0.1717	0.02475	0.1892		--	--
907	0.1617	0.2161	0.1889	0.03847	0.2161		--	--
908	0.153	0.221	0.187	0.04808	0.221		--	--
909	0.1525	0.2227	0.1876	0.04964	0.2227		--	--
910	0.1685	0.263	0.21575	0.06682	0.263		--	--
911	0.1787	0.2748	0.22675	0.06795	0.2748		--	--
912	0.1929	0.2967	0.2448	0.0734	0.2967		--	--
913	0.1771	0.3119	0.2445	0.09532	0.3119		--	--
914	0.1695	0.2985	0.234	0.09122	0.2985		--	--
915	0.1847	0.3436	0.26415	0.11236	0.3436		--	--
916	0.1814	0.3314	0.2564	0.10607	0.3314		--	--
917	0.1894	0.3537	0.27155	0.11618	0.3537		--	--
918	0.2157	0.3805	0.2981	0.11653	0.3805		--	--
919	0.2189	0.391	0.30495	0.12169	0.391		--	--
920	0.2712	0.4114	0.3413	0.09914	0.4114		--	--
921	0.2434	0.4132	0.3283	0.12007	0.4132		--	--
922	0.2848	0.4081	0.34645	0.08719	0.4081		--	--
923	0.31	0.416	0.363	0.07495	0.416		--	--
924	0.2258	0.4004	0.3131	0.12346	0.4004		--	--
925	0.2161	0.3736	0.29485	0.11137	0.3736		--	--
926	0.2221	0.3857	0.3039	0.11568	0.3857		--	--
927	0.2425	0.3758	0.30915	0.09426	0.3758		--	--
928	0.1963	0.3204	0.25835	0.08775	0.3204		--	--
929	0.2027	0.327	0.26485	0.08789	0.327		--	--
930	0.2157	0.2933	0.2545	0.05487	0.2933		--	--
931	0.2382	0.3205	0.27935	0.05819	0.3205		--	--
932	0.2195	0.342	0.28075	0.08662	0.342		--	--
933	0.2168	0.3245	0.27065	0.07616	0.3245		--	--
934	0.2714	0.3957	0.33355	0.08789	0.3957		--	--
935	0.2627	0.3835	0.3231	0.08542	0.3835		--	--
936	0.2237	0.3639	0.2938	0.09914	0.3639		--	--
937	0.236	0.4342	0.3351	0.14015	0.4342		--	--
938	0.2202	0.4688	0.3445	0.17579	0.4688		--	--
939	0.2442	0.5005	0.37235	0.18123	0.5005		--	--
940	0.3269	0.5489	0.4379	0.15698	0.5489		--	--
941	0.2795	0.4819	0.3807	0.14312	0.4819		--	--
942	0.3423	0.5357	0.439	0.13675	0.5357		--	--
943	0.3675	0.5083	0.4379	0.09956	0.5083		--	--
944	0.3755	0.5348	0.45515	0.11264	0.5348		--	--
945	0.3958	0.5278	0.4618	0.09334	0.5278		--	--
946	0.2988	0.4281	0.36345	0.09143	0.4281		--	--
947	0.2565	0.4306	0.34355	0.12311	0.4306		--	--
948	0.2297	0.3765	0.3031	0.1038	0.3765		--	--
949	0.2156	0.3593	0.28745	0.10161	0.3593		--	--
950	0.2104	0.3638	0.2871	0.10847	0.3638		--	--
951	0.2087	0.3385	0.2736	0.09178	0.3385		--	--
952	0.2115	0.3414	0.27645	0.09185	0.3414		--	--
953	0.215	0.3473	0.28115	0.09355	0.3473		--	--
954	0.2091	0.3493	0.2792	0.09914	0.3493		--	--
955	0.2575	0.3553	0.3064	0.06916	0.3553		--	--
956	0.2672	0.3507	0.30895	0.05904	0.3507		--	--
957	0.2189	0.3345	0.2767	0.08174	0.3345		--	--
958	0.2306	0.3147	0.27265	0.05947	0.3147		--	--
959	0.2147	0.2706	0.24265	0.03953	0.2706		--	--
960	0.2014	0.2465	0.22395	0.03189	0.2465		--	--
961	0.1979	0.2374	0.21765	0.02793	0.2374		--	--
962	0.181	0.2216	0.2013	0.02871	0.2216		--	--
963	0.1874	0.2233	0.20535	0.02539	0.2233		--	--
964	0.1635	0.1828	0.17315	0.01365	0.1828		--	--
965	0.1649	0.1847	0.1748	0.014	0.1847		--	--
966	0.1537	0.16	0.15685	0.00445	0.16		--	--
967	0.1549	0.1556	0.15525	0.000494975	0.1556		--	--
968	0.1494	0.1542	0.1518	0.00339	0.1542		--	--
969	0.1302	0.1321	0.13115	0.00134	0.1321		--	--
970	0.125	0.1408	0.1329	0.01117	0.1408		--	--
971	0.1154	0.1215	0.11845	0.00431	0.1215		--	--
972	0.1211	0.1167	0.1189	0.00311	0.1167		--	--
973	0.1305	0.1196	0.12505	0.00771	0.1196		--	--
974	0.1247	0.1059	0.1153	0.01329	0.1059		--	--
975	0.1322	0.1184	0.1253	0.00976	0.1184		--	--
976	0.1742	0.1381	0.15615	0.02553	0.1381		--	--
977	0.1515	0.1589	0.1552	0.00523	0.1589		--	--
978	0.1333	0.1314	0.13235	0.00134	0.1314		--	--
979	0.1228	0.1195	0.12115	0.00233	0.1195		--	--
980	0.1357	0.1433	0.1395	0.00537	0.1433		--	--
981	0.1354	0.11	0.1227	0.01796	0.11		--	--
982	0.1616	0.1365	0.14905	0.01775	0.1365		--	--
983	0.1433	0.1245	0.1339	0.01329	0.1245		--	--
984	0.1502	0.1384	0.1443	0.00834	0.1384		--	--
985	0.1464	0.1433	0.14485	0.00219	0.1433		--	--
986	0.1539	0.1677	0.1608	0.00976	0.1677		--	--
987	0.1542	0.1756	0.1649	0.01513	0.1756		--	--
988	0.1468	0.1924	0.1696	0.03224	0.1924		--	--
989	0.159	0.2237	0.19135	0.04575	0.2237		--	--
990	0.1699	0.258	0.21395	0.0623	0.258		--	--
991	0.1689	0.257	0.21295	0.0623	0.257		--	--
992	0.1997	0.2329	0.2163	0.02348	0.2329		--	--
993	0.1783	0.2083	0.1933	0.02121	0.2083		--	--
994	0.182	0.202	0.192	0.01414	0.202		--	--
995	0.1705	0.1824	0.17645	0.00841	0.1824		--	--
996	0.1597	0.1484	0.15405	0.00799	0.1484		--	--
997	0.2078	0.2291	0.21845	0.01506	0.2291		--	--
998	0.1822	0.1524	0.1673	0.02107	0.1524		--	--
999	0.1679	0.1454	0.15665	0.01591	0.1454		--	--
1000	0.1791	0.1598	0.16945	0.01365	0.1598		--	--
1001	0.169	0.1486	0.1588	0.01442	0.1486		--	--
1002	0.1364	0.1184	0.1274	0.01273	0.1184		--	--
1003	0.1257	0.1131	0.1194	0.00891	0.1131		--	--
1004	0.1265	0.1202	0.12335	0.00445	0.1202		--	--
1005	0.1361	0.1246	0.13035	0.00813	0.1246		--	--
1006	0.1494	0.1385	0.14395	0.00771	0.1385		--	--
1007	0.1487	0.1406	0.14465	0.00573	0.1406		--	--
1008	0.1707	0.1695	0.1701	0.000848528	0.1695		--	--
1009	0.1794	0.1859	0.18265	0.0046	0.1859		--	--
1010	0.1858	0.197	0.1914	0.00792	0.197		--	--
1011	0.1769	0.1849	0.1809	0.00566	0.1849		--	--
1012	0.1916	0.2095	0.20055	0.01266	0.2095		--	--
1013	0.1784	0.2266	0.2025	0.03408	0.2266		--	--
1014	0.2464	0.2612	0.2538	0.01047	0.2612		--	--
1015	0.261	0.2627	0.26185	0.0012	0.2627		--	--
1016	0.2007	0.2533	0.227	0.03719	0.2533		--	--
1017	0.2337	0.305	0.26935	0.05042	0.305		--	--
1018	0.2121	0.2656	0.23885	0.03783	0.2656		--	--
1019	0.191	0.2933	0.24215	0.07234	0.2933		--	--
1020	0.1899	0.2821	0.236	0.0652	0.2821		--	--
1021	0.2028	0.3139	0.25835	0.07856	0.3139		--	--
1022	0.1853	0.2899	0.2376	0.07396	0.2899		--	--
1023	0.2694	0.2948	0.2821	0.01796	0.2948		--	--
1024	0.2486	0.2737	0.26115	0.01775	0.2737		--	--
1025	0.2171	0.2728	0.24495	0.03939	0.2728		--	--
1026	0.2371	0.2914	0.26425	0.0384	0.2914		--	--
1027	0.1929	0.282	0.23745	0.063	0.282		--	--
1028	0.1722	0.2662	0.2192	0.06647	0.2662		--	--
1029	0.1651	0.2403	0.2027	0.05317	0.2403		--	--
1030	0.1627	0.2321	0.1974	0.04907	0.2321		--	--
1031	0.1741	0.2136	0.19385	0.02793	0.2136		--	--
1032	0.1471	0.2082	0.17765	0.0432	0.2082		--	--
1033	0.143	0.189	0.166	0.03253	0.189		--	--
1034	0.1399	0.1636	0.15175	0.01676	0.1636		--	--
1035	0.1522	0.1494	0.1508	0.00198	0.1494		--	--
1036	0.1406	0.1428	0.1417	0.00156	0.1428		--	--
1037	0.144	0.1405	0.14225	0.00247	0.1405		--	--
1038	0.1453	0.1278	0.13655	0.01237	0.1278		--	--
1039	0.2005	0.1672	0.18385	0.02355	0.1672		--	--
1040	0.2162	0.2117	0.21395	0.00318	0.2117		--	--
1041	0.2223	0.2033	0.2128	0.01344	0.2033		--	--
1042	0.3036	0.295	0.2993	0.00608	0.295		--	--
1043	0.211	0.1894	0.2002	0.01527	0.1894		--	--
1044	0.2613	0.2555	0.2584	0.0041	0.2555		--	--
1045	0.1631	0.1488	0.15595	0.01011	0.1488		--	--
1046	0.1724	0.1562	0.1643	0.01146	0.1562		--	--
1047	0.1337	0.1331	0.1334	0.000424264	0.1331		--	--
1048	0.1345	0.1259	0.1302	0.00608	0.1259		--	--
1049	0.1233	0.1309	0.1271	0.00537	0.1309		--	--
1050	0.1299	0.1525	0.1412	0.01598	0.1525		--	--
1051	0.1247	0.1592	0.14195	0.0244	0.1592		--	--
1052	0.2095	0.2339	0.2217	0.01725	0.2339		--	--
1053	0.1402	0.1999	0.17005	0.04221	0.1999		--	--
1054	0.1748	0.2423	0.20855	0.04773	0.2423		--	--
1055	0.1603	0.2189	0.1896	0.04144	0.2189		--	--
1056	0.1901	0.2481	0.2191	0.04101	0.2481		--	--
1057	0.1918	0.256	0.2239	0.0454	0.256		--	--
1058	0.2064	0.2696	0.238	0.04469	0.2696		--	--
1059	0.2262	0.2944	0.2603	0.04822	0.2944		--	--
1060	0.2252	0.2882	0.2567	0.04455	0.2882		--	--
1061	0.2384	0.3068	0.2726	0.04837	0.3068		--	--
1062	0.2478	0.2741	0.26095	0.0186	0.2741		--	--
1063	0.2289	0.2761	0.2525	0.03338	0.2761		--	--
1064	0.2199	0.2569	0.2384	0.02616	0.2569		--	--
1065	0.2435	0.2915	0.2675	0.03394	0.2915		--	--
1066	0.2258	0.3064	0.2661	0.05699	0.3064		--	--
1067	0.2232	0.3066	0.2649	0.05897	0.3066		--	--
1068	0.2854	0.2744	0.2799	0.00778	0.2744		--	--
1069	0.1895	0.2433	0.2164	0.03804	0.2433		--	--
1070	0.1958	0.2446	0.2202	0.03451	0.2446		--	--
1071	0.1803	0.223	0.20165	0.03019	0.223		--	--
1072	0.2349	0.2785	0.2567	0.03083	0.2785		--	--
1073	0.1613	0.1829	0.1721	0.01527	0.1829		--	--
1074	0.1764	0.2166	0.1965	0.02843	0.2166		--	--
1075	0.135	0.1719	0.15345	0.02609	0.1719		--	--
1076	0.1316	0.1842	0.1579	0.03719	0.1842		--	--
1077	0.1896	0.2117	0.20065	0.01563	0.2117		--	--
1078	0.1173	0.1393	0.1283	0.01556	0.1393		--	--
1079	0.1466	0.1709	0.15875	0.01718	0.1709		--	--
1080	0.1602	0.1343	0.14725	0.01831	0.1343		--	--
1081	0.1292	0.1735	0.15135	0.03132	0.1735		--	--
1082	0.1691	0.2176	0.19335	0.03429	0.2176		--	--
1083	0.1224	0.1641	0.14325	0.02949	0.1641		--	--
1084	0.1295	0.1743	0.1519	0.03168	0.1743		--	--
1085	0.1155	0.1325	0.124	0.01202	0.1325		--	--
1086	0.1123	0.1328	0.12255	0.0145	0.1328		--	--
1087	0.1352	0.1558	0.1455	0.01457	0.1558		--	--
1088	0.1332	0.1513	0.14225	0.0128	0.1513		--	--
1089	0.1368	0.1553	0.14605	0.01308	0.1553		--	--
1090	0.1424	0.1672	0.1548	0.01754	0.1672		--	--
1091	0.153	0.1835	0.16825	0.02157	0.1835		--	--
1092	0.1516	0.1901	0.17085	0.02722	0.1901		--	--
1093	0.1901	0.2262	0.20815	0.02553	0.2262		--	--
1094	0.18	0.2382	0.2091	0.04115	0.2382		--	--
1095	0.205	0.2509	0.22795	0.03246	0.2509		--	--
1096	0.2048	0.2743	0.23955	0.04914	0.2743		--	--
1097	0.2223	0.286	0.25415	0.04504	0.286		--	--
1098	0.2416	0.304	0.2728	0.04412	0.304		--	--
1099	0.2745	0.3325	0.3035	0.04101	0.3325		--	--
1100	0.2893	0.3282	0.30875	0.02751	0.3282		--	--
1101	0.2672	0.3014	0.2843	0.02418	0.3014		--	--
1102	0.3383	0.2988	0.31855	0.02793	0.2988		--	--
1103	0.2988	0.2975	0.29815	0.000919239	0.2975		--	--
1104	0.2753	0.3133	0.2943	0.02687	0.3133		--	--
1105	0.2333	0.2706	0.25195	0.02638	0.2706		--	--
1106	0.214	0.273	0.2435	0.04172	0.273		--	--
1107	0.2229	0.3101	0.2665	0.06166	0.3101		--	--
1108	0.2292	0.35	0.2896	0.08542	0.35		--	--
1109	0.2465	0.4942	0.37035	0.17515	0.4942		--	--
1110	0.2455	0.3677	0.3066	0.08641	0.3677		--	--
1111	0.3138	0.3299	0.32185	0.01138	0.3299		--	--
1112	0.3625	0.3865	0.3745	0.01697	0.3865		--	--
1113	0.4786	0.4032	0.4409	0.05332	0.4032		--	--
1114	0.4956	0.5431	0.51935	0.03359	0.5431		--	--
1115	0.568	0.5099	0.53895	0.04108	0.5099		--	--
1116	0.5969	0.345	0.47095	0.17812	0.345		--	--
1117	0.3779	0.3823	0.3801	0.00311	0.3823		--	--
1118	0.3126	0.384	0.3483	0.05049	0.384		--	--
1119	0.2379	0.2549	0.2464	0.01202	0.2549		--	--
1120	0.2134	0.2553	0.23435	0.02963	0.2553		--	--
1121	0.2064	0.1811	0.19375	0.01789	0.1811		--	--
1122	0.1822	0.1765	0.17935	0.00403	0.1765		--	--
1123	0.1944	0.1937	0.19405	0.000494975	0.1937		--	--
1124	0.2662	0.2466	0.2564	0.01386	0.2466		--	--
1125	0.1879	0.2112	0.19955	0.01648	0.2112		--	--
1126	0.1807	0.2	0.19035	0.01365	0.2		--	--
1127	0.2101	0.1867	0.1984	0.01655	0.1867		--	--
1128	0.1576	0.1868	0.1722	0.02065	0.1868		--	--
1129	0.1745	0.2083	0.1914	0.0239	0.2083		--	--
1130	0.1592	0.1921	0.17565	0.02326	0.1921		--	--
1131	0.1602	0.1915	0.17585	0.02213	0.1915		--	--
1132	0.2055	0.205	0.20525	0.000353553	0.205		--	--
1133	0.1483	0.1834	0.16585	0.02482	0.1834		--	--
1134	0.1645	0.1864	0.17545	0.01549	0.1864		--	--
1135	0.1389	0.1557	0.1473	0.01188	0.1557		--	--
1136	0.1629	0.1876	0.17525	0.01747	0.1876		--	--
1137	0.1271	0.1563	0.1417	0.02065	0.1563		--	--
1138	0.13	0.1806	0.1553	0.03578	0.1806		--	--
1139	0.1267	0.163	0.14485	0.02567	0.163		--	--
1140	0.1123	0.1561	0.1342	0.03097	0.1561		--	--
1141	0.1026	0.1524	0.1275	0.03521	0.1524		--	--
1142	0.1067	0.1539	0.1303	0.03338	0.1539		--	--
1143	0.0943	0.1551	0.1247	0.04299	0.1551		--	--
1144	0.1353	0.1888	0.16205	0.03783	0.1888		--	--
1145	0.1156	0.1694	0.1425	0.03804	0.1694		--	--
1146	0.1559	0.198	0.17695	0.02977	0.198		--	--
1147	0.2338	0.2682	0.251	0.02432	0.2682		--	--
1148	0.1795	0.1956	0.18755	0.01138	0.1956		--	--
1149	0.2251	0.2342	0.22965	0.00643	0.2342		--	--
1150	0.2535	0.2804	0.26695	0.01902	0.2804		--	--
1151	0.1729	0.2137	0.1933	0.02885	0.2137		--	--
1152	0.2243	0.2702	0.24725	0.03246	0.2702		--	--
1153	0.1359	0.1824	0.15915	0.03288	0.1824		--	--
1154	0.1737	0.2225	0.1981	0.03451	0.2225		--	--
1155	0.2044	0.244	0.2242	0.028	0.244		--	--
1156	0.1268	0.1703	0.14855	0.03076	0.1703		--	--
1157	0.1703	0.1967	0.1835	0.01867	0.1967		--	--
1158	0.1253	0.1488	0.13705	0.01662	0.1488		--	--
1159	0.1641	0.1684	0.16625	0.00304	0.1684		--	--
1160	0.1398	0.1417	0.14075	0.00134	0.1417		--	--
1161	0.1812	0.1714	0.1763	0.00693	0.1714		--	--
1162	0.1468	0.1411	0.14395	0.00403	0.1411		--	--
1163	0.1535	0.1462	0.14985	0.00516	0.1462		--	--
1164	0.1595	0.1484	0.15395	0.00785	0.1484		--	--
1165	0.1802	0.1718	0.176	0.00594	0.1718		--	--
1166	0.1453	0.1377	0.1415	0.00537	0.1377		--	--
1167	0.1426	0.1475	0.14505	0.00346	0.1475		--	--
1168	0.1798	0.1814	0.1806	0.00113	0.1814		--	--
1169	0.1298	0.1622	0.146	0.02291	0.1622		--	--
1170	0.1356	0.1863	0.16095	0.03585	0.1863		--	--
1171	0.1672	0.2014	0.1843	0.02418	0.2014		--	--
1172	0.1429	0.2068	0.17485	0.04518	0.2068		--	--
1173	0.2381	0.3079	0.273	0.04936	0.3079		--	--
1174	0.1704	0.2572	0.2138	0.06138	0.2572		--	--
1175	0.1364	0.2153	0.17585	0.05579	0.2153		--	--
1176	0.2324	0.3181	0.27525	0.0606	0.3181		--	--
1177	0.2295	0.338	0.28375	0.07672	0.338		--	--
1178	0.205	0.2679	0.23645	0.04448	0.2679		--	--
1179	0.1685	0.2311	0.1998	0.04426	0.2311		--	--
1180	0.1249	0.2444	0.18465	0.0845	0.2444		--	--
1181	0.1273	0.1955	0.1614	0.04822	0.1955		--	--
1182	0.1804	0.2489	0.21465	0.04844	0.2489		--	--
1183	0.1605	0.2177	0.1891	0.04045	0.2177		--	--
1184	0.1778	0.2015	0.18965	0.01676	0.2015		--	--
1185	0.158	0.1934	0.1757	0.02503	0.1934		--	--
1186	0.1579	0.1849	0.1714	0.01909	0.1849		--	--
1187	0.2717	0.1755	0.2236	0.06802	0.1755		--	--
1188	0.1389	0.1471	0.143	0.0058	0.1471		--	--
1189	0.1839	0.2199	0.2019	0.02546	0.2199		--	--
1190	0.1514	0.1579	0.15465	0.0046	0.1579		--	--
1191	0.1613	0.1845	0.1729	0.0164	0.1845		--	--
1192	0.1439	0.1696	0.15675	0.01817	0.1696		--	--
1193	0.1407	0.1739	0.1573	0.02348	0.1739		--	--
1194	0.1973	0.2101	0.2037	0.00905	0.2101		--	--
1195	0.1614	0.1966	0.179	0.02489	0.1966		--	--
1196	0.1578	0.2295	0.19365	0.0507	0.2295		--	--
1197	0.1587	0.2032	0.18095	0.03147	0.2032		--	--
1198	0.148	0.1816	0.1648	0.02376	0.1816		--	--
1199	0.1361	0.1622	0.14915	0.01846	0.1622		--	--
1200	0.1308	0.1434	0.1371	0.00891	0.1434		--	--
1201	0.1265	0.1326	0.12955	0.00431	0.1326		--	--
1202	0.1403	0.1436	0.14195	0.00233	0.1436		--	--
1203	0.1436	0.1344	0.139	0.00651	0.1344		--	--
1204	0.124	0.1295	0.12675	0.00389	0.1295		--	--
1205	0.1738	0.2188	0.1963	0.03182	0.2188		--	--
1206	0.1244	0.1366	0.1305	0.00863	0.1366		--	--
1207	0.1428	0.1607	0.15175	0.01266	0.1607		--	--
1208	0.1413	0.1733	0.1573	0.02263	0.1733		--	--
1209	0.1799	0.2174	0.19865	0.02652	0.2174		--	--
1210	0.1716	0.2059	0.18875	0.02425	0.2059		--	--
1211	0.211	0.2574	0.2342	0.03281	0.2574		--	--
1212	0.2873	0.331	0.30915	0.0309	0.331		--	--
1213	0.2232	0.2359	0.22955	0.00898	0.2359		--	--
1214	0.3291	0.2996	0.31435	0.02086	0.2996		--	--
1215	0.2065	0.2009	0.2037	0.00396	0.2009		--	--
1216	0.167	0.1782	0.1726	0.00792	0.1782		--	--
1217	0.1489	0.1533	0.1511	0.00311	0.1533		--	--
1218	0.1273	0.147	0.13715	0.01393	0.147		--	--
1219	0.1191	0.1235	0.1213	0.00311	0.1235		--	--
1220	0.1197	0.1169	0.1183	0.00198	0.1169		--	--
1221	0.1156	0.1253	0.12045	0.00686	0.1253		--	--
1222	0.1178	0.1265	0.12215	0.00615	0.1265		--	--
1223	0.1357	0.148	0.14185	0.0087	0.148		--	--
1224	0.1284	0.1473	0.13785	0.01336	0.1473		--	--
1225	0.1218	0.1468	0.1343	0.01768	0.1468		--	--
1226	0.1491	0.1648	0.15695	0.0111	0.1648		--	--
1227	0.1392	0.2133	0.17625	0.0524	0.2133		--	--
1228	0.1777	0.2971	0.2374	0.08443	0.2971		--	--
1229	0.1169	0.1652	0.14105	0.03415	0.1652		--	--
1230	0.1353	0.1996	0.16745	0.04547	0.1996		--	--
1231	0.1627	0.2462	0.20445	0.05904	0.2462		--	--
1232	0.1505	0.3154	0.23295	0.1166	0.3154		--	--
1233	0.1898	0.2869	0.23835	0.06866	0.2869		--	--
1234	0.2123	0.3096	0.26095	0.0688	0.3096		--	--
1235	0.2834	0.3681	0.32575	0.05989	0.3681		--	--
1236	0.2703	0.3675	0.3189	0.06873	0.3675		--	--
1237	0.3385	0.4071	0.3728	0.04851	0.4071		--	--
1238	0.3191	0.4106	0.36485	0.0647	0.4106		--	--
1239	0.3723	0.4852	0.42875	0.07983	0.4852		--	--
1240	0.342	0.4869	0.41445	0.10246	0.4869		--	--
1241	0.278	0.3887	0.33335	0.07828	0.3887		--	--
1242	0.313	0.4847	0.39885	0.12141	0.4847		--	--
1243	0.3103	0.4827	0.3965	0.12191	0.4827		--	--
1244	0.2728	0.3781	0.32545	0.07446	0.3781		--	--
1245	0.2789	0.3696	0.32425	0.06413	0.3696		--	--
1246	0.3904	0.5426	0.4665	0.10762	0.5426		--	--
1247	0.3319	0.4082	0.37005	0.05395	0.4082		--	--
1248	0.3504	0.3378	0.3441	0.00891	0.3378		--	--
1249	0.4033	0.4781	0.4407	0.05289	0.4781		--	--
1250	0.4634	0.4943	0.47885	0.02185	0.4943		--	--
1251	0.4303	0.3813	0.4058	0.03465	0.3813		--	--
1252	0.5559	0.4436	0.49975	0.07941	0.4436		--	--
1253	0.5198	0.5187	0.51925	0.000777817	0.5187		--	--
1254	0.5261	0.4666	0.49635	0.04207	0.4666		--	--
1255	0.5917	0.5225	0.5571	0.04893	0.5225		--	--
1256	0.6869	0.6083	0.6476	0.05558	0.6083		--	--
1257	0.6516	0.553	0.6023	0.06972	0.553		--	--
1258	0.6757	0.5395	0.6076	0.09631	0.5395		--	--
1259	0.6537	0.6292	0.64145	0.01732	0.6292		--	--
1260	0.6251	0.574	0.59955	0.03613	0.574		--	--
1261	0.611	0.5811	0.59605	0.02114	0.5811		--	--
1262	0.6197	0.5929	0.6063	0.01895	0.5929		--	--
1263	0.4699	0.5149	0.4924	0.03182	0.5149		--	--
1264	0.4192	0.4069	0.41305	0.0087	0.4069		--	--
1265	0.3512	0.3678	0.3595	0.01174	0.3678		--	--
1266	0.3096	0.3846	0.3471	0.05303	0.3846		--	--
1267	0.2679	0.3554	0.31165	0.06187	0.3554		--	--
1268	0.2786	0.3593	0.31895	0.05706	0.3593		--	--
1269	0.2496	0.3367	0.29315	0.06159	0.3367		--	--
1270	0.288	0.3766	0.3323	0.06265	0.3766		--	--
1271	0.2686	0.3668	0.3177	0.06944	0.3668		--	--
1272	0.2946	0.4534	0.374	0.11229	0.4534		--	--
1273	0.3153	0.4733	0.3943	0.11172	0.4733		--	--
1274	0.3656	0.3664	0.366	0.000565685	0.3664		--	--
1275	0.3959	0.5277	0.4618	0.0932	0.5277		--	--
1276	0.4401	0.584	0.51205	0.10175	0.584		--	--
1277	0.4334	0.6596	0.5465	0.15995	0.6596		--	--
1278	0.4834	0.7215	0.60245	0.16836	0.7215		--	--
1279	0.4733	0.7453	0.6093	0.19233	0.7453		--	--
1280	0.4303	0.6794	0.55485	0.17614	0.6794		--	--
1281	0.4508	0.7755	0.61315	0.2296	0.7755		--	--
1282	0.4441	0.6937	0.5689	0.17649	0.6937		--	--
1283	0.4352	0.7705	0.60285	0.23709	0.7705		--	--
1284	0.4403	0.7186	0.57945	0.19679	0.7186		--	--
1285	0.4984	0.7736	0.636	0.1946	0.7736		--	--
1286	0.4169	0.6939	0.5554	0.19587	0.6939		--	--
1287	0.5151	0.6394	0.57725	0.08789	0.6394		--	--
1288	0.4318	0.608	0.5199	0.12459	0.608		--	--
1289	0.485	0.6188	0.5519	0.09461	0.6188		--	--
1290	0.4722	0.6058	0.539	0.09447	0.6058		--	--
1291	0.4233	0.6228	0.52305	0.14107	0.6228		--	--
1292	0.4206	0.6447	0.53265	0.15846	0.6447		--	--
1293	0.4349	0.6839	0.5594	0.17607	0.6839		--	--
1294	0.4286	0.6791	0.55385	0.17713	0.6791		--	--
1295	0.3894	0.6667	0.52805	0.19608	0.6667		--	--
1296	0.4474	0.7498	0.5986	0.21383	0.7498		--	--
1297	0.5109	0.7658	0.63835	0.18024	0.7658		--	--
1298	0.5272	0.7535	0.64035	0.16002	0.7535		--	--
1299	0.5907	0.849	0.71985	0.18265	0.849		--	--
1300	0.6923	0.9067	0.7995	0.1516	0.9067		--	--
1301	0.7972	0.8734	0.8353	0.05388	0.8734		--	--
1302	0.7218	0.9191	0.82045	0.13951	0.9191		--	--
1303	0.6787	0.7743	0.7265	0.0676	0.7743		--	--
1304	0.8535	0.7132	0.78335	0.09921	0.7132		--	--
1305	0.9738	0.7932	0.8835	0.1277	0.7932		--	--
1306	0.7498	0.6548	0.7023	0.06718	0.6548		--	--
1307	0.8458	0.7116	0.7787	0.09489	0.7116		--	--
1308	0.8277	0.6243	0.726	0.14383	0.6243		--	--
1309	0.647	0.6342	0.6406	0.00905	0.6342		--	--
1310	0.6759	0.6404	0.65815	0.0251	0.6404		--	--
1311	0.5231	0.6108	0.56695	0.06201	0.6108		--	--
1312	0.511	0.6285	0.56975	0.08309	0.6285		--	--
1313	0.4805	0.5481	0.5143	0.0478	0.5481		--	--
1314	0.4552	0.5817	0.51845	0.08945	0.5817		--	--
1315	0.4032	0.541	0.4721	0.09744	0.541		--	--
1316	0.39	0.4659	0.42795	0.05367	0.4659		--	--
1317	0.3963	0.509	0.45265	0.07969	0.509		--	--
1318	0.4066	0.4579	0.43225	0.03627	0.4579		--	--
1319	0.3199	0.4542	0.38705	0.09496	0.4542		--	--
1320	0.2911	0.4133	0.3522	0.08641	0.4133		--	--
1321	0.2229	0.3737	0.2983	0.10663	0.3737		--	--
1322	0.2009	0.3742	0.28755	0.12254	0.3742		--	--
1323	0.1956	0.4385	0.31705	0.17176	0.4385		--	--
1324	0.1717	0.3887	0.2802	0.15344	0.3887		--	--
1325	0.2193	0.3779	0.2986	0.11215	0.3779		--	--
1326	0.1638	0.2753	0.21955	0.07884	0.2753		--	--
1327	0.1459	0.2316	0.18875	0.0606	0.2316		--	--
1328	0.1285	0.2153	0.1719	0.06138	0.2153		--	--
1329	0.132	0.2114	0.1717	0.05614	0.2114		--	--
1330	0.141	0.2316	0.1863	0.06406	0.2316		--	--
1331	0.1343	0.2391	0.1867	0.0741	0.2391		--	--
1332	0.129	0.2074	0.1682	0.05544	0.2074		--	--
1333	0.1464	0.2296	0.188	0.05883	0.2296		--	--
1334	0.1374	0.2311	0.18425	0.06626	0.2311		--	--
1335	0.1279	0.2264	0.17715	0.06965	0.2264		--	--
1336	0.1347	0.2288	0.18175	0.06654	0.2288		--	--
1337	0.1594	0.2697	0.21455	0.07799	0.2697		--	--
1338	0.1523	0.243	0.19765	0.06413	0.243		--	--
1339	0.1562	0.2641	0.21015	0.0763	0.2641		--	--
1340	0.1679	0.2749	0.2214	0.07566	0.2749		--	--
1341	0.191	0.3085	0.24975	0.08309	0.3085		--	--
1342	0.2195	0.3313	0.2754	0.07905	0.3313		--	--
1343	0.186	0.3464	0.2662	0.11342	0.3464		--	--
1344	0.2211	0.3885	0.3048	0.11837	0.3885		--	--
1345	0.3038	0.394	0.3489	0.06378	0.394		--	--
1346	0.412	0.4825	0.44725	0.04985	0.4825		--	--
1347	0.51	0.4978	0.5039	0.00863	0.4978		--	--
1348	0.563	0.5246	0.5438	0.02715	0.5246		--	--
1349	0.6301	0.5316	0.58085	0.06965	0.5316		--	--
1350	0.7039	0.4803	0.5921	0.15811	0.4803		--	--
1351	0.7466	0.4903	0.61845	0.18123	0.4903		--	--
1352	0.7569	0.5131	0.635	0.17239	0.5131		--	--
1353	0.6559	0.4698	0.56285	0.13159	0.4698		--	--
1354	0.8343	0.5494	0.69185	0.20145	0.5494		--	--
1355	0.9452	0.6087	0.77695	0.23794	0.6087		--	--
1356	0.8417	0.5172	0.67945	0.22946	0.5172		--	--
1357	0.8074	0.46	0.6337	0.24565	0.46		--	--
1358	0.9596	0.5708	0.7652	0.27492	0.5708		--	--
1359	0.9981	0.5164	0.75725	0.34061	0.5164		--	--
1360	0.9643	0.6076	0.78595	0.25222	0.6076		--	--
1361	1.0125	0.8137	0.9131	0.14057	0.8137		--	--
1362	1.2028	0.8254	1.0141	0.26686	0.8254		--	--
1363	1.2121	0.7556	0.98385	0.32279	0.7556		--	--
1364	1.0451	0.6197	0.8324	0.3008	0.6197		--	--
1365	1.1818	0.7298	0.9558	0.31961	0.7298		--	--
1366	1.0362	0.8049	0.92055	0.16355	0.8049		--	--
1367	1.0485	0.7419	0.8952	0.2168	0.7419		--	--
1368	0.9802	0.8554	0.9178	0.08825	0.8554		--	--
1369	0.9479	0.968	0.95795	0.01421	0.968		--	--
1370	0.9498	0.959	0.9544	0.00651	0.959		--	--
1371	0.9638	0.8337	0.89875	0.09199	0.8337		--	--
1372	1.1105	0.9774	1.04395	0.09412	0.9774		--	--
1373	1.0289	0.9451	0.987	0.05926	0.9451		--	--
1374	0.9804	0.9688	0.9746	0.0082	0.9688		--	--
1375	0.8613	0.8585	0.8599	0.00198	0.8585		--	--
1376	0.839	0.9502	0.8946	0.07863	0.9502		--	--
1377	0.8323	0.9902	0.91125	0.11165	0.9902		--	--
1378	0.8749	1.0237	0.9493	0.10522	1.0237		--	--
1379	1.0124	1.0591	1.03575	0.03302	1.0591		--	--
1380	1.0328	1.0289	1.03085	0.00276	1.0289		--	--
1381	0.899	1.0395	0.96925	0.09935	1.0395		--	--
1382	0.9216	1.0757	0.99865	0.10897	1.0757		--	--
1383	0.8214	1.105	0.9632	0.20054	1.105		--	--
1384	0.7408	1.1703	0.95555	0.3037	1.1703		--	--
1385	0.6944	1.0912	0.8928	0.28058	1.0912		--	--
1386	0.6652	1.0201	0.84265	0.25095	1.0201		--	--
1387	0.6425	1.0897	0.8661	0.31622	1.0897		--	--
1388	0.6212	0.9255	0.77335	0.21517	0.9255		--	--
1389	0.5711	0.8428	0.70695	0.19212	0.8428		--	--
1390	0.5023	0.722	0.61215	0.15535	0.722		--	--
1391	0.4479	0.6539	0.5509	0.14566	0.6539		--	--
1392	0.4939	0.6473	0.5706	0.10847	0.6473		--	--
1393	0.5132	0.6767	0.59495	0.11561	0.6767		--	--
1394	0.4628	0.6328	0.5478	0.12021	0.6328		--	--
1395	0.4832	0.6444	0.5638	0.11399	0.6444		--	--
1396	0.4094	0.5933	0.50135	0.13004	0.5933		--	--
1397	0.3515	0.569	0.46025	0.1538	0.569		--	--
1398	0.3149	0.5649	0.4399	0.17678	0.5649		--	--
1399	0.3226	0.5506	0.4366	0.16122	0.5506		--	--
1400	0.3208	0.5436	0.4322	0.15754	0.5436		--	--
1401	0.3214	0.5121	0.41675	0.13485	0.5121		--	--
1402	0.2585	0.5185	0.3885	0.18385	0.5185		--	--
1403	0.22	0.3997	0.30985	0.12707	0.3997		--	--
1404	0.2753	0.4046	0.33995	0.09143	0.4046		--	--
1405	0.2363	0.2811	0.2587	0.03168	0.2811		--	--
1406	0.1598	0.3098	0.2348	0.10607	0.3098		--	--
1407	0.1617	0.2983	0.23	0.09659	0.2983		--	--
1408	0.1322	0.224	0.1781	0.06491	0.224		--	--
1409	0.1669	0.2316	0.19925	0.04575	0.2316		--	--
1410	0.1245	0.2229	0.1737	0.06958	0.2229		--	--
1411	0.1206	0.1902	0.1554	0.04921	0.1902		--	--
1412	0.1177	0.1853	0.1515	0.0478	0.1853		--	--
1413	0.1819	0.2367	0.2093	0.03875	0.2367		--	--
1414	0.1392	0.1815	0.16035	0.02991	0.1815		--	--
1415	0.1018	0.1768	0.1393	0.05303	0.1768		--	--
1416	0.1082	0.1668	0.1375	0.04144	0.1668		--	--
1417	0.1232	0.1663	0.14475	0.03048	0.1663		--	--
1418	0.1422	0.2208	0.1815	0.05558	0.2208		--	--
1419	0.1166	0.1816	0.1491	0.04596	0.1816		--	--
1420	0.1612	0.1841	0.17265	0.01619	0.1841		--	--
1421	0.1369	0.1899	0.1634	0.03748	0.1899		--	--
1422	0.0972	0.1623	0.12975	0.04603	0.1623		--	--
1423	0.138	0.1652	0.1516	0.01923	0.1652		--	--
1424	0.123	0.1663	0.14465	0.03062	0.1663		--	--
1425	0.1069	0.1622	0.13455	0.0391	0.1622		--	--
1426	0.1053	0.153	0.12915	0.03373	0.153		--	--
1427	0.102	0.156	0.129	0.03818	0.156		--	--
1428	0.098	0.1448	0.1214	0.03309	0.1448		--	--
1429	0.1187	0.1444	0.13155	0.01817	0.1444		--	--
1430	0.111	0.1386	0.1248	0.01952	0.1386		--	--
1431	0.1097	0.1297	0.1197	0.01414	0.1297		--	--
1432	0.1208	0.1268	0.1238	0.00424	0.1268		--	--
1433	0.1821	0.1897	0.1859	0.00537	0.1897		--	--
1434	0.1226	0.1216	0.1221	0.000707107	0.1216		--	--
1435	0.1638	0.1603	0.16205	0.00247	0.1603		--	--
1436	0.1359	0.1142	0.12505	0.01534	0.1142		--	--
1437	0.1432	0.1144	0.1288	0.02036	0.1144		--	--
1438	0.1732	0.1212	0.1472	0.03677	0.1212		--	--
1439	0.1723	0.1472	0.15975	0.01775	0.1472		--	--
1440	0.182	0.1612	0.1716	0.01471	0.1612		--	--
1441	0.1694	0.1445	0.15695	0.01761	0.1445		--	--
1442	0.1442	0.1351	0.13965	0.00643	0.1351		--	--
1443	0.1535	0.1559	0.1547	0.0017	0.1559		--	--
1444	0.1507	0.1436	0.14715	0.00502	0.1436		--	--
1445	0.1423	0.1278	0.13505	0.01025	0.1278		--	--
1446	0.1861	0.2014	0.19375	0.01082	0.2014		--	--
1447	0.1858	0.1887	0.18725	0.00205	0.1887		--	--
1448	0.1162	0.1227	0.11945	0.0046	0.1227		--	--
1449	0.1095	0.1375	0.1235	0.0198	0.1375		--	--
1450	0.1356	0.1426	0.1391	0.00495	0.1426		--	--
1451	0.1006	0.1392	0.1199	0.02729	0.1392		--	--
1452	0.1535	0.2135	0.1835	0.04243	0.2135		--	--
1453	0.12	0.1424	0.1312	0.01584	0.1424		--	--
1454	0.0974	0.1482	0.1228	0.03592	0.1482		--	--
1455	0.1011	0.1519	0.1265	0.03592	0.1519		--	--
1456	0.1101	0.1648	0.13745	0.03868	0.1648		--	--
1457	0.1307	0.1809	0.1558	0.0355	0.1809		--	--
1458	0.1267	0.1789	0.1528	0.03691	0.1789		--	--
1459	0.1391	0.1742	0.15665	0.02482	0.1742		--	--
1460	0.144	0.1913	0.16765	0.03345	0.1913		--	--
1461	0.1781	0.2228	0.20045	0.03161	0.2228		--	--
1462	0.1807	0.2172	0.19895	0.02581	0.2172		--	--
1463	0.1995	0.2415	0.2205	0.0297	0.2415		--	--
1464	0.241	0.2689	0.25495	0.01973	0.2689		--	--
1465	0.2603	0.2826	0.27145	0.01577	0.2826		--	--
1466	0.3365	0.3617	0.3491	0.01782	0.3617		--	--
1467	0.3385	0.3033	0.3209	0.02489	0.3033		--	--
1468	0.3123	0.2897	0.301	0.01598	0.2897		--	--
1469	0.2997	0.2773	0.2885	0.01584	0.2773		--	--
1470	0.3494	0.3523	0.35085	0.00205	0.3523		--	--
1471	0.241	0.2566	0.2488	0.01103	0.2566		--	--
1472	0.2833	0.2579	0.2706	0.01796	0.2579		--	--
1473	0.2731	0.2798	0.27645	0.00474	0.2798		--	--
1474	0.3325	0.2848	0.30865	0.03373	0.2848		--	--
1475	0.3108	0.2844	0.2976	0.01867	0.2844		--	--
1476	0.4178	0.2869	0.35235	0.09256	0.2869		--	--
1477	0.4307	0.2971	0.3639	0.09447	0.2971		--	--
1478	0.3924	0.2845	0.33845	0.0763	0.2845		--	--
1479	0.2272	0.2321	0.22965	0.00346	0.2321		--	--
1480	0.2059	0.2269	0.2164	0.01485	0.2269		--	--
1481	0.153	0.2093	0.18115	0.03981	0.2093		--	--
1482	0.2159	0.2572	0.23655	0.0292	0.2572		--	--
1483	0.1626	0.1744	0.1685	0.00834	0.1744		--	--
1484	0.148	0.1614	0.1547	0.00948	0.1614		--	--
1485	0.1381	0.1803	0.1592	0.02984	0.1803		--	--
1486	0.1473	0.1964	0.17185	0.03472	0.1964		--	--
1487	0.1705	0.1876	0.17905	0.01209	0.1876		--	--
1488	0.1462	0.2051	0.17565	0.04165	0.2051		--	--
1489	0.126	0.1971	0.16155	0.05028	0.1971		--	--
1490	0.1389	0.2221	0.1805	0.05883	0.2221		--	--
1491	0.1499	0.2254	0.18765	0.05339	0.2254		--	--
1492	0.12	0.1984	0.1592	0.05544	0.1984		--	--
1493	0.1388	0.2298	0.1843	0.06435	0.2298		--	--
1494	0.1102	0.1932	0.1517	0.05869	0.1932		--	--
1495	0.1359	0.2137	0.1748	0.05501	0.2137		--	--
1496	0.125	0.1988	0.1619	0.05218	0.1988		--	--
1497	0.1152	0.2045	0.15985	0.06314	0.2045		--	--
1498	0.1238	0.1915	0.15765	0.04787	0.1915		--	--
1499	0.1151	0.19	0.15255	0.05296	0.19		--	--
1500	0.1337	0.1879	0.1608	0.03833	0.1879		--	--
1501	0.1133	0.183	0.14815	0.04929	0.183		--	--
1502	0.1258	0.18	0.1529	0.03833	0.18		--	--
1503	0.1352	0.1931	0.16415	0.04094	0.1931		--	--
1504	0.1226	0.1873	0.15495	0.04575	0.1873		--	--
1505	0.1573	0.2244	0.19085	0.04745	0.2244		--	--
1506	0.1437	0.1882	0.16595	0.03147	0.1882		--	--
1507	0.1646	0.201	0.1828	0.02574	0.201		--	--
1508	0.2083	0.2545	0.2314	0.03267	0.2545		--	--
1509	0.2462	0.3058	0.276	0.04214	0.3058		--	--
1510	0.2398	0.2692	0.2545	0.02079	0.2692		--	--
1511	0.167	0.2095	0.18825	0.03005	0.2095		--	--
1512	0.162	0.2225	0.19225	0.04278	0.2225		--	--
1513	0.1438	0.2051	0.17445	0.04335	0.2051		--	--
1514	0.1598	0.2237	0.19175	0.04518	0.2237		--	--
1515	0.1327	0.2035	0.1681	0.05006	0.2035		--	--
1516	0.138	0.2033	0.17065	0.04617	0.2033		--	--
1517	0.1387	0.2099	0.1743	0.05035	0.2099		--	--
1518	0.1221	0.1984	0.16025	0.05395	0.1984		--	--
1519	0.1383	0.1985	0.1684	0.04257	0.1985		--	--
1520	0.1865	0.2212	0.20385	0.02454	0.2212		--	--
1521	0.132	0.1953	0.16365	0.04476	0.1953		--	--
1522	0.1447	0.2228	0.18375	0.05523	0.2228		--	--
1523	0.2441	0.3268	0.28545	0.05848	0.3268		--	--
1524	0.1438	0.2299	0.18685	0.06088	0.2299		--	--
1525	0.1541	0.2269	0.1905	0.05148	0.2269		--	--
1526	0.1471	0.231	0.18905	0.05933	0.231		--	--
1527	0.1797	0.2556	0.21765	0.05367	0.2556		--	--
1528	0.1423	0.2181	0.1802	0.0536	0.2181		--	--
1529	0.1754	0.2328	0.2041	0.04059	0.2328		--	--
1530	0.2493	0.301	0.27515	0.03656	0.301		--	--
1531	0.1555	0.2429	0.1992	0.0618	0.2429		--	--
1532	0.1583	0.2348	0.19655	0.05409	0.2348		--	--
1533	0.1511	0.2242	0.18765	0.05169	0.2242		--	--
1534	0.1656	0.2415	0.20355	0.05367	0.2415		--	--
1535	0.1837	0.2837	0.2337	0.07071	0.2837		--	--
1536	0.161	0.2253	0.19315	0.04547	0.2253		--	--
1537	0.1346	0.1983	0.16645	0.04504	0.1983		--	--
1538	0.1312	0.1958	0.1635	0.04568	0.1958		--	--
1539	0.1223	0.1931	0.1577	0.05006	0.1931		--	--
1540	0.1371	0.2002	0.16865	0.04462	0.2002		--	--
1541	0.1304	0.1992	0.1648	0.04865	0.1992		--	--
1542	0.1262	0.2006	0.1634	0.05261	0.2006		--	--
1543	0.1515	0.2104	0.18095	0.04165	0.2104		--	--
1544	0.1298	0.213	0.1714	0.05883	0.213		--	--
1545	0.1324	0.2018	0.1671	0.04907	0.2018		--	--
1546	0.1471	0.2326	0.18985	0.06046	0.2326		--	--
1547	0.1244	0.2034	0.1639	0.05586	0.2034		--	--
1548	0.198	0.2705	0.23425	0.05127	0.2705		--	--
1549	0.1232	0.2033	0.16325	0.05664	0.2033		--	--
1550	0.1339	0.1972	0.16555	0.04476	0.1972		--	--
1551	0.1118	0.1748	0.1433	0.04455	0.1748		--	--
1552	0.1259	0.1606	0.14325	0.02454	0.1606		--	--
1553	0.21	0.2192	0.2146	0.00651	0.2192		--	--
1554	0.1459	0.2227	0.1843	0.05431	0.2227		--	--
1555	0.1099	0.166	0.13795	0.03967	0.166		--	--
1556	0.1244	0.166	0.1452	0.02942	0.166		--	--
1557	0.1037	0.1759	0.1398	0.05105	0.1759		--	--
1558	0.1075	0.176	0.14175	0.04844	0.176		--	--
1559	0.1138	0.1781	0.14595	0.04547	0.1781		--	--
1560	0.1155	0.1866	0.15105	0.05028	0.1866		--	--
1561	0.1225	0.1871	0.1548	0.04568	0.1871		--	--
1562	0.1366	0.1948	0.1657	0.04115	0.1948		--	--
1563	0.1417	0.2065	0.1741	0.04582	0.2065		--	--
1564	0.1774	0.2285	0.20295	0.03613	0.2285		--	--
1565	0.2113	0.2235	0.2174	0.00863	0.2235		--	--
1566	0.2593	0.2698	0.26455	0.00742	0.2698		--	--
1567	0.2778	0.2771	0.27745	0.000494975	0.2771		--	--
1568	0.2242	0.2981	0.26115	0.05226	0.2981		--	--
1569	0.2157	0.2823	0.249	0.04709	0.2823		--	--
1570	0.1954	0.2387	0.21705	0.03062	0.2387		--	--
1571	0.175	0.2212	0.1981	0.03267	0.2212		--	--
1572	0.1389	0.1844	0.16165	0.03217	0.1844		--	--
1573	0.132	0.1863	0.15915	0.0384	0.1863		--	--
1574	0.1155	0.1706	0.14305	0.03896	0.1706		--	--
1575	0.1386	0.1803	0.15945	0.02949	0.1803		--	--
1576	0.1026	0.1631	0.13285	0.04278	0.1631		--	--
1577	0.1563	0.2155	0.1859	0.04186	0.2155		--	--
1578	0.1035	0.1652	0.13435	0.04363	0.1652		--	--
1579	0.1106	0.1611	0.13585	0.03571	0.1611		--	--
1580	0.1019	0.1647	0.1333	0.04441	0.1647		--	--
1581	0.0988	0.158	0.1284	0.04186	0.158		--	--
1582	0.0961	0.1569	0.1265	0.04299	0.1569		--	--
1583	0.0941	0.1652	0.12965	0.05028	0.1652		--	--
1584	0.106	0.1777	0.14185	0.0507	0.1777		--	--
1585	0.1097	0.1805	0.1451	0.05006	0.1805		--	--
1586	0.1017	0.1791	0.1404	0.05473	0.1791		--	--
1587	0.1827	0.1945	0.1886	0.00834	0.1945		--	--
1588	0.111	0.189	0.15	0.05515	0.189		--	--
1589	0.1226	0.2129	0.16775	0.06385	0.2129		--	--
1590	0.1075	0.1849	0.1462	0.05473	0.1849		--	--
1591	0.1092	0.1933	0.15125	0.05947	0.1933		--	--
1592	0.1286	0.2207	0.17465	0.06512	0.2207		--	--
1593	0.1191	0.2085	0.1638	0.06322	0.2085		--	--
1594	0.1346	0.2453	0.18995	0.07828	0.2453		--	--
1595	0.1411	0.2419	0.1915	0.07128	0.2419		--	--
1596	0.2042	0.2798	0.242	0.05346	0.2798		--	--
1597	0.1866	0.2736	0.2301	0.06152	0.2736		--	--
1598	0.1674	0.2765	0.22195	0.07715	0.2765		--	--
1599	0.1703	0.2642	0.21725	0.0664	0.2642		--	--
1600	0.1816	0.3078	0.2447	0.08924	0.3078		--	--
1601	0.2226	0.3203	0.27145	0.06908	0.3203		--	--
1602	0.2048	0.279	0.2419	0.05247	0.279		--	--
1603	0.2175	0.2591	0.2383	0.02942	0.2591		--	--
1604	0.1935	0.2702	0.23185	0.05424	0.2702		--	--
1605	0.1741	0.2621	0.2181	0.06223	0.2621		--	--
1606	0.1509	0.2515	0.2012	0.07113	0.2515		--	--
1607	0.1632	0.2198	0.1915	0.04002	0.2198		--	--
1608	0.153	0.2396	0.1963	0.06124	0.2396		--	--
1609	0.1552	0.255	0.2051	0.07057	0.255		--	--
1610	0.1759	0.2791	0.2275	0.07297	0.2791		--	--
1611	0.1993	0.3099	0.2546	0.07821	0.3099		--	--
1612	0.1525	0.2683	0.2104	0.08188	0.2683		--	--
1613	0.1653	0.2878	0.22655	0.08662	0.2878		--	--
1614	0.1966	0.3048	0.2507	0.07651	0.3048		--	--
1615	0.1412	0.2624	0.2018	0.0857	0.2624		--	--
1616	0.1599	0.2781	0.219	0.08358	0.2781		--	--
1617	0.1663	0.29	0.22815	0.08747	0.29		--	--
1618	0.1867	0.2991	0.2429	0.07948	0.2991		--	--
1619	0.1519	0.2587	0.2053	0.07552	0.2587		--	--
1620	0.1666	0.2847	0.22565	0.08351	0.2847		--	--
1621	0.2122	0.3148	0.2635	0.07255	0.3148		--	--
1622	0.1766	0.2786	0.2276	0.07212	0.2786		--	--
1623	0.1739	0.286	0.22995	0.07927	0.286		--	--
1624	0.2237	0.3394	0.28155	0.08181	0.3394		--	--
1625	0.2068	0.3315	0.26915	0.08818	0.3315		--	--
1626	0.2526	0.4323	0.34245	0.12707	0.4323		--	--
1627	0.2103	0.3305	0.2704	0.08499	0.3305		--	--
1628	0.2031	0.3221	0.2626	0.08415	0.3221		--	--
1629	0.2886	0.4043	0.34645	0.08181	0.4043		--	--
1630	0.2411	0.3669	0.304	0.08895	0.3669		--	--
1631	0.2637	0.3738	0.31875	0.07785	0.3738		--	--
1632	0.2901	0.4019	0.346	0.07905	0.4019		--	--
1633	0.286	0.4157	0.35085	0.09171	0.4157		--	--
1634	0.24	0.3692	0.3046	0.09136	0.3692		--	--
1635	0.2579	0.413	0.33545	0.10967	0.413		--	--
1636	0.2138	0.3336	0.2737	0.08471	0.3336		--	--
1637	0.2541	0.3509	0.3025	0.06845	0.3509		--	--
1638	0.2191	0.3173	0.2682	0.06944	0.3173		--	--
1639	0.2425	0.3347	0.2886	0.0652	0.3347		--	--
1640	0.3051	0.3426	0.32385	0.02652	0.3426		--	--
1641	0.2622	0.3283	0.29525	0.04674	0.3283		--	--
1642	0.2536	0.3433	0.29845	0.06343	0.3433		--	--
1643	0.2184	0.3237	0.27105	0.07446	0.3237		--	--
1644	0.2366	0.3598	0.2982	0.08712	0.3598		--	--
1645	0.2317	0.3444	0.28805	0.07969	0.3444		--	--
1646	0.2297	0.3346	0.28215	0.07418	0.3346		--	--
1647	0.2305	0.3552	0.29285	0.08818	0.3552		--	--
1648	0.2482	0.3785	0.31335	0.09214	0.3785		--	--
1649	0.2147	0.3379	0.2763	0.08712	0.3379		--	--
1650	0.2391	0.3829	0.311	0.10168	0.3829		--	--
1651	0.2469	0.3858	0.31635	0.09822	0.3858		--	--
1652	0.2928	0.4316	0.3622	0.09815	0.4316		--	--
1653	0.2904	0.4578	0.3741	0.11837	0.4578		--	--
1654	0.2509	0.4155	0.3332	0.11639	0.4155		--	--
1655	0.294	0.4267	0.36035	0.09383	0.4267		--	--
1656	0.2841	0.4211	0.3526	0.09687	0.4211		--	--
1657	0.2792	0.3952	0.3372	0.08202	0.3952		--	--
1658	0.2317	0.369	0.30035	0.09709	0.369		--	--
1659	0.2062	0.3347	0.27045	0.09086	0.3347		--	--
1660	0.2336	0.3397	0.28665	0.07502	0.3397		--	--
1661	0.1789	0.2951	0.237	0.08217	0.2951		--	--
1662	0.2021	0.3047	0.2534	0.07255	0.3047		--	--
1663	0.217	0.3135	0.26525	0.06824	0.3135		--	--
1664	0.1741	0.2844	0.22925	0.07799	0.2844		--	--
1665	0.1655	0.2631	0.2143	0.06901	0.2631		--	--
1666	0.1899	0.2945	0.2422	0.07396	0.2945		--	--
1667	0.1743	0.2786	0.22645	0.07375	0.2786		--	--
1668	0.1594	0.2634	0.2114	0.07354	0.2634		--	--
1669	0.1808	0.2605	0.22065	0.05636	0.2605		--	--
1670	0.1996	0.3149	0.25725	0.08153	0.3149		--	--
1671	0.1537	0.2599	0.2068	0.07509	0.2599		--	--
1672	0.2411	0.2802	0.26065	0.02765	0.2802		--	--
1673	0.2206	0.3029	0.26175	0.05819	0.3029		--	--
1674	0.1849	0.291	0.23795	0.07502	0.291		--	--
1675	0.1997	0.3331	0.2664	0.09433	0.3331		--	--
1676	0.2503	0.4262	0.33825	0.12438	0.4262		--	--
1677	0.1659	0.2927	0.2293	0.08966	0.2927		--	--
1678	0.1509	0.2598	0.20535	0.077	0.2598		--	--
1679	0.1415	0.2601	0.2008	0.08386	0.2601		--	--
1680	0.1619	0.2665	0.2142	0.07396	0.2665		--	--
1681	0.1271	0.2244	0.17575	0.0688	0.2244		--	--
1682	0.115	0.1974	0.1562	0.05827	0.1974		--	--
1683	0.1199	0.203	0.16145	0.05876	0.203		--	--
1684	0.1418	0.2137	0.17775	0.05084	0.2137		--	--
1685	0.1087	0.1901	0.1494	0.05756	0.1901		--	--
1686	0.1242	0.1982	0.1612	0.05233	0.1982		--	--
1687	0.0968	0.1731	0.13495	0.05395	0.1731		--	--
1688	0.1045	0.1796	0.14205	0.0531	0.1796		--	--
1689	0.0953	0.1643	0.1298	0.04879	0.1643		--	--
1690	0.1079	0.1602	0.13405	0.03698	0.1602		--	--
1691	0.1176	0.1686	0.1431	0.03606	0.1686		--	--
1692	0.1307	0.1643	0.1475	0.02376	0.1643		--	--
1693	0.1352	0.174	0.1546	0.02744	0.174		--	--
1694	0.161	0.1851	0.17305	0.01704	0.1851		--	--
1695	0.1949	0.2147	0.2048	0.014	0.2147		--	--
1696	0.1929	0.2167	0.2048	0.01683	0.2167		--	--
1697	0.1499	0.1631	0.1565	0.00933	0.1631		--	--
1698	0.1253	0.1521	0.1387	0.01895	0.1521		--	--
1699	0.1359	0.1679	0.1519	0.02263	0.1679		--	--
1700	0.1497	0.1676	0.15865	0.01266	0.1676		--	--
1701	0.1469	0.1783	0.1626	0.0222	0.1783		--	--
1702	0.1143	0.1708	0.14255	0.03995	0.1708		--	--
1703	0.1245	0.1778	0.15115	0.03769	0.1778		--	--
1704	0.1119	0.1862	0.14905	0.05254	0.1862		--	--
1705	0.1205	0.1897	0.1551	0.04893	0.1897		--	--
1706	0.116	0.1813	0.14865	0.04617	0.1813		--	--
1707	0.1088	0.1933	0.15105	0.05975	0.1933		--	--
1708	0.1026	0.19	0.1463	0.0618	0.19		--	--
1709	0.1109	0.1959	0.1534	0.0601	0.1959		--	--
1710	0.1125	0.1948	0.15365	0.05819	0.1948		--	--
1711	0.1521	0.232	0.19205	0.0565	0.232		--	--
1712	0.1277	0.223	0.17535	0.06739	0.223		--	--
1713	0.1791	0.3063	0.2427	0.08994	0.3063		--	--
1714	0.209	0.296	0.2525	0.06152	0.296		--	--
1715	0.2009	0.2965	0.2487	0.0676	0.2965		--	--
1716	0.1856	0.297	0.2413	0.07877	0.297		--	--
1717	0.1906	0.2815	0.23605	0.06428	0.2815		--	--
1718	0.1785	0.2624	0.22045	0.05933	0.2624		--	--
1719	0.2113	0.2788	0.24505	0.04773	0.2788		--	--
1720	0.2224	0.2818	0.2521	0.042	0.2818		--	--
1721	0.1638	0.246	0.2049	0.05812	0.246		--	--
1722	0.1734	0.2616	0.2175	0.06237	0.2616		--	--
1723	0.1751	0.2477	0.2114	0.05134	0.2477		--	--
1724	0.1352	0.2121	0.17365	0.05438	0.2121		--	--
1725	0.1503	0.2179	0.1841	0.0478	0.2179		--	--
1726	0.1459	0.2118	0.17885	0.0466	0.2118		--	--
1727	0.1593	0.2189	0.1891	0.04214	0.2189		--	--
1728	0.2315	0.2766	0.25405	0.03189	0.2766		--	--
1729	0.1571	0.195	0.17605	0.0268	0.195		--	--
1730	0.2179	0.2392	0.22855	0.01506	0.2392		--	--
1731	0.1947	0.2248	0.20975	0.02128	0.2248		--	--
1732	0.1642	0.1878	0.176	0.01669	0.1878		--	--
1733	0.1838	0.269	0.2264	0.06025	0.269		--	--
1734	0.1622	0.238	0.2001	0.0536	0.238		--	--
1735	0.2055	0.3101	0.2578	0.07396	0.3101		--	--
1736	0.1897	0.3161	0.2529	0.08938	0.3161		--	--
1737	0.2255	0.3683	0.2969	0.10097	0.3683		--	--
1738	0.2205	0.4039	0.3122	0.12968	0.4039		--	--
1739	0.2575	0.422	0.33975	0.11632	0.422		--	--
1740	0.2689	0.4602	0.36455	0.13527	0.4602		--	--
1741	0.2696	0.4947	0.38215	0.15917	0.4947		--	--
1742	0.3105	0.5107	0.4106	0.14156	0.5107		--	--
1743	0.3418	0.5503	0.44605	0.14743	0.5503		--	--
1744	0.3025	0.5797	0.4411	0.19601	0.5797		--	--
1745	0.3311	0.6407	0.4859	0.21892	0.6407		--	--
1746	0.3567	0.7024	0.52955	0.24445	0.7024		--	--
1747	0.4493	0.788	0.61865	0.2395	0.788		--	--
1748	0.4068	0.7925	0.59965	0.27273	0.7925		--	--
1749	0.4188	0.8736	0.6462	0.32159	0.8736		--	--
1750	0.4377	0.8787	0.6582	0.31183	0.8787		--	--
1751	0.51	0.9461	0.72805	0.30837	0.9461		--	--
1752	0.5411	0.9789	0.76	0.30957	0.9789		--	--
1753	0.4639	0.934	0.69895	0.33241	0.934		--	--
1754	0.4302	0.9262	0.6782	0.35072	0.9262		--	--
1755	0.4193	0.8784	0.64885	0.32463	0.8784		--	--
1756	0.4053	0.8289	0.6171	0.29953	0.8289		--	--
1757	0.3537	0.7917	0.5727	0.30971	0.7917		--	--
1758	0.3207	0.7104	0.51555	0.27556	0.7104		--	--
1759	0.3044	0.7161	0.51025	0.29112	0.7161		--	--
1760	0.2751	0.6098	0.44245	0.23667	0.6098		--	--
1761	0.2449	0.5851	0.415	0.24056	0.5851		--	--
1762	0.2188	0.4818	0.3503	0.18597	0.4818		--	--
1763	0.2237	0.5337	0.3787	0.2192	0.5337		--	--
1764	0.1801	0.4107	0.2954	0.16306	0.4107		--	--
1765	0.1883	0.4243	0.3063	0.16688	0.4243		--	--
1766	0.1633	0.3018	0.23255	0.09793	0.3018		--	--
1767	0.2007	0.3696	0.28515	0.11943	0.3696		--	--
1768	0.1678	0.3502	0.259	0.12898	0.3502		--	--
1769	0.185	0.4252	0.3051	0.16985	0.4252		--	--
1770	0.2394	0.5527	0.39605	0.22154	0.5527		--	--
1771	0.2891	0.5857	0.4374	0.20973	0.5857		--	--
1772	0.2208	0.4691	0.34495	0.17557	0.4691		--	--
1773	0.2298	0.5273	0.37855	0.21036	0.5273		--	--
1774	0.1873	0.4388	0.31305	0.17784	0.4388		--	--
1775	0.2291	0.5286	0.37885	0.21178	0.5286		--	--
1776	0.2194	0.5211	0.37025	0.21333	0.5211		--	--
1777	0.2442	0.587	0.4156	0.2424	0.587		--	--
1778	0.2653	0.6468	0.45605	0.26976	0.6468		--	--
1779	0.2835	0.6269	0.4552	0.24282	0.6269		--	--
1780	0.3009	0.7257	0.5133	0.30038	0.7257		--	--
1781	0.3646	0.7726	0.5686	0.2885	0.7726		--	--
1782	0.3195	0.6821	0.5008	0.2564	0.6821		--	--
1783	0.3642	0.7474	0.5558	0.27096	0.7474		--	--
1784	0.349	0.6594	0.5042	0.21949	0.6594		--	--
1785	0.3135	0.603	0.45825	0.20471	0.603		--	--
1786	0.3393	0.5875	0.4634	0.1755	0.5875		--	--
1787	0.2797	0.5427	0.4112	0.18597	0.5427		--	--
1788	0.275	0.5409	0.40795	0.18802	0.5409		--	--
1789	0.2461	0.5169	0.3815	0.19148	0.5169		--	--
1790	0.2577	0.4949	0.3763	0.16773	0.4949		--	--
1791	0.2214	0.491	0.3562	0.19064	0.491		--	--
1792	0.2272	0.4212	0.3242	0.13718	0.4212		--	--
1793	0.1811	0.3912	0.28615	0.14856	0.3912		--	--
1794	0.1947	0.3648	0.27975	0.12028	0.3648		--	--
1795	0.1515	0.3027	0.2271	0.10691	0.3027		--	--
1796	0.1505	0.2744	0.21245	0.08761	0.2744		--	--
1797	0.1342	0.2004	0.1673	0.04681	0.2004		--	--
1798	0.1486	0.2111	0.17985	0.04419	0.2111		--	--
1799	0.1383	0.1829	0.1606	0.03154	0.1829		--	--
1800	0.1586	0.2293	0.19395	0.04999	0.2293		--	--
1801	0.1585	0.2465	0.2025	0.06223	0.2465		--	--
1802	0.1594	0.2973	0.22835	0.09751	0.2973		--	--
1803	0.1565	0.3209	0.2387	0.11625	0.3209		--	--
1804	0.1736	0.3075	0.24055	0.09468	0.3075		--	--
1805	0.149	0.3014	0.2252	0.10776	0.3014		--	--
1806	0.1246	0.2378	0.1812	0.08004	0.2378		--	--
1807	0.1453	0.236	0.19065	0.06413	0.236		--	--
1808	0.1618	0.318	0.2399	0.11045	0.318		--	--
1809	0.1729	0.3044	0.23865	0.09298	0.3044		--	--
1810	0.2425	0.427	0.33475	0.13046	0.427		--	--
1811	0.2319	0.3518	0.29185	0.08478	0.3518		--	--
1812	0.2669	0.3354	0.30115	0.04844	0.3354		--	--
1813	0.2568	0.3386	0.2977	0.05784	0.3386		--	--
1814	0.3605	0.4042	0.38235	0.0309	0.4042		--	--
1815	0.3664	0.4035	0.38495	0.02623	0.4035		--	--
1816	0.2414	0.3319	0.28665	0.06399	0.3319		--	--
1817	0.2877	0.4353	0.3615	0.10437	0.4353		--	--
1818	0.2279	0.3681	0.298	0.09914	0.3681		--	--
1819	0.2153	0.321	0.26815	0.07474	0.321		--	--
1820	0.1952	0.3662	0.2807	0.12092	0.3662		--	--
1821	0.2093	0.3289	0.2691	0.08457	0.3289		--	--
1822	0.2679	0.4233	0.3456	0.10988	0.4233		--	--
1823	0.1742	0.3406	0.2574	0.11766	0.3406		--	--
1824	0.1764	0.3343	0.25535	0.11165	0.3343		--	--
1825	0.169	0.3257	0.24735	0.1108	0.3257		--	--
1826	0.1532	0.2585	0.20585	0.07446	0.2585		--	--
1827	0.2342	0.3474	0.2908	0.08004	0.3474		--	--
1828	0.18	0.3094	0.2447	0.0915	0.3094		--	--
1829	0.1977	0.3888	0.29325	0.13513	0.3888		--	--
1830	0.2123	0.3993	0.3058	0.13223	0.3993		--	--
1831	0.2294	0.4974	0.3634	0.1895	0.4974		--	--
1832	0.264	0.5355	0.39975	0.19198	0.5355		--	--
1833	0.2615	0.6118	0.43665	0.2477	0.6118		--	--
1834	0.3002	0.6938	0.497	0.27832	0.6938		--	--
1835	0.2939	0.7152	0.50455	0.2979	0.7152		--	--
1836	0.3604	0.8185	0.58945	0.32393	0.8185		--	--
1837	0.3862	0.9031	0.64465	0.3655	0.9031		--	--
1838	0.5752	0.9943	0.78475	0.29635	0.9943		--	--
1839	0.4745	0.9019	0.6882	0.30222	0.9019		--	--
1840	0.3614	0.8259	0.59365	0.32845	0.8259		--	--
1841	0.3083	0.7343	0.5213	0.30123	0.7343		--	--
1842	0.3233	0.7189	0.5211	0.27973	0.7189		--	--
1843	0.2942	0.632	0.4631	0.23886	0.632		--	--
1844	0.2954	0.615	0.4552	0.22599	0.615		--	--
1845	0.2689	0.5434	0.40615	0.1941	0.5434		--	--
1846	0.2552	0.4906	0.3729	0.16645	0.4906		--	--
1847	0.2436	0.4156	0.3296	0.12162	0.4156		--	--
1848	0.2405	0.4116	0.32605	0.12099	0.4116		--	--
1849	0.2497	0.3464	0.29805	0.06838	0.3464		--	--
1850	0.2157	0.2992	0.25745	0.05904	0.2992		--	--
1851	0.195	0.2369	0.21595	0.02963	0.2369		--	--
1852	0.2031	0.2579	0.2305	0.03875	0.2579		--	--
1853	0.2353	0.3303	0.2828	0.06718	0.3303		--	--
1854	0.2284	0.257	0.2427	0.02022	0.257		--	--
1855	0.2719	0.302	0.28695	0.02128	0.302		--	--
1856	0.3621	0.3858	0.37395	0.01676	0.3858		--	--
1857	0.2901	0.3132	0.30165	0.01633	0.3132		--	--
1858	0.3128	0.3531	0.33295	0.0285	0.3531		--	--
1859	0.3872	0.4234	0.4053	0.0256	0.4234		--	--
1860	0.347	0.4223	0.38465	0.05325	0.4223		--	--
1861	0.3307	0.4423	0.3865	0.07891	0.4423		--	--
1862	0.4076	0.5063	0.45695	0.06979	0.5063		--	--
1863	0.3852	0.4345	0.40985	0.03486	0.4345		--	--
1864	0.3217	0.4123	0.367	0.06406	0.4123		--	--
1865	0.3565	0.4527	0.4046	0.06802	0.4527		--	--
1866	0.3667	0.5031	0.4349	0.09645	0.5031		--	--
1867	0.4062	0.4909	0.44855	0.05989	0.4909		--	--
1868	0.3243	0.405	0.36465	0.05706	0.405		--	--
1869	0.3118	0.4193	0.36555	0.07601	0.4193		--	--
1870	0.364	0.4818	0.4229	0.0833	0.4818		--	--
1871	0.3267	0.4684	0.39755	0.1002	0.4684		--	--
1872	0.414	0.5217	0.46785	0.07616	0.5217		--	--
1873	0.3471	0.4669	0.407	0.08471	0.4669		--	--
1874	0.3748	0.4837	0.42925	0.077	0.4837		--	--
1875	0.3267	0.3789	0.3528	0.03691	0.3789		--	--
1876	0.3185	0.3483	0.3334	0.02107	0.3483		--	--
1877	0.2886	0.3241	0.30635	0.0251	0.3241		--	--
1878	0.2675	0.2742	0.27085	0.00474	0.2742		--	--
1879	0.2256	0.231	0.2283	0.00382	0.231		--	--
1880	0.2051	0.2089	0.207	0.00269	0.2089		--	--
1881	0.1935	0.2058	0.19965	0.0087	0.2058		--	--
1882	0.2722	0.3142	0.2932	0.0297	0.3142		--	--
1883	0.298	0.3163	0.30715	0.01294	0.3163		--	--
1884	0.2968	0.2961	0.29645	0.000494975	0.2961		--	--
1885	0.286	0.321	0.3035	0.02475	0.321		--	--
1886	0.2608	0.2799	0.27035	0.01351	0.2799		--	--
1887	0.3	0.3503	0.32515	0.03557	0.3503		--	--
1888	0.2683	0.3253	0.2968	0.04031	0.3253		--	--
1889	0.2868	0.392	0.3394	0.07439	0.392		--	--
1890	0.2529	0.3238	0.28835	0.05013	0.3238		--	--
1891	0.278	0.4092	0.3436	0.09277	0.4092		--	--
1892	0.2681	0.4697	0.3689	0.14255	0.4697		--	--
1893	0.3025	0.5164	0.40945	0.15125	0.5164		--	--
1894	0.3266	0.6069	0.46675	0.1982	0.6069		--	--
1895	0.3722	0.71	0.5411	0.23886	0.71		--	--
1896	0.4254	0.7457	0.58555	0.22649	0.7457		--	--
1897	0.5313	0.904	0.71765	0.26354	0.904		--	--
1898	0.5039	0.8328	0.66835	0.23257	0.8328		--	--
1899	0.4478	0.8051	0.62645	0.25265	0.8051		--	--
1900	0.4511	0.7088	0.57995	0.18222	0.7088		--	--
1901	0.3585	0.6169	0.4877	0.18272	0.6169		--	--
1902	0.3955	0.6304	0.51295	0.1661	0.6304		--	--
1903	0.3339	0.5391	0.4365	0.1451	0.5391		--	--
1904	0.3122	0.5687	0.44045	0.18137	0.5687		--	--
1905	0.292	0.4982	0.3951	0.14581	0.4982		--	--
1906	0.2998	0.4575	0.37865	0.11151	0.4575		--	--
1907	0.2488	0.3991	0.32395	0.10628	0.3991		--	--
1908	0.2709	0.3933	0.3321	0.08655	0.3933		--	--
1909	0.2366	0.3274	0.282	0.06421	0.3274		--	--
1910	0.2516	0.3301	0.29085	0.05551	0.3301		--	--
1911	0.2128	0.2629	0.23785	0.03543	0.2629		--	--
1912	0.2264	0.2808	0.2536	0.03847	0.2808		--	--
1913	0.1954	0.2132	0.2043	0.01259	0.2132		--	--
1914	0.2218	0.2688	0.2453	0.03323	0.2688		--	--
1915	0.2213	0.2497	0.2355	0.02008	0.2497		--	--
1916	0.2153	0.2697	0.2425	0.03847	0.2697		--	--
1917	0.3076	0.3283	0.31795	0.01464	0.3283		--	--
1918	0.3114	0.3529	0.33215	0.02934	0.3529		--	--
1919	0.2364	0.3293	0.28285	0.06569	0.3293		--	--
1920	0.3164	0.4124	0.3644	0.06788	0.4124		--	--
1921	0.349	0.451	0.4	0.07212	0.451		--	--
1922	0.2994	0.403	0.3512	0.07326	0.403		--	--
1923	0.287	0.4403	0.36365	0.1084	0.4403		--	--
1924	0.2558	0.4334	0.3446	0.12558	0.4334		--	--
1925	0.2538	0.4758	0.3648	0.15698	0.4758		--	--
1926	0.2565	0.4975	0.377	0.17041	0.4975		--	--
1927	0.2343	0.4998	0.36705	0.18774	0.4998		--	--
1928	0.2589	0.5478	0.40335	0.20428	0.5478		--	--
1929	0.287	0.5675	0.42725	0.19834	0.5675		--	--
1930	0.3404	0.6019	0.47115	0.18491	0.6019		--	--
1931	0.3011	0.5221	0.4116	0.15627	0.5221		--	--
1932	0.3189	0.4877	0.4033	0.11936	0.4877		--	--
1933	0.3087	0.5485	0.4286	0.16956	0.5485		--	--
1934	0.2767	0.5043	0.3905	0.16094	0.5043		--	--
1935	0.3414	0.6004	0.4709	0.18314	0.6004		--	--
1936	0.3359	0.6691	0.5025	0.23561	0.6691		--	--
1937	0.2874	0.6084	0.4479	0.22698	0.6084		--	--
1938	0.3608	0.6428	0.5018	0.1994	0.6428		--	--
1939	0.2991	0.6578	0.47845	0.25364	0.6578		--	--
1940	0.3593	0.7828	0.57105	0.29946	0.7828		--	--
1941	0.4199	0.8721	0.646	0.31975	0.8721		--	--
1942	0.4053	0.9061	0.6557	0.35412	0.9061		--	--
1943	0.3342	0.7924	0.5633	0.324	0.7924		--	--
1944	0.3545	0.8345	0.5945	0.33941	0.8345		--	--
1945	0.4144	0.9366	0.6755	0.36925	0.9366		--	--
1946	0.4854	1.0666	0.776	0.41097	1.0666		--	--
1947	0.5101	0.9292	0.71965	0.29635	0.9292		--	--
1948	0.5243	0.9417	0.733	0.29515	0.9417		--	--
1949	0.5663	0.8971	0.7317	0.23391	0.8971		--	--
1950	0.5353	0.9334	0.73435	0.2815	0.9334		--	--
1951	0.6896	0.9054	0.7975	0.15259	0.9054		--	--
1952	0.7676	0.915	0.8413	0.10423	0.915		--	--
1953	0.6868	0.962	0.8244	0.1946	0.962		--	--
1954	0.8074	0.9605	0.88395	0.10826	0.9605		--	--
1955	0.9584	0.9341	0.94625	0.01718	0.9341		--	--
1956	0.9949	1.0172	1.00605	0.01577	1.0172		--	--
1957	1.0394	1.0492	1.0443	0.00693	1.0492		--	--
1958	1.1116	0.989	1.0503	0.08669	0.989		--	--
1959	1.2871	1.0011	1.1441	0.20223	1.0011		--	--
1960	1.2205	1.1136	1.16705	0.07559	1.1136		--	--
1961	1.217	1.0986	1.1578	0.08372	1.0986		--	--
1962	1.183	1.0525	1.11775	0.09228	1.0525		--	--
1963	1.4296	1.0461	1.23785	0.27118	1.0461		--	--
1964	1.5214	1.1916	1.3565	0.2332	1.1916		--	--
1965	1.366	1.0754	1.2207	0.20549	1.0754		--	--
1966	1.4426	0.94	1.1913	0.35539	0.94		--	--
1967	1.4717	0.9612	1.21645	0.36098	0.9612		--	--
1968	1.2376	1.0489	1.14325	0.13343	1.0489		--	--
1969	1.1171	0.9625	1.0398	0.10932	0.9625		--	--
1970	1.2423	0.8946	1.06845	0.24586	0.8946		--	--
1971	1.1184	0.9445	1.03145	0.12297	0.9445		--	--
1972	0.8978	0.9798	0.9388	0.05798	0.9798		--	--
1973	0.9981	0.9051	0.9516	0.06576	0.9051		--	--
1974	0.9996	0.8671	0.93335	0.09369	0.8671		--	--
1975	0.8437	0.9335	0.8886	0.0635	0.9335		--	--
1976	0.7874	0.9454	0.8664	0.11172	0.9454		--	--
1977	0.9163	0.8659	0.8911	0.03564	0.8659		--	--
1978	0.8615	0.8748	0.86815	0.0094	0.8748		--	--
1979	0.7603	0.9513	0.8558	0.13506	0.9513		--	--
1980	0.846	0.9107	0.87835	0.04575	0.9107		--	--
1981	0.8992	0.8596	0.8794	0.028	0.8596		--	--
1982	0.8919	0.9484	0.92015	0.03995	0.9484		--	--
1983	0.9239	0.9757	0.9498	0.03663	0.9757		--	--
1984	1.0733	0.9195	0.9964	0.10875	0.9195		--	--
1985	1.0094	0.9122	0.9608	0.06873	0.9122		--	--
1986	1.1074	0.9528	1.0301	0.10932	0.9528		--	--
1987	1.2192	0.9732	1.0962	0.17395	0.9732		--	--
1988	1.2516	0.941	1.0963	0.21963	0.941		--	--
1989	1.2887	0.9172	1.10295	0.26269	0.9172		--	--
1990	1.452	0.9999	1.22595	0.31968	0.9999		--	--
1991	1.5369	0.9936	1.26525	0.38417	0.9936		--	--
1992	1.561	0.9328	1.2469	0.4442	0.9328		--	--
1993	1.6069	0.9721	1.2895	0.44887	0.9721		--	--
1994	1.7131	0.994	1.35355	0.50848	0.994		--	--
1995	1.7831	0.9968	1.38995	0.556	0.9968		--	--
1996	1.8302	0.9723	1.40125	0.60663	0.9723		--	--
1997	1.8761	0.9988	1.43745	0.62034	0.9988		--	--
							--	--
							--	--
[truncated: 3,002 more rows]

## Sheet: Rg
Time (ns)	OTOF-1 time	OTOF-2 times	Mean-OTOF	STD-OTOF	IFI27-1time	IFI27-2 times	Mean-IFI27	STD-IFI27
0	4.63615	4.63654	4.63635	0.000275772	2.00053	1.99955	2.00004	0.000692965
0.01	4.66388	4.65596	4.65992	0.0056	2.06256	2.00679	2.03468	0.03944
0.02	4.66383	4.66436	4.6641	0.000374767	2.0775	1.97576	2.02663	0.07194
0.03	4.66558	4.67488	4.67023	0.00658	2.05275	1.96916	2.01096	0.05911
0.04	4.66783	4.67975	4.67379	0.00843	2.03136	1.98185	2.00661	0.03501
0.05	4.67294	4.6955	4.68422	0.01595	2.04604	1.95397	2.00001	0.0651
0.06	4.6873	4.70998	4.69864	0.01604	2.04073	1.93473	1.98773	0.07495
0.07	4.68301	4.71095	4.69698	0.01976	2.07405	1.94572	2.00989	0.09074
0.08	4.68169	4.7101	4.6959	0.02009	2.04236	1.95776	2.00006	0.05982
0.09	4.67256	4.71149	4.69203	0.02753	2.03265	1.93959	1.98612	0.0658
0.1	4.67476	4.72048	4.69762	0.03233	2.04867	1.9336	1.99114	0.08137
0.11	4.67783	4.7181	4.69797	0.02848	2.03832	1.93823	1.98828	0.07077
0.12	4.6878	4.73461	4.71121	0.0331	2.04047	1.91311	1.97679	0.09006
0.13	4.67862	4.74552	4.71207	0.04731	2.05508	1.91156	1.98332	0.10148
0.14	4.6662	4.74512	4.70566	0.0558	2.03326	1.96973	2.0015	0.04492
0.15	4.67617	4.75317	4.71467	0.05445	2.05906	1.95457	2.00682	0.07389
0.16	4.68222	4.75201	4.71712	0.04935	2.07173	1.95335	2.01254	0.08371
0.17	4.6864	4.74127	4.71384	0.0388	2.05152	1.9801	2.01581	0.0505
0.18	4.67684	4.73696	4.7069	0.04251	2.02274	1.94645	1.9846	0.05395
0.19	4.67025	4.74558	4.70792	0.05327	2.00594	1.92206	1.964	0.05931
0.2	4.66519	4.74933	4.70726	0.0595	2.00871	1.91553	1.96212	0.06589
0.21	4.65196	4.74625	4.69911	0.06667	1.98876	1.90918	1.94897	0.05627
0.22	4.6539	4.75775	4.70583	0.07343	1.94176	1.93004	1.9359	0.00829
0.23	4.64999	4.73382	4.69191	0.05928	1.96233	1.91644	1.93939	0.03245
0.24	4.66129	4.73649	4.69889	0.05317	1.99551	1.93534	1.96543	0.04255
0.25	4.66781	4.74716	4.70749	0.05611	1.96719	1.94048	1.95384	0.01889
0.26	4.66834	4.73741	4.70288	0.04884	1.97397	1.91744	1.94571	0.03997
0.27	4.67574	4.73679	4.70627	0.04317	1.97124	1.91783	1.94454	0.03777
0.28	4.67315	4.74096	4.70706	0.04795	1.96209	1.94618	1.95414	0.01125
0.29	4.67682	4.73207	4.70445	0.03907	1.97473	2.00074	1.98774	0.01839
0.3	4.67064	4.73507	4.70286	0.04556	1.94152	1.98952	1.96552	0.03394
0.31	4.67921	4.74019	4.7097	0.04312	1.88636	1.99724	1.9418	0.0784
0.32	4.67978	4.74136	4.71057	0.04354	1.88799	1.99775	1.94287	0.07761
0.33	4.68105	4.73817	4.70961	0.04039	1.86738	1.99665	1.93202	0.09141
0.34	4.67212	4.73931	4.70572	0.04751	1.88262	1.97307	1.92785	0.06396
0.35	4.67989	4.74366	4.71178	0.04509	1.84746	1.96699	1.90723	0.08452
0.36	4.67686	4.74531	4.71109	0.0484	1.85649	1.9756	1.91605	0.08422
0.37	4.6814	4.72885	4.70513	0.03355	1.86078	1.94986	1.90532	0.06299
0.38	4.68726	4.72236	4.70481	0.02482	1.86959	1.90274	1.88617	0.02344
0.39	4.67878	4.71883	4.69881	0.02832	1.84741	1.90527	1.87634	0.04091
0.4	4.68563	4.72081	4.70322	0.02488	1.82856	1.88042	1.85449	0.03667
0.41	4.68531	4.72835	4.70683	0.03043	1.79953	1.90872	1.85413	0.07721
0.42	4.69278	4.72016	4.70647	0.01936	1.77385	1.89663	1.83524	0.08682
0.43	4.69828	4.70997	4.70413	0.00827	1.75255	1.90632	1.82944	0.10873
0.44	4.69255	4.71018	4.70137	0.01247	1.76503	1.88388	1.82446	0.08404
0.45	4.68603	4.71629	4.70116	0.0214	1.77914	1.88302	1.83108	0.07345
0.46	4.68468	4.71929	4.70199	0.02447	1.73805	1.83533	1.78669	0.06879
0.47	4.67794	4.72868	4.70331	0.03588	1.77307	1.82558	1.79933	0.03713
0.48	4.6708	4.73854	4.70467	0.0479	1.76718	1.84456	1.80587	0.05472
0.49	4.66662	4.74144	4.70403	0.05291	1.73159	1.87014	1.80087	0.09797
0.5	4.66512	4.74683	4.70598	0.05778	1.73817	1.88214	1.81016	0.1018
0.51	4.67574	4.74757	4.71166	0.05079	1.7239	1.89885	1.81138	0.12371
0.52	4.68511	4.74336	4.71424	0.04119	1.72506	1.88314	1.8041	0.11178
0.53	4.69226	4.74092	4.71659	0.03441	1.72156	1.8726	1.79708	0.1068
0.54	4.70297	4.74423	4.7236	0.02918	1.74947	1.84009	1.79478	0.06408
0.55	4.70833	4.73112	4.71973	0.01611	1.73855	1.85757	1.79806	0.08416
0.56	4.69648	4.73977	4.71813	0.03061	1.71621	1.86035	1.78828	0.10192
0.57	4.71723	4.72751	4.72237	0.00727	1.70461	1.84054	1.77258	0.09612
0.58	4.71033	4.73112	4.72073	0.0147	1.69554	1.85637	1.77596	0.11372
0.59	4.69618	4.71157	4.70388	0.01088	1.7025	1.84592	1.77421	0.10141
0.6	4.69586	4.70612	4.70099	0.00725	1.70453	1.83052	1.76753	0.08909
0.61	4.6942	4.70207	4.69814	0.00556	1.70716	1.8533	1.78023	0.10334
0.62	4.67936	4.69889	4.68913	0.01381	1.69535	1.87391	1.78463	0.12626
0.63	4.67119	4.70321	4.6872	0.02264	1.70108	1.83632	1.7687	0.09563
0.64	4.67657	4.69509	4.68583	0.0131	1.72412	1.81155	1.76784	0.06182
0.65	4.68579	4.69486	4.69033	0.00641	1.69795	1.79846	1.74821	0.07107
0.66	4.68585	4.69331	4.68958	0.00528	1.67979	1.80712	1.74346	0.09004
0.67	4.68003	4.69977	4.6899	0.01396	1.69509	1.79062	1.74286	0.06755
0.68	4.69226	4.7116	4.70193	0.01368	1.68379	1.78504	1.73442	0.07159
0.69	4.70352	4.70734	4.70543	0.0027	1.67298	1.76265	1.71782	0.06341
0.7	4.70056	4.70394	4.70225	0.00239	1.67611	1.79878	1.73745	0.08674
0.71	4.69951	4.69122	4.69537	0.00586	1.68693	1.75606	1.7215	0.04888
0.72	4.70762	4.69296	4.70029	0.01037	1.66298	1.73781	1.7004	0.05291
0.73	4.69889	4.69693	4.69791	0.00139	1.69164	1.76893	1.73029	0.05465
0.74	4.70633	4.68417	4.69525	0.01567	1.66296	1.76139	1.71218	0.0696
0.75	4.70083	4.69288	4.69686	0.00562	1.68223	1.78265	1.73244	0.07101
0.76	4.69697	4.70409	4.70053	0.00503	1.6635	1.77445	1.71898	0.07845
0.77	4.68156	4.70542	4.69349	0.01687	1.6338	1.77634	1.70507	0.10079
0.78	4.68831	4.7147	4.70151	0.01866	1.63025	1.79165	1.71095	0.11413
0.79	4.68442	4.69606	4.69024	0.00823	1.65162	1.78896	1.72029	0.09711
0.8	4.68172	4.69223	4.68698	0.00743	1.66597	1.8032	1.73459	0.09704
0.81	4.68466	4.70828	4.69647	0.0167	1.65226	1.78838	1.72032	0.09625
0.82	4.66964	4.70381	4.68673	0.02416	1.65521	1.79019	1.7227	0.09545
0.83	4.66857	4.7141	4.69134	0.03219	1.66314	1.77236	1.71775	0.07723
0.84	4.67235	4.7129	4.69263	0.02867	1.68459	1.76829	1.72644	0.05918
0.85	4.6712	4.72574	4.69847	0.03857	1.66232	1.76848	1.7154	0.07507
0.86	4.67087	4.73097	4.70092	0.0425	1.66738	1.78377	1.72558	0.0823
0.87	4.67363	4.72584	4.69974	0.03692	1.6955	1.8155	1.7555	0.08485
0.88	4.67284	4.72146	4.69715	0.03438	1.71688	1.83805	1.77747	0.08568
0.89	4.6874	4.72027	4.70384	0.02324	1.73202	1.80867	1.77035	0.0542
0.9	4.6878	4.72625	4.70703	0.02719	1.7331	1.80485	1.76898	0.05073
0.91	4.68153	4.72454	4.70304	0.03041	1.73754	1.76198	1.74976	0.01728
0.92	4.68535	4.73179	4.70857	0.03284	1.69985	1.75032	1.72509	0.03569
0.93	4.68976	4.73958	4.71467	0.03523	1.70456	1.7631	1.73383	0.04139
0.94	4.69138	4.74711	4.71925	0.03941	1.71749	1.76248	1.73999	0.03181
0.95	4.67941	4.75638	4.7179	0.05443	1.70325	1.76419	1.73372	0.04309
0.96	4.67349	4.74901	4.71125	0.0534	1.6963	1.75245	1.72438	0.0397
0.97	4.66146	4.7506	4.70603	0.06303	1.71036	1.73228	1.72132	0.0155
0.98	4.66338	4.74437	4.70388	0.05727	1.69234	1.75005	1.7212	0.04081
0.99	4.65097	4.73915	4.69506	0.06235	1.70746	1.74175	1.72461	0.02425
1	4.66436	4.7383	4.70133	0.05228	1.71102	1.73325	1.72214	0.01572
1.01	4.65115	4.74119	4.69617	0.06367	1.70769	1.73142	1.71956	0.01678
1.02	4.64453	4.74756	4.69605	0.07285	1.69288	1.71192	1.7024	0.01346
1.03	4.63439	4.73708	4.68574	0.07261	1.69566	1.72816	1.71191	0.02298
1.04	4.62738	4.74541	4.6864	0.08346	1.70564	1.74011	1.72288	0.02437
1.05	4.61448	4.72921	4.67185	0.08113	1.71463	1.75772	1.73618	0.03047
1.06	4.62586	4.73222	4.67904	0.07521	1.7252	1.71223	1.71872	0.00917
1.07	4.63001	4.73322	4.68162	0.07298	1.7299	1.69301	1.71146	0.02609
1.08	4.61855	4.72953	4.67404	0.07847	1.73815	1.69377	1.71596	0.03138
1.09	4.61443	4.72647	4.67045	0.07922	1.72764	1.7159	1.72177	0.0083
1.1	4.61521	4.71786	4.66654	0.07258	1.73268	1.70814	1.72041	0.01735
1.11	4.61251	4.72204	4.66728	0.07745	1.71407	1.72714	1.72061	0.00924
1.12	4.60262	4.72568	4.66415	0.08702	1.69824	1.72057	1.70941	0.01579
1.13	4.60812	4.72604	4.66708	0.08338	1.69151	1.71294	1.70223	0.01515
1.14	4.6082	4.72096	4.66458	0.07973	1.69165	1.71112	1.70139	0.01377
1.15	4.60119	4.73547	4.66833	0.09495	1.70178	1.68065	1.69122	0.01494
1.16	4.60945	4.73504	4.67225	0.08881	1.69018	1.70953	1.69986	0.01368
1.17	4.60176	4.72667	4.66422	0.08832	1.68756	1.7241	1.70583	0.02584
1.18	4.62503	4.72741	4.67622	0.07239	1.66238	1.70672	1.68455	0.03135
1.19	4.63222	4.71196	4.67209	0.05638	1.67862	1.71892	1.69877	0.0285
1.2	4.63641	4.70264	4.66953	0.04683	1.65558	1.72444	1.69001	0.04869
1.21	4.64501	4.70871	4.67686	0.04504	1.66282	1.71671	1.68977	0.03811
1.22	4.65075	4.70396	4.67736	0.03763	1.66678	1.70977	1.68828	0.0304
1.23	4.64779	4.70679	4.67729	0.04172	1.67631	1.70834	1.69233	0.02265
1.24	4.64137	4.71316	4.67727	0.05076	1.67984	1.70197	1.69091	0.01565
1.25	4.63966	4.72494	4.6823	0.0603	1.70043	1.71058	1.70551	0.00718
1.26	4.6395	4.71978	4.67964	0.05677	1.70716	1.69207	1.69962	0.01067
1.27	4.63627	4.71346	4.67487	0.05458	1.70912	1.70932	1.70922	0.000141421
1.28	4.62509	4.69715	4.66112	0.05095	1.70102	1.70664	1.70383	0.00397
1.29	4.63902	4.69587	4.66745	0.0402	1.69806	1.70946	1.70376	0.00806
1.3	4.63839	4.69323	4.66581	0.03878	1.6905	1.68609	1.6883	0.00312
1.31	4.6446	4.69862	4.67161	0.0382	1.66021	1.68267	1.67144	0.01588
1.32	4.64841	4.69757	4.67299	0.03476	1.66699	1.67342	1.67021	0.00455
1.33	4.64155	4.69457	4.66806	0.03749	1.69931	1.69684	1.69808	0.00175
1.34	4.63518	4.69806	4.66662	0.04446	1.69701	1.67157	1.68429	0.01799
1.35	4.63765	4.69268	4.66517	0.03891	1.72692	1.68032	1.70362	0.03295
1.36	4.65232	4.69061	4.67147	0.02708	1.7271	1.70777	1.71744	0.01367
1.37	4.64512	4.6772	4.66116	0.02268	1.72533	1.7127	1.71902	0.00893
1.38	4.6414	4.67479	4.6581	0.02361	1.72128	1.70443	1.71286	0.01191
1.39	4.63846	4.69222	4.66534	0.03801	1.73131	1.72176	1.72654	0.00675
1.4	4.63754	4.69144	4.66449	0.03811	1.7238	1.70716	1.71548	0.01177
1.41	4.6472	4.68543	4.66632	0.02703	1.71763	1.72545	1.72154	0.00553
1.42	4.65952	4.6842	4.67186	0.01745	1.72708	1.71245	1.71977	0.01034
1.43	4.66015	4.69493	4.67754	0.02459	1.72615	1.69576	1.71096	0.02149
1.44	4.66684	4.68897	4.67791	0.01565	1.71661	1.70188	1.70925	0.01042
1.45	4.67387	4.68809	4.68098	0.01006	1.72279	1.67508	1.69894	0.03374
1.46	4.678	4.67301	4.67551	0.00353	1.71029	1.67403	1.69216	0.02564
1.47	4.66392	4.67217	4.66805	0.00583	1.72317	1.69074	1.70696	0.02293
1.48	4.66438	4.67141	4.6679	0.00497	1.70141	1.66634	1.68388	0.0248
1.49	4.6629	4.68238	4.67264	0.01377	1.72242	1.67403	1.69823	0.03422
1.5	4.65845	4.67633	4.66739	0.01264	1.70173	1.6854	1.69357	0.01155
1.51	4.66612	4.66735	4.66674	0.000869741	1.71793	1.67639	1.69716	0.02937
1.52	4.6662	4.67384	4.67002	0.0054	1.6989	1.69409	1.6965	0.0034
1.53	4.6782	4.67801	4.67811	0.00013435	1.72264	1.6794	1.70102	0.03058
1.54	4.68612	4.68254	4.68433	0.00253	1.72741	1.68868	1.70805	0.02739
1.55	4.68862	4.67715	4.68289	0.00811	1.73927	1.69552	1.7174	0.03094
1.56	4.69165	4.67898	4.68532	0.00896	1.73358	1.69334	1.71346	0.02845
1.57	4.68344	4.6774	4.68042	0.00427	1.74828	1.69193	1.72011	0.03985
1.58	4.68416	4.6776	4.68088	0.00464	1.78822	1.69794	1.74308	0.06384
1.59	4.68616	4.68541	4.68579	0.00053033	1.7314	1.68509	1.70825	0.03275
1.6	4.67617	4.68867	4.68242	0.00884	1.7243	1.67359	1.69895	0.03586
1.61	4.68074	4.68379	4.68227	0.00216	1.72434	1.66624	1.69529	0.04108
1.62	4.67757	4.69174	4.68466	0.01002	1.71378	1.65142	1.6826	0.0441
1.63	4.66859	4.70808	4.68834	0.02792	1.74055	1.65328	1.69692	0.06171
1.64	4.65819	4.71338	4.68579	0.03903	1.75349	1.66109	1.70729	0.06534
1.65	4.66617	4.71119	4.68868	0.03183	1.73794	1.67324	1.70559	0.04575
1.66	4.67391	4.71327	4.69359	0.02783	1.75036	1.65677	1.70357	0.06618
1.67	4.66132	4.72258	4.69195	0.04332	1.71828	1.70508	1.71168	0.00933
1.68	4.66437	4.73617	4.70027	0.05077	1.71997	1.66776	1.69387	0.03692
1.69	4.67133	4.71684	4.69409	0.03218	1.76273	1.67146	1.7171	0.06454
1.7	4.68995	4.70795	4.69895	0.01273	1.75162	1.67786	1.71474	0.05216
1.71	4.68217	4.69887	4.69052	0.01181	1.72819	1.66353	1.69586	0.04572
1.72	4.67041	4.71203	4.69122	0.02943	1.72048	1.67554	1.69801	0.03178
1.73	4.66978	4.70887	4.68933	0.02764	1.70663	1.681	1.69382	0.01812
1.74	4.65825	4.71885	4.68855	0.04285	1.68559	1.69147	1.68853	0.00416
1.75	4.64728	4.72756	4.68742	0.05677	1.70291	1.65943	1.68117	0.03075
1.76	4.64906	4.7181	4.68358	0.04882	1.68817	1.70593	1.69705	0.01256
1.77	4.63898	4.70919	4.67409	0.04965	1.68057	1.6812	1.68089	0.000445477
1.78	4.63869	4.69097	4.66483	0.03697	1.67718	1.69164	1.68441	0.01022
1.79	4.6368	4.69122	4.66401	0.03848	1.66316	1.67226	1.66771	0.00643
1.8	4.64301	4.69922	4.67112	0.03975	1.67139	1.6911	1.68125	0.01394
1.81	4.6474	4.69784	4.67262	0.03567	1.64751	1.68794	1.66773	0.02859
1.82	4.63462	4.7037	4.66916	0.04885	1.66609	1.68781	1.67695	0.01536
1.83	4.63748	4.703	4.67024	0.04633	1.66056	1.69106	1.67581	0.02157
1.84	4.64053	4.70349	4.67201	0.04452	1.67009	1.70222	1.68616	0.02272
1.85	4.62531	4.69809	4.6617	0.05146	1.69089	1.70222	1.69656	0.00801
1.86	4.61731	4.70339	4.66035	0.06087	1.69036	1.71319	1.70178	0.01614
1.87	4.60703	4.71044	4.65874	0.07312	1.70163	1.69968	1.70066	0.00138
1.88	4.61531	4.70682	4.66107	0.06471	1.71098	1.69858	1.70478	0.00877
1.89	4.6299	4.70326	4.66658	0.05187	1.68524	1.71772	1.70148	0.02297
1.9	4.62226	4.67509	4.64868	0.03736	1.71938	1.72107	1.72023	0.0012
1.91	4.62241	4.67522	4.64882	0.03734	1.69432	1.70853	1.70143	0.01005
1.92	4.61158	4.66732	4.63945	0.03941	1.69735	1.71136	1.70436	0.00991
1.93	4.6167	4.67462	4.64566	0.04096	1.70627	1.72018	1.71323	0.00984
1.94	4.613	4.66798	4.64049	0.03888	1.69913	1.6936	1.69637	0.00391
1.95	4.61973	4.67411	4.64692	0.03845	1.69729	1.69832	1.69781	0.00072832
1.96	4.61167	4.6737	4.64269	0.04386	1.73066	1.69469	1.71268	0.02543
1.97	4.61353	4.68553	4.64953	0.05091	1.71908	1.69838	1.70873	0.01464
1.98	4.61574	4.69164	4.65369	0.05367	1.72585	1.69164	1.70875	0.02419
1.99	4.61601	4.69212	4.65407	0.05382	1.70787	1.67424	1.69106	0.02378
2	4.61159	4.69695	4.65427	0.06036	1.7079	1.67018	1.68904	0.02667
2.01	4.5955	4.71222	4.65386	0.08253	1.70578	1.70868	1.70723	0.00205
2.02	4.60167	4.71571	4.65869	0.08064	1.70464	1.68506	1.69485	0.01385
2.03	4.60235	4.71124	4.6568	0.077	1.71302	1.70203	1.70753	0.00777
2.04	4.60109	4.71425	4.65767	0.08002	1.7164	1.69084	1.70362	0.01807
2.05	4.6134	4.71209	4.66275	0.06978	1.71814	1.6992	1.70867	0.01339
2.06	4.60533	4.70186	4.6536	0.06826	1.67228	1.70243	1.68736	0.02132
2.07	4.60396	4.69264	4.6483	0.06271	1.71657	1.71287	1.71472	0.00262
2.08	4.60727	4.71177	4.65952	0.07389	1.71312	1.69468	1.7039	0.01304
2.09	4.60804	4.70475	4.6564	0.06838	1.71276	1.6947	1.70373	0.01277
2.1	4.61907	4.69991	4.65949	0.05716	1.70452	1.6764	1.69046	0.01988
2.11	4.61601	4.70431	4.66016	0.06244	1.72643	1.66716	1.6968	0.04191
2.12	4.61391	4.71912	4.66652	0.07439	1.70884	1.6847	1.69677	0.01707
2.13	4.61866	4.71859	4.66863	0.07066	1.71422	1.69317	1.7037	0.01488
2.14	4.63242	4.71647	4.67445	0.05943	1.69502	1.69464	1.69483	0.000268701
2.15	4.63962	4.72839	4.68401	0.06277	1.71339	1.68184	1.69762	0.02231
2.16	4.64539	4.72721	4.6863	0.05786	1.7115	1.69811	1.70481	0.00947
2.17	4.64615	4.74344	4.6948	0.06879	1.70135	1.69764	1.6995	0.00262
2.18	4.64022	4.7516	4.69591	0.07876	1.69294	1.70329	1.69812	0.00732
2.19	4.64018	4.76515	4.70267	0.08837	1.68423	1.70401	1.69412	0.01399
2.2	4.63392	4.7715	4.70271	0.09728	1.69685	1.69703	1.69694	0.000127279
2.21	4.63992	4.76798	4.70395	0.09055	1.69004	1.70925	1.69965	0.01358
2.22	4.64114	4.78049	4.71082	0.09854	1.69756	1.7029	1.70023	0.00378
2.23	4.6307	4.79761	4.71416	0.11802	1.69604	1.70538	1.70071	0.0066
2.24	4.62249	4.79695	4.70972	0.12336	1.70903	1.69035	1.69969	0.01321
2.25	4.62604	4.8102	4.71812	0.13022	1.6973	1.70123	1.69927	0.00278
2.26	4.62787	4.80297	4.71542	0.12381	1.68351	1.69577	1.68964	0.00867
2.27	4.63665	4.80394	4.7203	0.11829	1.68421	1.67818	1.6812	0.00426
2.28	4.64763	4.80491	4.72627	0.11121	1.67602	1.70701	1.69152	0.02191
2.29	4.65049	4.81508	4.73279	0.11638	1.71439	1.69144	1.70292	0.01623
2.3	4.65267	4.81203	4.73235	0.11268	1.70165	1.70419	1.70292	0.0018
2.31	4.65499	4.8153	4.73515	0.11336	1.70982	1.70586	1.70784	0.0028
2.32	4.65064	4.80081	4.72573	0.10619	1.70437	1.71197	1.70817	0.00537
2.33	4.63632	4.78647	4.7114	0.10617	1.707	1.69759	1.7023	0.00665
2.34	4.63883	4.78932	4.71408	0.10641	1.6964	1.7151	1.70575	0.01322
2.35	4.64284	4.79445	4.71865	0.1072	1.70299	1.69027	1.69663	0.00899
2.36	4.63398	4.77685	4.70542	0.10102	1.7107	1.70375	1.70723	0.00491
2.37	4.62653	4.77822	4.70238	0.10726	1.70508	1.69102	1.69805	0.00994
2.38	4.61572	4.76592	4.69082	0.10621	1.72215	1.70177	1.71196	0.01441
2.39	4.62907	4.77588	4.70248	0.10381	1.69391	1.70343	1.69867	0.00673
2.4	4.61767	4.78496	4.70132	0.11829	1.72841	1.68374	1.70608	0.03159
2.41	4.60387	4.77615	4.69001	0.12182	1.70919	1.72236	1.71578	0.00931
2.42	4.61259	4.78351	4.69805	0.12086	1.71119	1.72987	1.72053	0.01321
2.43	4.61121	4.77724	4.69423	0.1174	1.69753	1.70174	1.69964	0.00298
2.44	4.59917	4.76834	4.68376	0.11962	1.69973	1.7115	1.70562	0.00832
2.45	4.59775	4.76859	4.68317	0.1208	1.71924	1.73057	1.72491	0.00801
2.46	4.5939	4.77384	4.68387	0.12724	1.70102	1.71016	1.70559	0.00646
2.47	4.59268	4.76833	4.68051	0.1242	1.66738	1.74769	1.70754	0.05679
2.48	4.60168	4.76435	4.68302	0.11503	1.69626	1.71492	1.70559	0.01319
2.49	4.59998	4.7554	4.67769	0.1099	1.70544	1.7238	1.71462	0.01298
2.5	4.58721	4.76216	4.67469	0.12371	1.6859	1.72317	1.70454	0.02635
2.51	4.58352	4.769	4.67626	0.13115	1.71171	1.70177	1.70674	0.00703
2.52	4.58778	4.77804	4.68291	0.13453	1.71751	1.70632	1.71192	0.00791
2.53	4.57986	4.77575	4.67781	0.13852	1.7227	1.68876	1.70573	0.024
2.54	4.57762	4.78484	4.68123	0.14653	1.72089	1.71287	1.71688	0.00567
2.55	4.58002	4.78327	4.68165	0.14372	1.71853	1.72781	1.72317	0.00656
2.56	4.58647	4.79434	4.69041	0.14699	1.71181	1.71561	1.71371	0.00269
2.57	4.59997	4.78735	4.69366	0.1325	1.71358	1.71045	1.71202	0.00221
2.58	4.59372	4.7832	4.68846	0.13398	1.70183	1.70607	1.70395	0.003
2.59	4.58566	4.77589	4.68078	0.13451	1.69445	1.70692	1.70069	0.00882
2.6	4.5774	4.77444	4.67592	0.13933	1.66536	1.71206	1.68871	0.03302
2.61	4.57431	4.76805	4.67118	0.13699	1.66234	1.70023	1.68129	0.02679
2.62	4.57163	4.76727	4.66945	0.13834	1.65648	1.69587	1.67618	0.02785
2.63	4.56518	4.77077	4.66798	0.14537	1.66206	1.68483	1.67345	0.0161
2.64	4.56341	4.77071	4.66706	0.14658	1.65274	1.66509	1.65892	0.00873
2.65	4.5796	4.7679	4.67375	0.13315	1.6636	1.66613	1.66487	0.00179
2.66	4.57377	4.75638	4.66508	0.12912	1.63936	1.68301	1.66119	0.03087
2.67	4.58382	4.74982	4.66682	0.11738	1.64213	1.6921	1.66712	0.03533
2.68	4.58337	4.75438	4.66888	0.12092	1.65435	1.69421	1.67428	0.02819
2.69	4.58345	4.75619	4.66982	0.12215	1.63899	1.68547	1.66223	0.03287
2.7	4.56995	4.7512	4.66058	0.12816	1.66649	1.65937	1.66293	0.00503
2.71	4.56622	4.76079	4.66351	0.13758	1.67144	1.66246	1.66695	0.00635
2.72	4.57933	4.76032	4.66983	0.12798	1.68148	1.66861	1.67505	0.0091
2.73	4.59035	4.76073	4.67554	0.12048	1.69078	1.66199	1.67639	0.02036
2.74	4.58587	4.76864	4.67726	0.12924	1.68885	1.66086	1.67486	0.01979
2.75	4.5791	4.76813	4.67362	0.13366	1.6633	1.68714	1.67522	0.01686
2.76	4.56839	4.76759	4.66799	0.14086	1.66478	1.68857	1.67668	0.01682
2.77	4.56622	4.75658	4.6614	0.1346	1.67335	1.69772	1.68554	0.01723
2.78	4.56809	4.75328	4.66069	0.13095	1.70042	1.68962	1.69502	0.00764
2.79	4.57381	4.7609	4.66736	0.13229	1.69649	1.69158	1.69404	0.00347
2.8	4.5721	4.7627	4.6674	0.13477	1.70198	1.71767	1.70983	0.01109
2.81	4.56242	4.76114	4.66178	0.14052	1.71159	1.69532	1.70346	0.0115
2.82	4.56539	4.7497	4.65755	0.13033	1.7119	1.69775	1.70483	0.01001
2.83	4.56638	4.74954	4.65796	0.12951	1.69861	1.69348	1.69605	0.00363
2.84	4.57006	4.76264	4.66635	0.13617	1.69449	1.69112	1.69281	0.00238
2.85	4.57039	4.76749	4.66894	0.13937	1.70869	1.69281	1.70075	0.01123
2.86	4.5704	4.78047	4.67544	0.14854	1.67327	1.68647	1.67987	0.00933
2.87	4.56633	4.77248	4.66941	0.14577	1.70224	1.67259	1.68742	0.02097
2.88	4.5703	4.76376	4.66703	0.1368	1.68827	1.70141	1.69484	0.00929
2.89	4.57722	4.77046	4.67384	0.13664	1.69516	1.69371	1.69444	0.00103
2.9	4.57554	4.76206	4.6688	0.13189	1.66647	1.68175	1.67411	0.0108
2.91	4.59225	4.77843	4.68534	0.13165	1.67292	1.67647	1.6747	0.00251
2.92	4.58948	4.77822	4.68385	0.13346	1.65879	1.69048	1.67464	0.02241
2.93	4.57616	4.76441	4.67029	0.13311	1.66659	1.66637	1.66648	0.000155563
2.94	4.58544	4.75663	4.67104	0.12105	1.67827	1.67688	1.67758	0.000982878
2.95	4.58047	4.7419	4.66119	0.11415	1.68108	1.6926	1.68684	0.00815
2.96	4.58362	4.74647	4.66505	0.11515	1.67401	1.69367	1.68384	0.0139
2.97	4.59673	4.75794	4.67734	0.11399	1.66797	1.67069	1.66933	0.00192
2.98	4.59905	4.74958	4.67432	0.10644	1.68281	1.65128	1.66705	0.0223
2.99	4.61314	4.7592	4.68617	0.10328	1.66348	1.69467	1.67908	0.02205
3	4.59967	4.7711	4.68539	0.12122	1.63618	1.70193	1.66906	0.04649
3.01	4.59625	4.77645	4.68635	0.12742	1.66021	1.69594	1.67808	0.02526
3.02	4.60693	4.77985	4.69339	0.12227	1.64271	1.70976	1.67624	0.04741
3.03	4.60439	4.77803	4.69121	0.12278	1.65102	1.7259	1.68846	0.05295
3.04	4.59229	4.77883	4.68556	0.1319	1.64521	1.70443	1.67482	0.04187
3.05	4.60089	4.78347	4.69218	0.1291	1.63947	1.6686	1.65404	0.0206
3.06	4.59355	4.79087	4.69221	0.13953	1.63633	1.66996	1.65315	0.02378
3.07	4.58502	4.80655	4.69579	0.15665	1.66599	1.68785	1.67692	0.01546
3.08	4.581	4.81244	4.69672	0.16365	1.64725	1.68154	1.6644	0.02425
3.09	4.57498	4.82991	4.70245	0.18026	1.66326	1.65697	1.66012	0.00445
3.1	4.56918	4.82081	4.695	0.17793	1.6538	1.66602	1.65991	0.00864
3.11	4.57193	4.82619	4.69906	0.17979	1.65554	1.67604	1.66579	0.0145
3.12	4.58181	4.82722	4.70452	0.17353	1.63222	1.68801	1.66012	0.03945
3.13	4.58881	4.82963	4.70922	0.17029	1.61403	1.68293	1.64848	0.04872
3.14	4.5994	4.82599	4.7127	0.16022	1.6486	1.69835	1.67348	0.03518
3.15	4.59528	4.83096	4.71312	0.16665	1.62245	1.70562	1.66404	0.05881
3.16	4.58299	4.82382	4.70341	0.17029	1.60919	1.66786	1.63853	0.04149
3.17	4.58633	4.81585	4.70109	0.1623	1.61297	1.65029	1.63163	0.02639
3.18	4.59059	4.8084	4.6995	0.15401	1.59951	1.64012	1.61982	0.02872
3.19	4.58204	4.82079	4.70142	0.16882	1.60487	1.62537	1.61512	0.0145
3.2	4.56969	4.8245	4.6971	0.18018	1.59589	1.63613	1.61601	0.02845
3.21	4.57311	4.83293	4.70302	0.18372	1.60058	1.63187	1.61623	0.02213
3.22	4.564	4.83469	4.69935	0.19141	1.61717	1.61517	1.61617	0.00141
3.23	4.57382	4.8238	4.69881	0.17676	1.63101	1.62031	1.62566	0.00757
3.24	4.57223	4.81026	4.69125	0.16831	1.61231	1.61653	1.61442	0.00298
3.25	4.56969	4.81309	4.69139	0.17211	1.60974	1.6236	1.61667	0.0098
3.26	4.57202	4.80938	4.6907	0.16784	1.63178	1.61939	1.62559	0.00876
3.27	4.56969	4.80972	4.68971	0.16973	1.60717	1.62435	1.61576	0.01215
3.28	4.57837	4.80014	4.68926	0.15682	1.62273	1.60625	1.61449	0.01165
3.29	4.57438	4.80838	4.69138	0.16546	1.61138	1.62346	1.61742	0.00854
3.3	4.56422	4.8318	4.69801	0.18921	1.60027	1.61234	1.60631	0.00853
3.31	4.54531	4.81716	4.68124	0.19223	1.61001	1.62999	1.62	0.01413
3.32	4.54147	4.81499	4.67823	0.19341	1.61503	1.63489	1.62496	0.01404
3.33	4.54929	4.81734	4.68332	0.18954	1.61844	1.65088	1.63466	0.02294
3.34	4.55498	4.82001	4.6875	0.1874	1.63889	1.62529	1.63209	0.00962
3.35	4.55362	4.82462	4.68912	0.19163	1.63601	1.63517	1.63559	0.00059397
3.36	4.54802	4.82803	4.68803	0.198	1.62962	1.6528	1.64121	0.01639
3.37	4.5432	4.83354	4.68837	0.2053	1.63822	1.62912	1.63367	0.00643
3.38	4.54845	4.82083	4.68464	0.1926	1.64969	1.62577	1.63773	0.01691
3.39	4.54139	4.82336	4.68238	0.19938	1.63824	1.62383	1.63104	0.01019
3.4	4.55385	4.81806	4.68596	0.18682	1.64587	1.60904	1.62746	0.02604
3.41	4.56142	4.81521	4.68832	0.17946	1.65327	1.61724	1.63526	0.02548
3.42	4.55224	4.80166	4.67695	0.17637	1.67016	1.60819	1.63918	0.04382
3.43	4.54532	4.80337	4.67435	0.18247	1.68487	1.60865	1.64676	0.0539
3.44	4.53782	4.79836	4.66809	0.18423	1.6595	1.59268	1.62609	0.04725
3.45	4.546	4.79558	4.67079	0.17648	1.67741	1.58834	1.63288	0.06298
3.46	4.54498	4.79263	4.66881	0.17511	1.6627	1.58578	1.62424	0.05439
3.47	4.53422	4.7857	4.65996	0.17782	1.67255	1.6034	1.63798	0.0489
3.48	4.54962	4.78859	4.66911	0.16898	1.67514	1.62107	1.64811	0.03823
3.49	4.55806	4.7773	4.66768	0.15503	1.65952	1.60867	1.6341	0.03596
3.5	4.56808	4.78744	4.67776	0.15511	1.65157	1.62772	1.63965	0.01686
3.51	4.56088	4.78373	4.67231	0.15758	1.64056	1.6166	1.62858	0.01694
3.52	4.55268	4.78493	4.66881	0.16423	1.66255	1.62984	1.6462	0.02313
3.53	4.54652	4.78699	4.66676	0.17004	1.65349	1.61358	1.63354	0.02822
3.54	4.55649	4.78932	4.67291	0.16464	1.63206	1.59558	1.61382	0.0258
3.55	4.54888	4.79483	4.67186	0.17391	1.62406	1.58987	1.60697	0.02418
3.56	4.54333	4.8043	4.67382	0.18453	1.62452	1.60505	1.61479	0.01377
3.57	4.5357	4.78563	4.66067	0.17673	1.64141	1.58847	1.61494	0.03743
3.58	4.54592	4.79293	4.66943	0.17466	1.68186	1.56641	1.62414	0.08164
3.59	4.53116	4.78947	4.66032	0.18265	1.67158	1.5569	1.61424	0.08109
3.6	4.54087	4.7918	4.66634	0.17743	1.64259	1.59402	1.61831	0.03434
3.61	4.55248	4.8067	4.67959	0.17976	1.66545	1.59461	1.63003	0.05009
3.62	4.55375	4.80282	4.67829	0.17612	1.63635	1.57214	1.60425	0.0454
3.63	4.5612	4.81078	4.68599	0.17648	1.63714	1.5496	1.59337	0.0619
3.64	4.5551	4.79024	4.67267	0.16627	1.63151	1.58948	1.6105	0.02972
3.65	4.56583	4.78472	4.67528	0.15478	1.63542	1.58607	1.61075	0.0349
3.66	4.55999	4.79267	4.67633	0.16453	1.64518	1.57049	1.60784	0.05281
3.67	4.54909	4.78363	4.66636	0.16584	1.65892	1.5884	1.62366	0.04987
3.68	4.55455	4.78761	4.67108	0.1648	1.66354	1.58246	1.623	0.05733
3.69	4.56029	4.77903	4.66966	0.15467	1.66211	1.57123	1.61667	0.06426
3.7	4.56557	4.78188	4.67373	0.15295	1.63052	1.59745	1.61399	0.02338
3.71	4.55693	4.78112	4.66903	0.15853	1.6522	1.59025	1.62123	0.04381
3.72	4.55762	4.77726	4.66744	0.15531	1.64584	1.59657	1.62121	0.03484
3.73	4.55335	4.78834	4.67085	0.16616	1.62971	1.59249	1.6111	0.02632
3.74	4.55408	4.78286	4.66847	0.16177	1.63925	1.60403	1.62164	0.0249
3.75	4.54699	4.77321	4.6601	0.15996	1.64186	1.58215	1.61201	0.04222
3.76	4.55278	4.76415	4.65847	0.14946	1.67268	1.598	1.63534	0.05281
3.77	4.55388	4.74931	4.6516	0.13819	1.64957	1.58691	1.61824	0.04431
3.78	4.55531	4.7339	4.64461	0.12628	1.64896	1.60886	1.62891	0.02835
3.79	4.55057	4.72741	4.63899	0.12504	1.66159	1.60639	1.63399	0.03903
3.8	4.55381	4.71543	4.63462	0.11428	1.63696	1.60606	1.62151	0.02185
3.81	4.54675	4.70248	4.62462	0.11012	1.63397	1.61579	1.62488	0.01286
3.82	4.53222	4.69467	4.61345	0.11487	1.65384	1.61252	1.63318	0.02922
3.83	4.53598	4.69475	4.61537	0.11227	1.6788	1.61833	1.64857	0.04276
3.84	4.54457	4.69581	4.62019	0.10694	1.66835	1.62611	1.64723	0.02987
3.85	4.54595	4.70466	4.62531	0.11222	1.67238	1.62029	1.64634	0.03683
3.86	4.55028	4.69995	4.62512	0.10583	1.68463	1.60543	1.64503	0.056
3.87	4.54896	4.71721	4.63309	0.11897	1.69355	1.61102	1.65229	0.05836
3.88	4.56252	4.7123	4.63741	0.10591	1.69356	1.58381	1.63869	0.0776
3.89	4.56443	4.71014	4.63729	0.10303	1.66632	1.61406	1.64019	0.03695
3.9	4.56708	4.71161	4.63935	0.1022	1.69744	1.64769	1.67257	0.03518
3.91	4.57428	4.70372	4.639	0.09153	1.68117	1.65027	1.66572	0.02185
3.92	4.56826	4.69747	4.63287	0.09137	1.69396	1.65595	1.67496	0.02688
3.93	4.57251	4.69343	4.63297	0.0855	1.68024	1.65544	1.66784	0.01754
3.94	4.57834	4.70603	4.64219	0.09029	1.69946	1.6663	1.68288	0.02345
3.95	4.57463	4.70159	4.63811	0.08977	1.69088	1.65233	1.67161	0.02726
3.96	4.59356	4.70921	4.65139	0.08178	1.70742	1.64392	1.67567	0.0449
3.97	4.59522	4.70307	4.64915	0.07626	1.68972	1.62896	1.65934	0.04296
3.98	4.59234	4.70581	4.64908	0.08024	1.69734	1.63898	1.66816	0.04127
3.99	4.5885	4.70238	4.64544	0.08053	1.70862	1.63704	1.67283	0.05061
4	4.59738	4.70805	4.65272	0.07826	1.70565	1.622	1.66383	0.05915
4.01	4.58266	4.70642	4.64454	0.08751	1.69609	1.63642	1.66626	0.04219
4.02	4.59465	4.70406	4.64936	0.07736	1.68535	1.65059	1.66797	0.02458
4.03	4.59599	4.70758	4.65179	0.07891	1.66198	1.6416	1.65179	0.01441
4.04	4.6088	4.71255	4.66068	0.07336	1.68062	1.64532	1.66297	0.02496
4.05	4.60923	4.71055	4.65989	0.07164	1.65471	1.63068	1.6427	0.01699
4.06	4.60129	4.71612	4.65871	0.0812	1.65366	1.62709	1.64038	0.01879
4.07	4.58419	4.7176	4.6509	0.09434	1.67184	1.63613	1.65399	0.02525
4.08	4.59135	4.73353	4.66244	0.10054	1.67916	1.64505	1.66211	0.02412
4.09	4.60024	4.72264	4.66144	0.08655	1.68181	1.63651	1.65916	0.03203
4.1	4.60079	4.72121	4.661	0.08515	1.69261	1.63608	1.66435	0.03997
4.11	4.60076	4.72558	4.66317	0.08826	1.67929	1.65018	1.66474	0.02058
4.12	4.59596	4.73463	4.6653	0.09805	1.72036	1.65009	1.68523	0.04969
4.13	4.59613	4.72951	4.66282	0.09431	1.68291	1.6381	1.66051	0.03169
4.14	4.58691	4.71907	4.65299	0.09345	1.67556	1.60693	1.64125	0.04853
4.15	4.58737	4.71487	4.65112	0.09016	1.66177	1.6311	1.64644	0.02169
4.16	4.58874	4.70637	4.64756	0.08318	1.64992	1.64206	1.64599	0.00556
4.17	4.58399	4.71331	4.64865	0.09144	1.6541	1.63637	1.64524	0.01254
4.18	4.59207	4.70559	4.64883	0.08027	1.65551	1.61929	1.6374	0.02561
4.19	4.58949	4.71072	4.65011	0.08572	1.64843	1.63351	1.64097	0.01055
4.2	4.5851	4.71011	4.64761	0.0884	1.67709	1.62941	1.65325	0.03371
4.21	4.59252	4.71616	4.65434	0.08743	1.68905	1.63801	1.66353	0.03609
4.22	4.59072	4.71228	4.6515	0.08596	1.6732	1.64946	1.66133	0.01679
4.23	4.59004	4.72132	4.65568	0.09283	1.68956	1.65536	1.67246	0.02418
4.24	4.60575	4.73149	4.66862	0.08891	1.68468	1.63397	1.65933	0.03586
4.25	4.61636	4.71356	4.66496	0.06873	1.6784	1.65652	1.66746	0.01547
4.26	4.60833	4.72285	4.66559	0.08098	1.67333	1.65603	1.66468	0.01223
4.27	4.61041	4.7086	4.65951	0.06943	1.67153	1.64037	1.65595	0.02203
4.28	4.59954	4.70973	4.65464	0.07792	1.69014	1.64517	1.66766	0.0318
4.29	4.5996	4.69881	4.64921	0.07015	1.67251	1.61621	1.64436	0.03981
4.3	4.60368	4.70414	4.65391	0.07104	1.68611	1.61471	1.65041	0.05049
4.31	4.59806	4.69801	4.64804	0.07068	1.68092	1.61666	1.64879	0.04544
4.32	4.58737	4.69537	4.64137	0.07637	1.66679	1.62192	1.64436	0.03173
4.33	4.59136	4.69145	4.64141	0.07077	1.69193	1.62532	1.65863	0.0471
4.34	4.58283	4.68909	4.63596	0.07514	1.70188	1.61305	1.65747	0.06281
4.35	4.58897	4.67935	4.63416	0.06391	1.69609	1.60924	1.65267	0.06141
4.36	4.59725	4.66705	4.63215	0.04936	1.68448	1.5866	1.63554	0.06921
4.37	4.58751	4.66707	4.62729	0.05626	1.65931	1.61627	1.63779	0.03043
4.38	4.58959	4.66659	4.62809	0.05445	1.65919	1.60263	1.63091	0.03999
4.39	4.59521	4.6795	4.63736	0.0596	1.67852	1.5983	1.63841	0.05672
4.4	4.58969	4.67865	4.63417	0.0629	1.64892	1.6043	1.62661	0.03155
4.41	4.58657	4.68949	4.63803	0.07278	1.64944	1.60733	1.62839	0.02978
4.42	4.5842	4.69593	4.64007	0.07901	1.65551	1.60069	1.6281	0.03876
4.43	4.59061	4.6994	4.64501	0.07693	1.64724	1.60231	1.62478	0.03177
4.44	4.59506	4.69762	4.64634	0.07252	1.65781	1.5864	1.62211	0.05049
4.45	4.59455	4.71211	4.65333	0.08313	1.68698	1.59542	1.6412	0.06474
4.46	4.58738	4.71757	4.65248	0.09206	1.6936	1.58083	1.63722	0.07974
4.47	4.5846	4.70313	4.64387	0.08381	1.69652	1.59811	1.64732	0.06959
4.48	4.58059	4.69046	4.63553	0.07769	1.72557	1.60319	1.66438	0.08654
4.49	4.5901	4.68423	4.63717	0.06656	1.71962	1.59255	1.65609	0.08985
4.5	4.58935	4.69936	4.64436	0.07779	1.71239	1.60564	1.65902	0.07548
4.51	4.59651	4.70003	4.64827	0.0732	1.7093	1.6157	1.6625	0.06619
4.52	4.59851	4.68937	4.64394	0.06425	1.73995	1.61859	1.67927	0.08581
4.53	4.58217	4.67621	4.62919	0.0665	1.71996	1.60581	1.66289	0.08072
4.54	4.57729	4.67855	4.62792	0.0716	1.71078	1.61178	1.66128	0.07
4.55	4.5767	4.69543	4.63607	0.08395	1.73624	1.59604	1.66614	0.09914
4.56	4.57238	4.69784	4.63511	0.08871	1.7267	1.59773	1.66222	0.0912
4.57	4.57141	4.69229	4.63185	0.08548	1.72721	1.59632	1.66177	0.09255
4.58	4.57835	4.69428	4.63632	0.08197	1.70558	1.60054	1.65306	0.07427
4.59	4.5782	4.70086	4.63953	0.08673	1.7026	1.60698	1.65479	0.06761
4.6	4.57283	4.71291	4.64287	0.09905	1.70563	1.6107	1.65817	0.06713
4.61	4.57021	4.71935	4.64478	0.10546	1.69479	1.59295	1.64387	0.07201
4.62	4.56904	4.72078	4.64491	0.1073	1.68635	1.5946	1.64048	0.06488
4.63	4.56797	4.73149	4.64973	0.11563	1.69914	1.59598	1.64756	0.07295
4.64	4.56418	4.73209	4.64814	0.11873	1.66427	1.59581	1.63004	0.04841
4.65	4.56916	4.72777	4.64847	0.11215	1.66182	1.59576	1.62879	0.04671
4.66	4.55672	4.74066	4.64869	0.13007	1.65596	1.58991	1.62294	0.0467
4.67	4.56885	4.75956	4.66421	0.13485	1.64233	1.58809	1.61521	0.03835
4.68	4.56744	4.7583	4.66287	0.13496	1.64385	1.58182	1.61284	0.04386
4.69	4.56805	4.75196	4.66001	0.13004	1.64681	1.59763	1.62222	0.03478
4.7	4.56712	4.73741	4.65227	0.12041	1.64735	1.59616	1.62176	0.0362
4.71	4.56531	4.72985	4.64758	0.11635	1.64217	1.613	1.62759	0.02063
4.72	4.56905	4.73496	4.65201	0.11732	1.6669	1.63607	1.65149	0.0218
4.73	4.56837	4.74751	4.65794	0.12667	1.69177	1.61237	1.65207	0.05614
4.74	4.54782	4.73857	4.6432	0.13488	1.6941	1.62035	1.65723	0.05215
4.75	4.55132	4.72071	4.63602	0.11978	1.71561	1.60476	1.66019	0.07838
4.76	4.54971	4.72124	4.63548	0.12129	1.68954	1.59771	1.64363	0.06493
4.77	4.54047	4.72097	4.63072	0.12763	1.70799	1.60897	1.65848	0.07002
4.78	4.52568	4.7249	4.62529	0.14087	1.69043	1.60986	1.65015	0.05697
4.79	4.53408	4.72374	4.62891	0.13411	1.68577	1.62863	1.6572	0.0404
4.8	4.52659	4.73339	4.62999	0.14623	1.67673	1.60992	1.64333	0.04724
4.81	4.53288	4.72439	4.62864	0.13542	1.69548	1.61449	1.65499	0.05727
4.82	4.53703	4.72874	4.63289	0.13556	1.6854	1.61013	1.64777	0.05322
4.83	4.54566	4.72939	4.63753	0.12992	1.69048	1.6248	1.65764	0.04644
4.84	4.55371	4.73566	4.64469	0.12866	1.69337	1.6298	1.66159	0.04495
4.85	4.55628	4.73792	4.6471	0.12844	1.68238	1.62815	1.65527	0.03835
4.86	4.56653	4.75412	4.66033	0.13265	1.67683	1.61939	1.64811	0.04062
4.87	4.5727	4.75288	4.66279	0.12741	1.70287	1.62581	1.66434	0.05449
4.88	4.57037	4.75692	4.66365	0.13191	1.70862	1.60761	1.65812	0.07142
4.89	4.56167	4.75893	4.6603	0.13948	1.7016	1.61118	1.65639	0.06394
4.9	4.55192	4.74289	4.64741	0.13504	1.6906	1.58271	1.63666	0.07629
4.91	4.55071	4.74681	4.64876	0.13866	1.68406	1.59658	1.64032	0.06186
4.92	4.56083	4.73423	4.64753	0.12261	1.6976	1.60132	1.64946	0.06808
4.93	4.56815	4.72663	4.64739	0.11206	1.67249	1.60592	1.63921	0.04707
4.94	4.56997	4.72118	4.64558	0.10692	1.70234	1.58918	1.64576	0.08002
4.95	4.569	4.73124	4.65012	0.11472	1.68016	1.60852	1.64434	0.05066
4.96	4.56554	4.73321	4.64938	0.11856	1.67282	1.59965	1.63624	0.05174
4.97	4.55731	4.71366	4.63549	0.11056	1.65698	1.60341	1.6302	0.03788
4.98	4.55925	4.71967	4.63946	0.11343	1.63778	1.60909	1.62344	0.02029
4.99	4.56325	4.71586	4.63956	0.10791	1.64585	1.60554	1.6257	0.0285
5	4.56771	4.71793	4.64282	0.10622	1.6332	1.59553	1.61437	0.02664
5.01	4.56912	4.70693	4.63803	0.09745	1.65075	1.61825	1.6345	0.02298
5.02	4.56707	4.70592	4.6365	0.09818	1.65379	1.60752	1.63066	0.03272
5.03	4.55764	4.70582	4.63173	0.10478	1.68849	1.61712	1.65281	0.05047
5.04	4.55746	4.71652	4.63699	0.11247	1.66664	1.60596	1.6363	0.04291
5.05	4.56378	4.7199	4.64184	0.11039	1.6868	1.61301	1.64991	0.05218
5.06	4.55787	4.71004	4.63396	0.1076	1.67693	1.61086	1.6439	0.04672
5.07	4.56822	4.7077	4.63796	0.09863	1.67312	1.61254	1.64283	0.04284
5.08	4.5578	4.71261	4.63521	0.10947	1.64439	1.60514	1.62477	0.02775
5.09	4.55035	4.71035	4.63035	0.11314	1.66073	1.60887	1.6348	0.03667
5.1	4.55503	4.71953	4.63728	0.11632	1.66706	1.60344	1.63525	0.04499
5.11	4.55347	4.70595	4.62971	0.10782	1.69757	1.61182	1.6547	0.06063
5.12	4.55063	4.70231	4.62647	0.10725	1.65344	1.59982	1.62663	0.03792
5.13	4.54691	4.70421	4.62556	0.11123	1.66846	1.5869	1.62768	0.05767
5.14	4.54103	4.71694	4.62899	0.12439	1.66418	1.59763	1.63091	0.04706
5.15	4.54573	4.7197	4.63272	0.12302	1.68904	1.60905	1.64905	0.05656
5.16	4.53694	4.73055	4.63375	0.1369	1.68039	1.60079	1.64059	0.05629
5.17	4.544	4.73031	4.63716	0.13174	1.6677	1.58183	1.62477	0.06072
5.18	4.54155	4.72738	4.63447	0.1314	1.65813	1.57244	1.61529	0.06059
5.19	4.55604	4.72337	4.63971	0.11832	1.67108	1.58058	1.62583	0.06399
5.2	4.55112	4.72511	4.63812	0.12303	1.69401	1.57529	1.63465	0.08395
5.21	4.54856	4.72422	4.63639	0.12421	1.69307	1.60884	1.65096	0.05956
5.22	4.56282	4.71416	4.63849	0.10701	1.70419	1.60764	1.65592	0.06827
5.23	4.56259	4.71484	4.63872	0.10766	1.71438	1.60378	1.65908	0.07821
5.24	4.55841	4.71513	4.63677	0.11082	1.71299	1.61187	1.66243	0.0715
5.25	4.54442	4.72352	4.63397	0.12664	1.69592	1.59776	1.64684	0.06941
5.26	4.54429	4.71459	4.62944	0.12042	1.69046	1.59901	1.64474	0.06466
5.27	4.54914	4.71634	4.63274	0.11823	1.7181	1.58998	1.65404	0.09059
5.28	4.55439	4.69897	4.62668	0.10223	1.72129	1.59512	1.65821	0.08922
5.29	4.5517	4.70266	4.62718	0.10674	1.68671	1.60245	1.64458	0.05958
5.3	4.54452	4.70714	4.62583	0.11499	1.70254	1.58844	1.64549	0.08068
5.31	4.55305	4.71297	4.63301	0.11308	1.68765	1.58871	1.63818	0.06996
5.32	4.56658	4.71396	4.64027	0.10421	1.6961	1.6049	1.6505	0.06449
5.33	4.55556	4.71214	4.63385	0.11072	1.6924	1.59578	1.64409	0.06832
5.34	4.57508	4.71223	4.64366	0.09698	1.69468	1.60484	1.64976	0.06353
5.35	4.55755	4.71249	4.63502	0.10956	1.67352	1.58535	1.62944	0.06235
5.36	4.55823	4.72629	4.64226	0.11884	1.65434	1.5853	1.61982	0.04882
5.37	4.56344	4.72764	4.64554	0.11611	1.64914	1.60132	1.62523	0.03381
5.38	4.56793	4.72636	4.64715	0.11203	1.67108	1.58504	1.62806	0.06084
5.39	4.571	4.72786	4.64943	0.11092	1.66193	1.57233	1.61713	0.06336
5.4	4.56644	4.72549	4.64597	0.11247	1.6503	1.59489	1.6226	0.03918
5.41	4.56835	4.72802	4.64819	0.1129	1.66604	1.60589	1.63597	0.04253
5.42	4.57459	4.72644	4.65052	0.10737	1.63738	1.60102	1.6192	0.02571
5.43	4.56763	4.73256	4.6501	0.11662	1.67451	1.60614	1.64033	0.04834
5.44	4.55713	4.74101	4.64907	0.13002	1.67523	1.60076	1.638	0.05266
5.45	4.55502	4.7278	4.64141	0.12217	1.6615	1.59789	1.6297	0.04498
5.46	4.54738	4.72669	4.63704	0.12679	1.66498	1.597	1.63099	0.04807
5.47	4.54689	4.72664	4.63677	0.1271	1.68106	1.60862	1.64484	0.05122
5.48	4.55381	4.73337	4.64359	0.12697	1.65008	1.59941	1.62475	0.03583
5.49	4.55438	4.71619	4.63529	0.11442	1.65825	1.57597	1.61711	0.05818
5.5	4.54179	4.71011	4.62595	0.11902	1.65581	1.59923	1.62752	0.04001
5.51	4.54331	4.715	4.62916	0.1214	1.63163	1.56897	1.6003	0.04431
5.52	4.55082	4.71514	4.63298	0.11619	1.67204	1.5691	1.62057	0.07279
5.53	4.55071	4.71504	4.63288	0.1162	1.67542	1.57993	1.62768	0.06752
5.54	4.56059	4.71841	4.6395	0.1116	1.68373	1.57434	1.62904	0.07735
5.55	4.55835	4.71795	4.63815	0.11285	1.66386	1.5858	1.62483	0.0552
5.56	4.56052	4.70964	4.63508	0.10544	1.67623	1.571	1.62362	0.07441
5.57	4.56536	4.71822	4.64179	0.10809	1.67721	1.56853	1.62287	0.07685
5.58	4.57719	4.71834	4.64777	0.09981	1.64081	1.57906	1.60994	0.04366
5.59	4.57166	4.72254	4.6471	0.10669	1.63329	1.56112	1.59721	0.05103
5.6	4.57273	4.73604	4.65439	0.11548	1.64822	1.56424	1.60623	0.05938
5.61	4.56149	4.74134	4.65142	0.12717	1.64891	1.56023	1.60457	0.06271
5.62	4.54684	4.7325	4.63967	0.13128	1.6771	1.55541	1.61626	0.08605
5.63	4.53793	4.74456	4.64125	0.14611	1.65924	1.58165	1.62045	0.05486
5.64	4.53719	4.74573	4.64146	0.14746	1.65381	1.5738	1.61381	0.05658
5.65	4.54223	4.73766	4.63995	0.13819	1.65762	1.55173	1.60468	0.07488
5.66	4.5442	4.73672	4.64046	0.13613	1.65084	1.56873	1.60979	0.05806
5.67	4.53846	4.7336	4.63603	0.13798	1.6515	1.57384	1.61267	0.05491
5.68	4.5412	4.7434	4.6423	0.14298	1.65623	1.56277	1.6095	0.06609
5.69	4.53646	4.73981	4.63814	0.14379	1.66711	1.57371	1.62041	0.06604
5.7	4.52605	4.73413	4.63009	0.14713	1.65271	1.57497	1.61384	0.05497
5.71	4.52986	4.73201	4.63094	0.14294	1.64206	1.55578	1.59892	0.06101
5.72	4.52691	4.72321	4.62506	0.13881	1.64103	1.55301	1.59702	0.06224
5.73	4.54575	4.72051	4.63313	0.12357	1.65598	1.55616	1.60607	0.07058
5.74	4.53638	4.72753	4.63196	0.13516	1.62349	1.56992	1.59671	0.03788
5.75	4.53019	4.73734	4.63377	0.14648	1.64346	1.58176	1.61261	0.04363
5.76	4.53188	4.72341	4.62765	0.13543	1.66866	1.57134	1.62	0.06882
5.77	4.54689	4.71441	4.63065	0.11845	1.6535	1.58165	1.61758	0.05081
5.78	4.55542	4.70887	4.63215	0.10851	1.6302	1.56786	1.59903	0.04408
5.79	4.5421	4.70978	4.62594	0.11857	1.65056	1.58775	1.61916	0.04441
5.8	4.54753	4.7265	4.63702	0.12655	1.64737	1.58324	1.61531	0.04535
5.81	4.55348	4.71608	4.63478	0.11498	1.66012	1.56872	1.61442	0.06463
5.82	4.5413	4.7074	4.62435	0.11745	1.62767	1.55277	1.59022	0.05296
5.83	4.5387	4.68588	4.61229	0.10407	1.60348	1.53458	1.56903	0.04872
5.84	4.55422	4.68379	4.61901	0.09162	1.61536	1.57466	1.59501	0.02878
5.85	4.54716	4.66998	4.60857	0.08685	1.59309	1.55804	1.57557	0.02478
5.86	4.54825	4.68298	4.61562	0.09527	1.59689	1.56632	1.58161	0.02162
5.87	4.55198	4.69221	4.6221	0.09916	1.60819	1.55897	1.58358	0.0348
5.88	4.55359	4.68602	4.61981	0.09364	1.59971	1.5668	1.58326	0.02327
5.89	4.5593	4.68795	4.62363	0.09097	1.62811	1.56923	1.59867	0.04163
5.9	4.55793	4.68429	4.62111	0.08935	1.62578	1.57493	1.60036	0.03596
5.91	4.55096	4.70188	4.62642	0.10672	1.60406	1.5717	1.58788	0.02288
5.92	4.56027	4.70803	4.63415	0.10448	1.65322	1.57504	1.61413	0.05528
5.93	4.55395	4.70827	4.63111	0.10912	1.63222	1.56694	1.59958	0.04616
5.94	4.55483	4.71102	4.63293	0.11044	1.61425	1.58221	1.59823	0.02266
5.95	4.55629	4.7089	4.6326	0.10791	1.62195	1.57704	1.5995	0.03176
5.96	4.56062	4.70694	4.63378	0.10346	1.63286	1.57315	1.60301	0.04222
5.97	4.56842	4.70225	4.63534	0.09463	1.62562	1.57046	1.59804	0.039
5.98	4.56458	4.69022	4.6274	0.08884	1.62083	1.57107	1.59595	0.03519
5.99	4.55774	4.70604	4.63189	0.10486	1.61553	1.56219	1.58886	0.03772
6	4.55316	4.71811	4.63564	0.11664	1.62509	1.56911	1.5971	0.03958
6.01	4.56116	4.70441	4.63279	0.10129	1.63255	1.56697	1.59976	0.04637
6.02	4.56658	4.70723	4.63691	0.09945	1.61053	1.55687	1.5837	0.03794
6.03	4.57548	4.69609	4.63579	0.08528	1.61304	1.5726	1.59282	0.0286
6.04	4.57764	4.68808	4.63286	0.07809	1.62468	1.56398	1.59433	0.04292
6.05	4.59174	4.68631	4.63903	0.06687	1.61217	1.56288	1.58753	0.03485
6.06	4.58317	4.69367	4.63842	0.07814	1.61207	1.5568	1.58444	0.03908
6.07	4.59169	4.70119	4.64644	0.07743	1.63676	1.55117	1.59397	0.06052
6.08	4.59364	4.69552	4.64458	0.07204	1.6291	1.55285	1.59098	0.05392
6.09	4.59852	4.69074	4.64463	0.06521	1.60096	1.56477	1.58287	0.02559
6.1	4.58238	4.69878	4.64058	0.08231	1.64444	1.57137	1.60791	0.05167
6.11	4.57756	4.71	4.64378	0.09365	1.62639	1.56742	1.59691	0.0417
6.12	4.59138	4.7013	4.64634	0.07773	1.63323	1.57227	1.60275	0.04311
6.13	4.58485	4.69637	4.64061	0.07886	1.63325	1.56453	1.59889	0.04859
6.14	4.58567	4.69617	4.64092	0.07814	1.60841	1.57675	1.59258	0.02239
6.15	4.58159	4.70397	4.64278	0.08654	1.6446	1.57353	1.60907	0.05025
6.16	4.58243	4.6874	4.63492	0.07422	1.65202	1.57886	1.61544	0.05173
6.17	4.57416	4.68905	4.63161	0.08124	1.64169	1.56997	1.60583	0.05071
6.18	4.57979	4.69234	4.63607	0.07958	1.62819	1.564	1.5961	0.04539
6.19	4.57777	4.68083	4.6293	0.07287	1.64393	1.56322	1.60358	0.05707
6.2	4.57596	4.6786	4.62728	0.07258	1.60963	1.54942	1.57953	0.04257
6.21	4.59396	4.68864	4.6413	0.06695	1.62774	1.56054	1.59414	0.04752
6.22	4.58354	4.69181	4.63768	0.07656	1.61924	1.57431	1.59678	0.03177
6.23	4.56509	4.70821	4.63665	0.1012	1.61112	1.56684	1.58898	0.03131
6.24	4.57208	4.69625	4.63417	0.0878	1.64788	1.59471	1.6213	0.0376
6.25	4.57677	4.70685	4.64181	0.09198	1.64036	1.58425	1.61231	0.03968
6.26	4.58613	4.69902	4.64258	0.07983	1.6285	1.5919	1.6102	0.02588
6.27	4.57769	4.69921	4.63845	0.08593	1.61549	1.58466	1.60008	0.0218
6.28	4.5804	4.69966	4.64003	0.08433	1.61502	1.59674	1.60588	0.01293
6.29	4.57474	4.69299	4.63387	0.08362	1.64146	1.60164	1.62155	0.02816
6.3	4.57899	4.6964	4.6377	0.08302	1.62315	1.58093	1.60204	0.02985
6.31	4.58142	4.70404	4.64273	0.08671	1.61108	1.58176	1.59642	0.02073
6.32	4.574	4.70616	4.64008	0.09345	1.60742	1.57967	1.59355	0.01962
6.33	4.59216	4.71552	4.65384	0.08723	1.6183	1.57384	1.59607	0.03144
6.34	4.57581	4.70644	4.64113	0.09237	1.65386	1.57022	1.61204	0.05914
6.35	4.56459	4.71181	4.6382	0.1041	1.66156	1.56342	1.61249	0.0694
6.36	4.56513	4.73071	4.64792	0.11708	1.6495	1.57501	1.61226	0.05267
6.37	4.57116	4.72566	4.64841	0.10925	1.64435	1.56487	1.60461	0.0562
6.38	4.57476	4.72473	4.64975	0.10604	1.64029	1.58508	1.61269	0.03904
6.39	4.57787	4.72179	4.64983	0.10177	1.6664	1.55816	1.61228	0.07654
6.4	4.57984	4.73547	4.65766	0.11005	1.63423	1.56156	1.5979	0.05139
6.41	4.58062	4.7354	4.65801	0.10945	1.6277	1.56859	1.59815	0.0418
6.42	4.57263	4.73464	4.65364	0.11456	1.61271	1.5707	1.59171	0.02971
6.43	4.57951	4.72619	4.65285	0.10372	1.62114	1.55521	1.58818	0.04662
6.44	4.5727	4.72737	4.65004	0.10937	1.62827	1.56732	1.5978	0.0431
6.45	4.57825	4.71793	4.64809	0.09877	1.61519	1.58517	1.60018	0.02123
6.46	4.58342	4.72432	4.65387	0.09963	1.62054	1.56909	1.59482	0.03638
6.47	4.58042	4.71711	4.64877	0.09665	1.61636	1.55348	1.58492	0.04446
6.48	4.58816	4.72719	4.65768	0.09831	1.62884	1.56174	1.59529	0.04745
6.49	4.59562	4.72171	4.65867	0.08916	1.60818	1.55619	1.58219	0.03676
6.5	4.60795	4.72188	4.66492	0.08056	1.60851	1.55354	1.58103	0.03887
6.51	4.6077	4.71118	4.65944	0.07317	1.60013	1.55586	1.578	0.0313
6.52	4.61125	4.71523	4.66324	0.07352	1.63429	1.56558	1.59994	0.04859
6.53	4.61789	4.706	4.66195	0.0623	1.61516	1.56818	1.59167	0.03322
6.54	4.61513	4.70236	4.65875	0.06168	1.64921	1.55956	1.60439	0.06339
6.55	4.6145	4.70423	4.65937	0.06345	1.62118	1.55815	1.58967	0.04457
6.56	4.60304	4.68509	4.64407	0.05802	1.62627	1.55306	1.58967	0.05177
6.57	4.60645	4.69589	4.65117	0.06324	1.64343	1.56229	1.60286	0.05737
6.58	4.59734	4.69506	4.6462	0.0691	1.6211	1.577	1.59905	0.03118
6.59	4.59805	4.69354	4.6458	0.06752	1.65009	1.5534	1.60175	0.06837
6.6	4.59246	4.68513	4.6388	0.06553	1.65409	1.55989	1.60699	0.06661
6.61	4.59519	4.68349	4.63934	0.06244	1.66567	1.55313	1.6094	0.07958
6.62	4.61116	4.69544	4.6533	0.05959	1.65748	1.57128	1.61438	0.06095
6.63	4.61447	4.68052	4.6475	0.0467	1.65143	1.56591	1.60867	0.06047
6.64	4.60791	4.68374	4.64583	0.05362	1.63491	1.57137	1.60314	0.04493
6.65	4.61872	4.69898	4.65885	0.05675	1.62779	1.57794	1.60287	0.03525
6.66	4.62428	4.69115	4.65772	0.04728	1.6482	1.56597	1.60709	0.05815
6.67	4.61679	4.70028	4.65854	0.05904	1.61689	1.55524	1.58607	0.04359
6.68	4.6225	4.70215	4.66233	0.05632	1.6346	1.57167	1.60314	0.0445
6.69	4.62053	4.70507	4.6628	0.05978	1.59208	1.59891	1.5955	0.00483
6.7	4.60238	4.70688	4.65463	0.07389	1.59991	1.56614	1.58303	0.02388
6.71	4.60877	4.70887	4.65882	0.07078	1.62269	1.5768	1.59975	0.03245
6.72	4.61267	4.69185	4.65226	0.05599	1.61942	1.58658	1.603	0.02322
6.73	4.60941	4.69395	4.65168	0.05978	1.62287	1.5841	1.60349	0.02741
6.74	4.60115	4.70446	4.65281	0.07305	1.61594	1.58817	1.60206	0.01964
6.75	4.59158	4.71298	4.65228	0.08584	1.61187	1.56651	1.58919	0.03207
6.76	4.59475	4.71909	4.65692	0.08792	1.57203	1.57076	1.5714	0.000898026
6.77	4.59385	4.72273	4.65829	0.09113	1.57239	1.57301	1.5727	0.000438406
6.78	4.59334	4.71876	4.65605	0.08869	1.58848	1.58882	1.58865	0.000240416
6.79	4.58772	4.72208	4.6549	0.09501	1.57482	1.59247	1.58365	0.01248
6.8	4.58291	4.70315	4.64303	0.08502	1.56141	1.57667	1.56904	0.01079
6.81	4.58668	4.69168	4.63918	0.07425	1.59929	1.58126	1.59028	0.01275
6.82	4.57757	4.68932	4.63345	0.07902	1.58847	1.59255	1.59051	0.00288
6.83	4.5808	4.70313	4.64197	0.0865	1.56993	1.60328	1.58661	0.02358
6.84	4.58318	4.69536	4.63927	0.07932	1.5832	1.59422	1.58871	0.00779
6.85	4.58482	4.70299	4.64391	0.08356	1.61422	1.60228	1.60825	0.00844
6.86	4.60093	4.71774	4.65934	0.0826	1.60182	1.61702	1.60942	0.01075
6.87	4.5979	4.7121	4.655	0.08075	1.61448	1.59261	1.60355	0.01546
6.88	4.61363	4.7082	4.66092	0.06687	1.61645	1.58435	1.6004	0.0227
6.89	4.61001	4.70706	4.65854	0.06862	1.62527	1.58003	1.60265	0.03199
6.9	4.61186	4.71462	4.66324	0.07266	1.61982	1.58513	1.60248	0.02453
6.91	4.61219	4.71894	4.66557	0.07548	1.59473	1.58816	1.59145	0.00465
6.92	4.60878	4.71176	4.66027	0.07282	1.60953	1.60218	1.60586	0.0052
6.93	4.60743	4.71512	4.66128	0.07615	1.60003	1.58254	1.59129	0.01237
6.94	4.61683	4.72551	4.67117	0.07685	1.58368	1.60924	1.59646	0.01807
6.95	4.61194	4.71838	4.66516	0.07526	1.5792	1.58053	1.57987	0.000940452
6.96	4.60105	4.71519	4.65812	0.08071	1.56959	1.59324	1.58142	0.01672
6.97	4.58865	4.70818	4.64842	0.08452	1.5827	1.58076	1.58173	0.00137
6.98	4.58015	4.71881	4.64948	0.09805	1.56159	1.58386	1.57273	0.01575
6.99	4.5758	4.70596	4.64088	0.09204	1.5687	1.59169	1.5802	0.01626
7	4.58337	4.71481	4.64909	0.09294	1.585	1.60113	1.59307	0.01141
7.01	4.58435	4.71082	4.64759	0.08943	1.5815	1.59173	1.58662	0.00723
7.02	4.58535	4.70478	4.64507	0.08445	1.5637	1.58644	1.57507	0.01608
7.03	4.58267	4.69473	4.6387	0.07924	1.54847	1.58757	1.56802	0.02765
7.04	4.58244	4.70112	4.64178	0.08392	1.54545	1.56731	1.55638	0.01546
7.05	4.56983	4.69952	4.63468	0.0917	1.56625	1.5729	1.56958	0.0047
7.06	4.57571	4.70746	4.64159	0.09316	1.56509	1.59744	1.58127	0.02287
7.07	4.59212	4.69588	4.644	0.07337	1.55835	1.58248	1.57042	0.01706
7.08	4.60716	4.6948	4.65098	0.06197	1.5568	1.58514	1.57097	0.02004
7.09	4.59627	4.67579	4.63603	0.05623	1.56178	1.58732	1.57455	0.01806
7.1	4.58372	4.68928	4.6365	0.07464	1.56294	1.60651	1.58473	0.03081
7.11	4.57333	4.6856	4.62947	0.07939	1.54938	1.591	1.57019	0.02943
7.12	4.57317	4.66583	4.6195	0.06552	1.57586	1.57274	1.5743	0.00221
7.13	4.57624	4.66618	4.62121	0.0636	1.56467	1.58524	1.57496	0.01455
7.14	4.57184	4.67762	4.62473	0.0748	1.57765	1.59591	1.58678	0.01291
7.15	4.56474	4.6832	4.62397	0.08376	1.56599	1.56954	1.56777	0.00251
7.16	4.57327	4.67564	4.62446	0.07239	1.54497	1.58957	1.56727	0.03154
7.17	4.56	4.68362	4.62181	0.08741	1.54111	1.58598	1.56355	0.03173
7.18	4.57623	4.68834	4.63229	0.07927	1.56247	1.57008	1.56628	0.00538
7.19	4.5599	4.69294	4.62642	0.09407	1.54168	1.57658	1.55913	0.02468
7.2	4.56571	4.69284	4.62928	0.08989	1.55283	1.58425	1.56854	0.02222
7.21	4.55622	4.69246	4.62434	0.09634	1.56167	1.57637	1.56902	0.01039
7.22	4.55874	4.69462	4.62668	0.09608	1.53603	1.59229	1.56416	0.03978
7.23	4.56788	4.70418	4.63603	0.09638	1.54088	1.59307	1.56698	0.0369
7.24	4.57132	4.70666	4.63899	0.0957	1.5458	1.59969	1.57275	0.03811
7.25	4.579	4.68996	4.63448	0.07846	1.52232	1.57819	1.55026	0.03951
7.26	4.56872	4.69504	4.63188	0.08932	1.50139	1.58863	1.54501	0.06169
7.27	4.57175	4.70352	4.63764	0.09318	1.51962	1.59345	1.55654	0.05221
7.28	4.57508	4.69045	4.63277	0.08158	1.54005	1.59227	1.56616	0.03693
7.29	4.57804	4.69389	4.63597	0.08192	1.5346	1.59241	1.56351	0.04088
7.3	4.58031	4.68677	4.63354	0.07528	1.55342	1.5941	1.57376	0.02877
7.31	4.58458	4.68544	4.63501	0.07132	1.54222	1.58782	1.56502	0.03224
7.32	4.57216	4.68238	4.62727	0.07794	1.55802	1.60879	1.58341	0.0359
7.33	4.57224	4.67226	4.62225	0.07072	1.52677	1.57778	1.55228	0.03607
7.34	4.57693	4.67928	4.62811	0.07237	1.52533	1.54989	1.53761	0.01737
7.35	4.58759	4.68283	4.63521	0.06734	1.53282	1.57084	1.55183	0.02688
7.36	4.58789	4.67418	4.63104	0.06102	1.53861	1.5739	1.55626	0.02495
7.37	4.58427	4.69587	4.64007	0.07891	1.52801	1.57208	1.55005	0.03116
7.38	4.58925	4.69329	4.64127	0.07357	1.53635	1.56244	1.5494	0.01845
7.39	4.59095	4.68393	4.63744	0.06575	1.52871	1.57128	1.55	0.0301
7.4	4.59948	4.68814	4.64381	0.06269	1.50913	1.60765	1.55839	0.06966
7.41	4.60655	4.68497	4.64576	0.05545	1.5188	1.57432	1.54656	0.03926
7.42	4.61405	4.68073	4.64739	0.04715	1.5344	1.56246	1.54843	0.01984
7.43	4.61497	4.69475	4.65486	0.05641	1.51368	1.5725	1.54309	0.04159
7.44	4.60559	4.70383	4.65471	0.06947	1.51306	1.56996	1.54151	0.04023
7.45	4.60209	4.70141	4.65175	0.07023	1.53106	1.57588	1.55347	0.03169
7.46	4.6085	4.71808	4.66329	0.07748	1.52654	1.55752	1.54203	0.02191
7.47	4.61622	4.73669	4.67646	0.08519	1.51772	1.56078	1.53925	0.03045
7.48	4.61799	4.73402	4.67601	0.08205	1.49615	1.55767	1.52691	0.0435
7.49	4.62295	4.73977	4.68136	0.0826	1.50111	1.55629	1.5287	0.03902
7.5	4.61481	4.7366	4.67571	0.08612	1.49255	1.58317	1.53786	0.06408
7.51	4.62031	4.73361	4.67696	0.08012	1.50088	1.55977	1.53033	0.04164
7.52	4.63027	4.72688	4.67858	0.06831	1.5146	1.54851	1.53156	0.02398
7.53	4.62445	4.73061	4.67753	0.07507	1.52522	1.55918	1.5422	0.02401
7.54	4.62763	4.73912	4.68338	0.07884	1.50291	1.56329	1.5331	0.0427
7.55	4.61849	4.73508	4.67679	0.08244	1.50344	1.55588	1.52966	0.03708
7.56	4.61918	4.73408	4.67663	0.08125	1.50952	1.56153	1.53553	0.03678
7.57	4.62392	4.73118	4.67755	0.07584	1.52781	1.53933	1.53357	0.00815
7.58	4.63067	4.72848	4.67958	0.06916	1.52313	1.5559	1.53952	0.02317
7.59	4.62523	4.7281	4.67667	0.07274	1.51863	1.56245	1.54054	0.03099
7.6	4.63702	4.72773	4.68238	0.06414	1.52475	1.56438	1.54457	0.02802
7.61	4.64859	4.73138	4.68999	0.05854	1.54828	1.57501	1.56165	0.0189
7.62	4.63724	4.72503	4.68114	0.06208	1.54423	1.56557	1.5549	0.01509
7.63	4.63208	4.72156	4.67682	0.06327	1.52111	1.55384	1.53748	0.02314
7.64	4.60932	4.72305	4.66619	0.08042	1.54732	1.56578	1.55655	0.01305
7.65	4.61233	4.73056	4.67145	0.0836	1.54042	1.54943	1.54493	0.00637
7.66	4.61454	4.72962	4.67208	0.08137	1.50848	1.54093	1.52471	0.02295
7.67	4.62097	4.72987	4.67542	0.077	1.51707	1.54953	1.5333	0.02295
7.68	4.62169	4.73658	4.67914	0.08124	1.51558	1.57787	1.54673	0.04405
7.69	4.61733	4.73089	4.67411	0.0803	1.52681	1.56348	1.54515	0.02593
7.7	4.61909	4.72284	4.67097	0.07336	1.52805	1.58425	1.55615	0.03974
7.71	4.62313	4.71212	4.66763	0.06293	1.5258	1.5586	1.5422	0.02319
7.72	4.62265	4.70957	4.66611	0.06146	1.55552	1.56479	1.56016	0.00655
7.73	4.62098	4.71002	4.6655	0.06296	1.53423	1.57122	1.55273	0.02616
7.74	4.6228	4.7054	4.6641	0.05841	1.54334	1.56715	1.55525	0.01684
7.75	4.62077	4.70653	4.66365	0.06064	1.52643	1.55113	1.53878	0.01747
7.76	4.63227	4.71222	4.67225	0.05653	1.51372	1.56838	1.54105	0.03865
7.77	4.62684	4.70666	4.66675	0.05644	1.50808	1.53508	1.52158	0.01909
7.78	4.64223	4.69874	4.67049	0.03996	1.52078	1.57501	1.5479	0.03835
7.79	4.64959	4.70164	4.67562	0.0368	1.53536	1.56765	1.55151	0.02283
7.8	4.64774	4.71013	4.67894	0.04412	1.55389	1.56804	1.56097	0.01001
7.81	4.64467	4.71109	4.67788	0.04697	1.54603	1.56642	1.55623	0.01442
7.82	4.6407	4.71564	4.67817	0.05299	1.5382	1.56877	1.55349	0.02162
7.83	4.6388	4.70873	4.67377	0.04945	1.53119	1.56116	1.54618	0.02119
7.84	4.62837	4.70853	4.66845	0.05668	1.53048	1.54452	1.5375	0.00993
7.85	4.63173	4.70344	4.66759	0.05071	1.54216	1.52887	1.53552	0.0094
7.86	4.62989	4.7075	4.6687	0.05488	1.526	1.53428	1.53014	0.00585
7.87	4.62958	4.71208	4.67083	0.05834	1.52303	1.54575	1.53439	0.01607
7.88	4.63894	4.71699	4.67797	0.05519	1.51083	1.55456	1.5327	0.03092
7.89	4.63257	4.70727	4.66992	0.05282	1.50693	1.53531	1.52112	0.02007
7.9	4.63796	4.69829	4.66813	0.04266	1.51008	1.54887	1.52948	0.02743
7.91	4.63776	4.70531	4.67154	0.04777	1.53743	1.54905	1.54324	0.00822
7.92	4.63801	4.71597	4.67699	0.05513	1.52237	1.55067	1.53652	0.02001
7.93	4.64367	4.72089	4.68228	0.0546	1.52853	1.58736	1.55795	0.0416
7.94	4.6488	4.72186	4.68533	0.05166	1.51519	1.57388	1.54454	0.0415
7.95	4.64572	4.7121	4.67891	0.04694	1.51184	1.57022	1.54103	0.04128
7.96	4.64105	4.71801	4.67953	0.05442	1.52503	1.56691	1.54597	0.02961
7.97	4.63105	4.72499	4.67802	0.06643	1.52314	1.56083	1.54199	0.02665
7.98	4.63625	4.71747	4.67686	0.05743	1.51267	1.55864	1.53566	0.03251
7.99	4.63787	4.71485	4.67636	0.05443	1.53199	1.56026	1.54613	0.01999
8	4.64326	4.71424	4.67875	0.05019	1.53242	1.56499	1.54871	0.02303
8.01	4.63914	4.71069	4.67492	0.05059	1.54528	1.56129	1.55329	0.01132
8.02	4.64554	4.71229	4.67892	0.0472	1.539	1.53814	1.53857	0.000608112
8.03	4.64792	4.71333	4.68063	0.04625	1.51278	1.57342	1.5431	0.04288
8.04	4.65448	4.71574	4.68511	0.04332	1.53357	1.56881	1.55119	0.02492
8.05	4.64057	4.71413	4.67735	0.05201	1.54217	1.57329	1.55773	0.02201
8.06	4.6351	4.7175	4.6763	0.05827	1.52852	1.57603	1.55228	0.03359
8.07	4.62653	4.71609	4.67131	0.06333	1.52589	1.58899	1.55744	0.04462
8.08	4.63013	4.70035	4.66524	0.04965	1.52363	1.57093	1.54728	0.03345
8.09	4.62022	4.69699	4.65861	0.05428	1.53409	1.55078	1.54244	0.0118
8.1	4.63303	4.6889	4.66097	0.03951	1.52788	1.55747	1.54268	0.02092
8.11	4.63389	4.68129	4.65759	0.03352	1.53467	1.56289	1.54878	0.01995
8.12	4.64213	4.67381	4.65797	0.0224	1.53898	1.57587	1.55743	0.02609
8.13	4.64367	4.68269	4.66318	0.02759	1.51311	1.5804	1.54676	0.04758
8.14	4.64758	4.68028	4.66393	0.02312	1.52461	1.57029	1.54745	0.0323
8.15	4.65681	4.69034	4.67358	0.02371	1.51607	1.56051	1.53829	0.03142
8.16	4.65942	4.68666	4.67304	0.01926	1.53113	1.53497	1.53305	0.00272
8.17	4.66146	4.68122	4.67134	0.01397	1.53611	1.55798	1.54705	0.01546
8.18	4.66252	4.6915	4.67701	0.02049	1.52584	1.55033	1.53809	0.01732
8.19	4.66348	4.68917	4.67633	0.01817	1.53749	1.54055	1.53902	0.00216
8.2	4.65436	4.70209	4.67823	0.03375	1.53402	1.53997	1.537	0.00421
8.21	4.64582	4.69608	4.67095	0.03554	1.54855	1.54607	1.54731	0.00175
8.22	4.63983	4.69921	4.66952	0.04199	1.53351	1.56772	1.55062	0.02419
8.23	4.63065	4.69829	4.66447	0.04783	1.55571	1.56004	1.55788	0.00306
8.24	4.65227	4.69265	4.67246	0.02855	1.55169	1.5578	1.55475	0.00432
8.25	4.63523	4.70257	4.6689	0.04762	1.51968	1.5476	1.53364	0.01974
8.26	4.6314	4.71515	4.67328	0.05922	1.54598	1.5471	1.54654	0.00079196
8.27	4.63536	4.71847	4.67692	0.05877	1.56095	1.54828	1.55462	0.00896
8.28	4.62509	4.72879	4.67694	0.07333	1.56434	1.54674	1.55554	0.01245
8.29	4.62875	4.72311	4.67593	0.06672	1.55542	1.54467	1.55005	0.0076
8.3	4.63307	4.72328	4.67818	0.06379	1.54677	1.55255	1.54966	0.00409
8.31	4.62777	4.70969	4.66873	0.05793	1.56264	1.56513	1.56389	0.00176
8.32	4.62162	4.71634	4.66898	0.06698	1.55087	1.56085	1.55586	0.00706
8.33	4.62231	4.72918	4.67575	0.07557	1.55835	1.55394	1.55615	0.00312
8.34	4.6309	4.73794	4.68442	0.07569	1.54413	1.5804	1.56227	0.02565
8.35	4.62553	4.73537	4.68045	0.07767	1.52909	1.57189	1.55049	0.03026
8.36	4.6237	4.74007	4.68189	0.08229	1.53068	1.54835	1.53952	0.01249
8.37	4.61345	4.73382	4.67364	0.08511	1.52689	1.56214	1.54452	0.02493
8.38	4.63097	4.73131	4.68114	0.07095	1.51633	1.56711	1.54172	0.03591
8.39	4.63696	4.7198	4.67838	0.05858	1.53058	1.55431	1.54245	0.01678
8.4	4.64215	4.72701	4.68458	0.06001	1.53704	1.56368	1.55036	0.01884
8.41	4.63709	4.72631	4.6817	0.06309	1.5317	1.57812	1.55491	0.03282
8.42	4.63087	4.73004	4.68046	0.07012	1.5261	1.57693	1.55152	0.03594
8.43	4.63027	4.72951	4.67989	0.07017	1.54793	1.5761	1.56202	0.01992
8.44	4.64474	4.73776	4.69125	0.06578	1.55123	1.54758	1.54941	0.00258
8.45	4.64242	4.73987	4.69115	0.06891	1.5319	1.57396	1.55293	0.02974
8.46	4.64693	4.73534	4.69114	0.06252	1.53366	1.58243	1.55805	0.03449
8.47	4.64377	4.72811	4.68594	0.05964	1.52971	1.57434	1.55203	0.03156
8.48	4.63587	4.72582	4.68085	0.0636	1.52702	1.5467	1.53686	0.01392
8.49	4.6253	4.73312	4.67921	0.07624	1.52413	1.53165	1.52789	0.00532
8.5	4.61741	4.72988	4.67365	0.07953	1.55121	1.56158	1.5564	0.00733
8.51	4.61266	4.72081	4.66674	0.07647	1.53878	1.57349	1.55614	0.02454
8.52	4.61719	4.71055	4.66387	0.06602	1.5328	1.56747	1.55014	0.02452
8.53	4.6155	4.71233	4.66392	0.06847	1.54802	1.56248	1.55525	0.01022
8.54	4.61807	4.70432	4.6612	0.06099	1.57652	1.58098	1.57875	0.00315
8.55	4.61648	4.69748	4.65698	0.05728	1.53405	1.57047	1.55226	0.02575
8.56	4.63049	4.70214	4.66632	0.05066	1.56128	1.57882	1.57005	0.0124
8.57	4.62904	4.71374	4.67139	0.05989	1.54946	1.55537	1.55242	0.00418
8.58	4.64804	4.69727	4.67266	0.03481	1.5447	1.56773	1.55622	0.01628
8.59	4.64101	4.70374	4.67238	0.04436	1.53353	1.54934	1.54144	0.01118
8.6	4.63828	4.70254	4.67041	0.04544	1.53426	1.54635	1.54031	0.00855
8.61	4.6412	4.69588	4.66854	0.03866	1.53739	1.5486	1.543	0.00793
8.62	4.63701	4.69719	4.6671	0.04255	1.54195	1.54879	1.54537	0.00484
8.63	4.63931	4.70353	4.67142	0.04541	1.53704	1.53816	1.5376	0.00079196
8.64	4.60848	4.7106	4.65954	0.07221	1.52051	1.54297	1.53174	0.01588
8.65	4.62717	4.70243	4.6648	0.05322	1.53905	1.52849	1.53377	0.00747
8.66	4.61259	4.69688	4.65474	0.0596	1.54788	1.53336	1.54062	0.01027
8.67	4.62428	4.6863	4.65529	0.04385	1.53976	1.52096	1.53036	0.01329
8.68	4.63105	4.70279	4.66692	0.05073	1.5372	1.52525	1.53123	0.00845
8.69	4.62946	4.68063	4.65505	0.03618	1.54821	1.56268	1.55545	0.01023
8.7	4.63228	4.69179	4.66204	0.04208	1.52599	1.53011	1.52805	0.00291
8.71	4.632	4.69921	4.66561	0.04752	1.55737	1.52232	1.53985	0.02478
8.72	4.6413	4.6858	4.66355	0.03147	1.57077	1.52928	1.55003	0.02934
8.73	4.65044	4.68588	4.66816	0.02506	1.54454	1.52783	1.53619	0.01182
8.74	4.65724	4.70233	4.67979	0.03188	1.53902	1.5271	1.53306	0.00843
8.75	4.65179	4.69624	4.67402	0.03143	1.53385	1.52578	1.52982	0.00571
8.76	4.65875	4.68862	4.67369	0.02112	1.53244	1.5181	1.52527	0.01014
8.77	4.65609	4.69507	4.67558	0.02756	1.55423	1.53948	1.54686	0.01043
8.78	4.65961	4.69999	4.6798	0.02855	1.55632	1.54394	1.55013	0.00875
8.79	4.65397	4.69967	4.67682	0.03231	1.58136	1.55662	1.56899	0.01749
8.8	4.65048	4.69313	4.67181	0.03016	1.56898	1.54836	1.55867	0.01458
8.81	4.64279	4.68499	4.66389	0.02984	1.56386	1.55683	1.56035	0.00497
8.82	4.64443	4.70825	4.67634	0.04513	1.56758	1.56035	1.56397	0.00511
8.83	4.64581	4.70012	4.67297	0.0384	1.56629	1.54805	1.55717	0.0129
8.84	4.65539	4.70091	4.67815	0.03219	1.54619	1.55179	1.54899	0.00396
8.85	4.65407	4.68843	4.67125	0.0243	1.58526	1.55939	1.57233	0.01829
8.86	4.66044	4.69545	4.67795	0.02476	1.58995	1.54933	1.56964	0.02872
8.87	4.65793	4.6996	4.67877	0.02947	1.55713	1.57504	1.56609	0.01266
8.88	4.66337	4.69689	4.68013	0.0237	1.55745	1.54261	1.55003	0.01049
8.89	4.67315	4.70565	4.6894	0.02298	1.5488	1.56681	1.55781	0.01273
8.9	4.66198	4.69679	4.67939	0.02461	1.56743	1.56328	1.56536	0.00293
8.91	4.65287	4.70139	4.67713	0.03431	1.5622	1.56206	1.56213	9.89949e-05
8.92	4.66053	4.699	4.67977	0.0272	1.54364	1.5801	1.56187	0.02578
8.93	4.67352	4.7016	4.68756	0.01986	1.55873	1.55436	1.55655	0.00309
8.94	4.6592	4.7072	4.6832	0.03394	1.56265	1.56434	1.5635	0.0012
8.95	4.65953	4.70731	4.68342	0.03379	1.55995	1.54862	1.55429	0.00801
8.96	4.6513	4.69825	4.67478	0.0332	1.5726	1.55528	1.56394	0.01225
8.97	4.64795	4.68967	4.66881	0.0295	1.5702	1.56623	1.56822	0.00281
8.98	4.64889	4.69128	4.67009	0.02997	1.60757	1.54266	1.57512	0.0459
8.99	4.63726	4.69633	4.6668	0.04177	1.55899	1.52071	1.53985	0.02707
9	4.64137	4.6977	4.66954	0.03983	1.58896	1.53761	1.56329	0.03631
9.01	4.63235	4.68647	4.65941	0.03827	1.56925	1.52938	1.54932	0.02819
9.02	4.6319	4.70361	4.66776	0.05071	1.57482	1.53729	1.55606	0.02654
9.03	4.63474	4.70912	4.67193	0.05259	1.57979	1.5516	1.5657	0.01993
9.04	4.64442	4.70671	4.67557	0.04405	1.55832	1.54671	1.55252	0.00821
9.05	4.64034	4.69733	4.66884	0.0403	1.5928	1.53896	1.56588	0.03807
9.06	4.6267	4.70622	4.66646	0.05623	1.5782	1.56219	1.5702	0.01132
9.07	4.62793	4.69445	4.66119	0.04704	1.59701	1.60088	1.59895	0.00274
9.08	4.62769	4.68362	4.65566	0.03955	1.5733	1.5915	1.5824	0.01287
9.09	4.6312	4.68887	4.66004	0.04078	1.58022	1.58907	1.58465	0.00626
9.1	4.61659	4.69988	4.65824	0.05889	1.58292	1.56769	1.57531	0.01077
9.11	4.61919	4.69851	4.65885	0.05609	1.57837	1.57918	1.57878	0.000572756
9.12	4.63614	4.70083	4.66849	0.04574	1.59121	1.57382	1.58252	0.0123
9.13	4.62239	4.71645	4.66942	0.06651	1.56223	1.57454	1.56839	0.0087
9.14	4.62239	4.7096	4.666	0.06167	1.55207	1.57433	1.5632	0.01574
9.15	4.62702	4.71145	4.66924	0.0597	1.56122	1.58209	1.57166	0.01476
9.16	4.62455	4.7116	4.66808	0.06155	1.57442	1.58987	1.58215	0.01092
9.17	4.62955	4.72191	4.67573	0.06531	1.57424	1.58138	1.57781	0.00505
9.18	4.62304	4.7247	4.67387	0.07188	1.57469	1.58917	1.58193	0.01024
9.19	4.61283	4.71837	4.6656	0.07463	1.58701	1.59645	1.59173	0.00668
9.2	4.61109	4.72624	4.66867	0.08142	1.55778	1.57714	1.56746	0.01369
9.21	4.61231	4.71306	4.66269	0.07124	1.55443	1.58213	1.56828	0.01959
9.22	4.62543	4.71314	4.66929	0.06202	1.56833	1.57981	1.57407	0.00812
9.23	4.61077	4.70436	4.65757	0.06618	1.56508	1.58053	1.57281	0.01092
9.24	4.62208	4.71118	4.66663	0.063	1.56441	1.57408	1.56925	0.00684
9.25	4.62163	4.70254	4.66209	0.05721	1.58893	1.5529	1.57092	0.02548
9.26	4.61315	4.70872	4.66094	0.06758	1.58294	1.5681	1.57552	0.01049
9.27	4.61885	4.70805	4.66345	0.06307	1.56435	1.5498	1.55708	0.01029
9.28	4.62359	4.71044	4.66702	0.06141	1.55692	1.53396	1.54544	0.01624
9.29	4.62338	4.708	4.66569	0.05984	1.52294	1.55222	1.53758	0.0207
9.3	4.62591	4.72245	4.67418	0.06826	1.55224	1.54836	1.5503	0.00274
9.31	4.6145	4.71229	4.6634	0.06915	1.54984	1.54026	1.54505	0.00677
9.32	4.61753	4.71206	4.6648	0.06684	1.54263	1.54757	1.5451	0.00349
9.33	4.61276	4.71474	4.66375	0.07211	1.55385	1.54	1.54693	0.00979
9.34	4.62525	4.72483	4.67504	0.07041	1.54631	1.52941	1.53786	0.01195
9.35	4.61463	4.70518	4.65991	0.06403	1.5499	1.51448	1.53219	0.02505
9.36	4.61937	4.70598	4.66268	0.06124	1.54708	1.52172	1.5344	0.01793
9.37	4.62113	4.70706	4.6641	0.06076	1.55558	1.52671	1.54115	0.02041
9.38	4.61819	4.6991	4.65865	0.05721	1.54991	1.54716	1.54854	0.00194
9.39	4.62327	4.69653	4.6599	0.0518	1.55892	1.54312	1.55102	0.01117
9.4	4.63123	4.70368	4.66746	0.05123	1.54129	1.53917	1.54023	0.0015
9.41	4.61771	4.70737	4.66254	0.0634	1.54424	1.55979	1.55202	0.011
9.42	4.61136	4.70938	4.66037	0.06931	1.54784	1.53079	1.53932	0.01206
9.43	4.62678	4.72339	4.67509	0.06831	1.5495	1.53736	1.54343	0.00858
9.44	4.62127	4.7127	4.66699	0.06465	1.54684	1.53026	1.53855	0.01172
9.45	4.61476	4.71722	4.66599	0.07245	1.52551	1.52419	1.52485	0.000933381
9.46	4.60797	4.7183	4.66314	0.07802	1.53594	1.51832	1.52713	0.01246
9.47	4.59852	4.72117	4.65985	0.08673	1.54106	1.52586	1.53346	0.01075
9.48	4.59426	4.72646	4.66036	0.09348	1.53769	1.54019	1.53894	0.00177
9.49	4.59657	4.71406	4.65532	0.08308	1.58565	1.56821	1.57693	0.01233
9.5	4.59248	4.70602	4.64925	0.08028	1.57315	1.56326	1.56821	0.00699
9.51	4.58762	4.69484	4.64123	0.07582	1.56703	1.55842	1.56273	0.00609
9.52	4.58516	4.70712	4.64614	0.08624	1.55148	1.55846	1.55497	0.00494
9.53	4.58438	4.70023	4.64231	0.08192	1.54193	1.53195	1.53694	0.00706
9.54	4.59193	4.71438	4.65316	0.08659	1.54156	1.5475	1.54453	0.0042
9.55	4.60037	4.70523	4.6528	0.07415	1.56259	1.54424	1.55342	0.01298
9.56	4.60572	4.70052	4.65312	0.06703	1.53008	1.54881	1.53945	0.01324
9.57	4.60682	4.71248	4.65965	0.07471	1.55949	1.54931	1.5544	0.0072
9.58	4.60609	4.7148	4.66045	0.07687	1.56303	1.53199	1.54751	0.02195
9.59	4.59153	4.6988	4.64517	0.07585	1.57536	1.54655	1.56096	0.02037
9.6	4.58975	4.68071	4.63523	0.06432	1.57819	1.55807	1.56813	0.01423
9.61	4.60497	4.67291	4.63894	0.04804	1.59929	1.52829	1.56379	0.0502
9.62	4.60001	4.67599	4.638	0.05373	1.57117	1.53333	1.55225	0.02676
9.63	4.59359	4.6801	4.63685	0.06117	1.57654	1.51767	1.54711	0.04163
9.64	4.60485	4.68727	4.64606	0.05828	1.57494	1.55381	1.56438	0.01494
9.65	4.60676	4.68136	4.64406	0.05275	1.55928	1.53311	1.5462	0.0185
9.66	4.59634	4.69429	4.64532	0.06926	1.56527	1.53486	1.55007	0.0215
9.67	4.59687	4.71137	4.65412	0.08096	1.55827	1.53543	1.54685	0.01615
9.68	4.60718	4.71177	4.65948	0.07396	1.55555	1.53948	1.54752	0.01136
9.69	4.60068	4.71097	4.65583	0.07799	1.54894	1.542	1.54547	0.00491
9.7	4.58973	4.71015	4.64994	0.08515	1.54045	1.55286	1.54666	0.00878
9.71	4.59044	4.69838	4.64441	0.07633	1.56852	1.54203	1.55528	0.01873
9.72	4.58604	4.67999	4.63302	0.06643	1.55372	1.55238	1.55305	0.000947523
9.73	4.58673	4.69099	4.63886	0.07372	1.56175	1.56064	1.5612	0.000784889
9.74	4.59579	4.68502	4.64041	0.0631	1.55065	1.569	1.55983	0.01298
9.75	4.60675	4.67813	4.64244	0.05047	1.58342	1.5638	1.57361	0.01387
9.76	4.60648	4.67909	4.64279	0.05134	1.55433	1.57834	1.56634	0.01698
9.77	4.59718	4.67011	4.63365	0.05157	1.56674	1.58239	1.57457	0.01107
9.78	4.58809	4.66824	4.62817	0.05667	1.55498	1.56134	1.55816	0.0045
9.79	4.58727	4.6772	4.63224	0.06359	1.55898	1.56586	1.56242	0.00486
9.8	4.58157	4.67014	4.62586	0.06263	1.55423	1.54602	1.55013	0.00581
9.81	4.58066	4.678	4.62933	0.06883	1.53907	1.54416	1.54162	0.0036
9.82	4.58064	4.6727	4.62667	0.0651	1.53256	1.54299	1.53778	0.00738
9.83	4.59102	4.67358	4.6323	0.05838	1.52769	1.57028	1.54899	0.03012
9.84	4.58456	4.66563	4.6251	0.05733	1.53504	1.5674	1.55122	0.02288
9.85	4.57979	4.65873	4.61926	0.05582	1.53522	1.55924	1.54723	0.01698
9.86	4.59944	4.65601	4.62773	0.04	1.52923	1.58219	1.55571	0.03745
9.87	4.58222	4.64897	4.6156	0.0472	1.55553	1.56584	1.56069	0.00729
9.88	4.58412	4.65176	4.61794	0.04783	1.55675	1.56241	1.55958	0.004
9.89	4.57812	4.65535	4.61674	0.05461	1.53565	1.56018	1.54792	0.01735
9.9	4.57377	4.65805	4.61591	0.05959	1.53459	1.56255	1.54857	0.01977
9.91	4.58384	4.65049	4.61717	0.04713	1.52737	1.57158	1.54948	0.03126
9.92	4.57635	4.65575	4.61605	0.05614	1.5085	1.58908	1.54879	0.05698
9.93	4.58029	4.65668	4.61849	0.05402	1.51924	1.57537	1.54731	0.03969
9.94	4.5801	4.64492	4.61251	0.04583	1.52619	1.58294	1.55457	0.04013
9.95	4.58981	4.63884	4.61433	0.03467	1.51075	1.5626	1.53668	0.03666
9.96	4.59089	4.63571	4.6133	0.03169	1.50163	1.57913	1.54038	0.0548
9.97	4.58808	4.64151	4.6148	0.03778	1.50441	1.57629	1.54035	0.05083
9.98	4.57933	4.65037	4.61485	0.05023	1.48356	1.56445	1.52401	0.0572
9.99	4.59532	4.6459	4.62061	0.03577	1.47657	1.57566	1.52612	0.07007
10	4.5993	4.64589	4.6226	0.03294	1.4582	1.58925	1.52373	0.09267
10.01	4.60159	4.65087	4.62623	0.03485	1.46537	1.57021	1.51779	0.07413
10.02	4.59381	4.63648	4.61515	0.03017	1.48128	1.56763	1.52446	0.06106
10.03	4.58664	4.65017	4.61841	0.04492	1.45978	1.57252	1.51615	0.07972
10.04	4.59994	4.64524	4.62259	0.03203	1.47067	1.58022	1.52545	0.07746
10.05	4.59478	4.64223	4.61851	0.03355	1.47542	1.59202	1.53372	0.08245
10.06	4.60599	4.64149	4.62374	0.0251	1.485	1.59342	1.53921	0.07666
10.07	4.60457	4.63732	4.62095	0.02316	1.50055	1.59177	1.54616	0.0645
10.08	4.60587	4.63231	4.61909	0.0187	1.49954	1.58439	1.54197	0.06
10.09	4.59517	4.64137	4.61827	0.03267	1.49658	1.58104	1.53881	0.05972
10.1	4.59066	4.65751	4.62409	0.04727	1.499	1.58245	1.54073	0.05901
10.11	4.59458	4.64148	4.61803	0.03316	1.51095	1.5877	1.54933	0.05427
10.12	4.59408	4.62715	4.61062	0.02338	1.49795	1.60281	1.55038	0.07415
10.13	4.59385	4.62545	4.60965	0.02234	1.50841	1.57998	1.5442	0.05061
10.14	4.58096	4.63163	4.6063	0.03583	1.51102	1.57339	1.54221	0.0441
10.15	4.58729	4.62487	4.60608	0.02657	1.52248	1.56293	1.54271	0.0286
10.16	4.59653	4.62967	4.6131	0.02343	1.50646	1.5728	1.53963	0.04691
10.17	4.59848	4.63567	4.61708	0.0263	1.51075	1.56891	1.53983	0.04113
10.18	4.59822	4.64233	4.62028	0.03119	1.51559	1.59353	1.55456	0.05511
10.19	4.60253	4.63268	4.61761	0.02132	1.53854	1.592	1.56527	0.0378
10.2	4.59859	4.62562	4.61211	0.01911	1.521	1.59093	1.55597	0.04945
10.21	4.59475	4.6331	4.61393	0.02712	1.53234	1.58377	1.55806	0.03637
10.22	4.60428	4.62749	4.61589	0.01641	1.52568	1.58777	1.55673	0.0439
10.23	4.60772	4.6172	4.61246	0.0067	1.51619	1.57116	1.54368	0.03887
10.24	4.62522	4.61862	4.62192	0.00467	1.50397	1.57499	1.53948	0.05022
10.25	4.62832	4.6193	4.62381	0.00638	1.49908	1.58291	1.541	0.05928
10.26	4.62716	4.62094	4.62405	0.0044	1.50083	1.56988	1.53536	0.04883
10.27	4.61648	4.61098	4.61373	0.00389	1.51693	1.56209	1.53951	0.03193
10.28	4.61899	4.61128	4.61514	0.00545	1.5016	1.57605	1.53883	0.05264
10.29	4.61693	4.59927	4.6081	0.01249	1.50832	1.59209	1.55021	0.05923
10.3	4.60644	4.60227	4.60436	0.00295	1.50948	1.57173	1.54061	0.04402
10.31	4.60419	4.60662	4.60541	0.00172	1.50897	1.56613	1.53755	0.04042
10.32	4.59782	4.60069	4.59926	0.00203	1.53482	1.55587	1.54535	0.01488
10.33	4.61591	4.59513	4.60552	0.01469	1.51326	1.57235	1.54281	0.04178
10.34	4.61398	4.59572	4.60485	0.01291	1.50511	1.56992	1.53752	0.04583
10.35	4.61797	4.59517	4.60657	0.01612	1.52723	1.589	1.55812	0.04368
10.36	4.60843	4.57668	4.59256	0.02245	1.52051	1.574	1.54726	0.03782
10.37	4.59376	4.57862	4.58619	0.01071	1.51073	1.57795	1.54434	0.04753
10.38	4.60098	4.58611	4.59355	0.01051	1.53045	1.58509	1.55777	0.03864
10.39	4.59772	4.60242	4.60007	0.00332	1.50685	1.55844	1.53265	0.03648
10.4	4.61424	4.59669	4.60547	0.01241	1.49096	1.5845	1.53773	0.06614
10.41	4.62485	4.60299	4.61392	0.01546	1.52637	1.59025	1.55831	0.04517
10.42	4.61459	4.60194	4.60827	0.00894	1.49812	1.58607	1.5421	0.06219
10.43	4.61634	4.59781	4.60708	0.0131	1.50212	1.59008	1.5461	0.0622
10.44	4.62539	4.5974	4.6114	0.01979	1.50297	1.60919	1.55608	0.07511
10.45	4.63226	4.59561	4.61394	0.02592	1.50297	1.60479	1.55388	0.072
10.46	4.63394	4.58712	4.61053	0.03311	1.5248	1.61466	1.56973	0.06354
10.47	4.63644	4.58719	4.61182	0.03483	1.50654	1.60036	1.55345	0.06634
10.48	4.64199	4.58825	4.61512	0.038	1.53091	1.60676	1.56884	0.05363
10.49	4.6405	4.59305	4.61678	0.03355	1.53351	1.61749	1.5755	0.05938
10.5	4.63305	4.59012	4.61159	0.03036	1.54241	1.5971	1.56976	0.03867
10.51	4.62576	4.5968	4.61128	0.02048	1.55324	1.59993	1.57659	0.03301
10.52	4.62993	4.60986	4.6199	0.01419	1.52853	1.61174	1.57014	0.05884
10.53	4.6268	4.60721	4.61701	0.01385	1.53972	1.60521	1.57247	0.04631
10.54	4.64122	4.61407	4.62765	0.0192	1.5433	1.60441	1.57386	0.04321
10.55	4.64572	4.60398	4.62485	0.02951	1.53827	1.58175	1.56001	0.03075
10.56	4.63049	4.60369	4.61709	0.01895	1.54455	1.58811	1.56633	0.0308
10.57	4.63329	4.60149	4.61739	0.02249	1.5345	1.59709	1.5658	0.04426
10.58	4.63105	4.60444	4.61775	0.01882	1.5537	1.59528	1.57449	0.0294
10.59	4.61822	4.60697	4.6126	0.00795	1.54794	1.59804	1.57299	0.03543
10.6	4.62039	4.62064	4.62052	0.000176777	1.55013	1.59842	1.57428	0.03415
10.61	4.60819	4.61063	4.60941	0.00173	1.52788	1.59034	1.55911	0.04417
10.62	4.60551	4.61745	4.61148	0.00844	1.52435	1.58591	1.55513	0.04353
10.63	4.60681	4.61357	4.61019	0.00478	1.51658	1.6034	1.55999	0.06139
10.64	4.6024	4.6202	4.6113	0.01259	1.52913	1.59173	1.56043	0.04426
10.65	4.58954	4.62663	4.60809	0.02623	1.51305	1.59874	1.5559	0.06059
10.66	4.5884	4.62399	4.6062	0.02517	1.52008	1.60351	1.5618	0.05899
10.67	4.60271	4.62549	4.6141	0.01611	1.53403	1.58671	1.56037	0.03725
10.68	4.5874	4.62007	4.60374	0.0231	1.52764	1.60407	1.56586	0.05404
10.69	4.60055	4.6192	4.60988	0.01319	1.52163	1.60159	1.56161	0.05654
10.7	4.59398	4.61489	4.60444	0.01479	1.52171	1.58851	1.55511	0.04723
10.71	4.60243	4.6271	4.61477	0.01744	1.52516	1.58935	1.55726	0.04539
10.72	4.6048	4.62532	4.61506	0.01451	1.56545	1.57879	1.57212	0.00943
10.73	4.61528	4.63765	4.62647	0.01582	1.55193	1.58044	1.56619	0.02016
10.74	4.60373	4.63512	4.61943	0.0222	1.52317	1.56304	1.54311	0.02819
10.75	4.60447	4.64485	4.62466	0.02855	1.52673	1.57814	1.55244	0.03635
10.76	4.59727	4.64028	4.61878	0.03041	1.51393	1.58	1.54697	0.04672
10.77	4.57357	4.63605	4.60481	0.04418	1.53053	1.5831	1.55682	0.03717
10.78	4.56584	4.64627	4.60606	0.05687	1.55285	1.59279	1.57282	0.02824
10.79	4.57983	4.64195	4.61089	0.04393	1.55731	1.58052	1.56892	0.01641
10.8	4.58739	4.62894	4.60817	0.02938	1.54468	1.57192	1.5583	0.01926
10.81	4.57644	4.61986	4.59815	0.0307	1.52968	1.5792	1.55444	0.03502
10.82	4.58393	4.61141	4.59767	0.01943	1.52139	1.57389	1.54764	0.03712
10.83	4.58289	4.60652	4.59471	0.01671	1.53354	1.57927	1.55641	0.03234
10.84	4.60063	4.62819	4.61441	0.01949	1.55518	1.58483	1.57001	0.02097
10.85	4.59561	4.63035	4.61298	0.02456	1.5669	1.57071	1.56881	0.00269
10.86	4.59013	4.62978	4.60996	0.02804	1.56694	1.58203	1.57449	0.01067
10.87	4.59194	4.62997	4.61096	0.02689	1.55503	1.59575	1.57539	0.02879
10.88	4.59165	4.61655	4.6041	0.01761	1.53936	1.57354	1.55645	0.02417
10.89	4.59076	4.6158	4.60328	0.01771	1.54979	1.57628	1.56304	0.01873
10.9	4.578	4.6172	4.5976	0.02772	1.5345	1.58633	1.56042	0.03665
10.91	4.58063	4.62211	4.60137	0.02933	1.53065	1.57382	1.55224	0.03053
10.92	4.57813	4.6095	4.59382	0.02218	1.54369	1.56652	1.55511	0.01614
10.93	4.59614	4.59866	4.5974	0.00178	1.52059	1.58005	1.55032	0.04204
10.94	4.5894	4.60159	4.5955	0.00862	1.56115	1.56791	1.56453	0.00478
10.95	4.57965	4.59554	4.5876	0.01124	1.55184	1.57021	1.56103	0.01299
10.96	4.58108	4.60271	4.5919	0.01529	1.56913	1.56842	1.56878	0.000502046
10.97	4.57035	4.59793	4.58414	0.0195	1.55859	1.55827	1.55843	0.000226274
10.98	4.56497	4.59492	4.57995	0.02118	1.54548	1.5819	1.56369	0.02575
10.99	4.57391	4.6047	4.58931	0.02177	1.56002	1.55616	1.55809	0.00273
11	4.57629	4.60962	4.59296	0.02357	1.54371	1.56263	1.55317	0.01338
11.01	4.56995	4.60664	4.5883	0.02594	1.53089	1.57901	1.55495	0.03403
11.02	4.56683	4.5883	4.57757	0.01518	1.54477	1.56183	1.5533	0.01206
11.03	4.55899	4.59176	4.57538	0.02317	1.54421	1.57764	1.56093	0.02364
11.04	4.5659	4.59743	4.58167	0.0223	1.53927	1.58417	1.56172	0.03175
11.05	4.56346	4.59346	4.57846	0.02121	1.53705	1.55965	1.54835	0.01598
11.06	4.56914	4.59573	4.58244	0.0188	1.54881	1.56974	1.55928	0.0148
11.07	4.56105	4.60143	4.58124	0.02855	1.53952	1.5779	1.55871	0.02714
11.08	4.56202	4.59813	4.58008	0.02553	1.56273	1.60105	1.58189	0.0271
11.09	4.56791	4.60528	4.5866	0.02642	1.56136	1.57919	1.57028	0.01261
11.1	4.55921	4.60838	4.5838	0.03477	1.54137	1.5989	1.57014	0.04068
11.11	4.55616	4.59812	4.57714	0.02967	1.5277	1.58924	1.55847	0.04352
11.12	4.55856	4.60909	4.58383	0.03573	1.51762	1.58618	1.5519	0.04848
11.13	4.56162	4.61228	4.58695	0.03582	1.53378	1.60847	1.57113	0.05281
11.14	4.56778	4.60135	4.58457	0.02374	1.54124	1.59872	1.56998	0.04064
11.15	4.58325	4.61159	4.59742	0.02004	1.50936	1.59975	1.55456	0.06392
11.16	4.57371	4.61984	4.59678	0.03262	1.5155	1.5834	1.54945	0.04801
11.17	4.57556	4.61799	4.59678	0.03	1.53756	1.60112	1.56934	0.04494
11.18	4.57116	4.6165	4.59383	0.03206	1.52586	1.59046	1.55816	0.04568
11.19	4.57158	4.60609	4.58884	0.0244	1.53291	1.59773	1.56532	0.04583
11.2	4.57236	4.60223	4.5873	0.02112	1.54665	1.60205	1.57435	0.03917
11.21	4.5801	4.60472	4.59241	0.01741	1.53505	1.59835	1.5667	0.04476
11.22	4.59758	4.59037	4.59398	0.0051	1.52727	1.59063	1.55895	0.0448
11.23	4.59353	4.59696	4.59525	0.00243	1.54219	1.57777	1.55998	0.02516
11.24	4.58661	4.59705	4.59183	0.00738	1.54234	1.59733	1.56984	0.03888
11.25	4.57545	4.58831	4.58188	0.00909	1.53233	1.58638	1.55936	0.03822
11.26	4.58561	4.59714	4.59138	0.00815	1.49784	1.59241	1.54513	0.06687
11.27	4.60085	4.60076	4.60081	6.36396e-05	1.4945	1.57149	1.533	0.05444
11.28	4.59057	4.59147	4.59102	0.000636396	1.49197	1.56534	1.52866	0.05188
11.29	4.58667	4.60342	4.59505	0.01184	1.51957	1.58201	1.55079	0.04415
11.3	4.59228	4.58901	4.59065	0.00231	1.5309	1.59832	1.56461	0.04767
11.31	4.58047	4.58572	4.5831	0.00371	1.53536	1.60358	1.56947	0.04824
11.32	4.59175	4.57801	4.58488	0.00972	1.54207	1.58644	1.56426	0.03137
11.33	4.5952	4.57958	4.58739	0.01105	1.55715	1.59745	1.5773	0.0285
11.34	4.60354	4.58556	4.59455	0.01271	1.55168	1.59155	1.57162	0.02819
11.35	4.5959	4.57611	4.58601	0.01399	1.53202	1.61634	1.57418	0.05962
11.36	4.59104	4.5748	4.58292	0.01148	1.54954	1.60666	1.5781	0.04039
11.37	4.58458	4.56959	4.57709	0.0106	1.53705	1.59111	1.56408	0.03823
11.38	4.58712	4.57211	4.57962	0.01061	1.53668	1.59196	1.56432	0.03909
11.39	4.58207	4.57695	4.57951	0.00362	1.54123	1.5869	1.56407	0.03229
11.4	4.57813	4.57661	4.57737	0.00107	1.52107	1.58766	1.55437	0.04709
11.41	4.57314	4.58036	4.57675	0.00511	1.56201	1.57457	1.56829	0.00888
11.42	4.58196	4.57706	4.57951	0.00346	1.58849	1.57622	1.58236	0.00868
11.43	4.58595	4.5816	4.58378	0.00308	1.56951	1.59786	1.58369	0.02005
11.44	4.58804	4.57917	4.58361	0.00627	1.5626	1.60636	1.58448	0.03094
11.45	4.58617	4.5731	4.57964	0.00924	1.54487	1.58892	1.5669	0.03115
11.46	4.57924	4.56453	4.57189	0.0104	1.56339	1.57934	1.57137	0.01128
11.47	4.57934	4.56	4.56967	0.01368	1.53053	1.5959	1.56322	0.04622
11.48	4.56382	4.56188	4.56285	0.00137	1.52347	1.59446	1.55897	0.0502
11.49	4.5674	4.56814	4.56777	0.000523259	1.5194	1.58605	1.55273	0.04713
11.5	4.58236	4.57821	4.58029	0.00293	1.5171	1.59195	1.55453	0.05293
11.51	4.59201	4.57143	4.58172	0.01455	1.51217	1.56634	1.53926	0.0383
11.52	4.59261	4.56959	4.5811	0.01628	1.53157	1.57164	1.55161	0.02833
11.53	4.60124	4.57895	4.5901	0.01576	1.54311	1.58585	1.56448	0.03022
11.54	4.59303	4.58773	4.59038	0.00375	1.55743	1.56266	1.56005	0.0037
11.55	4.5988	4.58683	4.59282	0.00846	1.55027	1.5623	1.55629	0.00851
11.56	4.60187	4.59307	4.59747	0.00622	1.54088	1.58107	1.56098	0.02842
11.57	4.59602	4.59444	4.59523	0.00112	1.54328	1.5717	1.55749	0.0201
11.58	4.58403	4.58627	4.58515	0.00158	1.53843	1.58621	1.56232	0.03379
11.59	4.58412	4.59879	4.59146	0.01037	1.52846	1.57011	1.54929	0.02945
11.6	4.57908	4.60764	4.59336	0.02019	1.53822	1.57664	1.55743	0.02717
11.61	4.5765	4.59881	4.58766	0.01578	1.52765	1.57013	1.54889	0.03004
11.62	4.58703	4.58409	4.58556	0.00208	1.50844	1.56027	1.53436	0.03665
11.63	4.58917	4.59666	4.59292	0.0053	1.49745	1.56607	1.53176	0.04852
11.64	4.58332	4.59294	4.58813	0.0068	1.47835	1.58308	1.53072	0.07406
11.65	4.58992	4.58743	4.58868	0.00176	1.47909	1.60058	1.53984	0.08591
11.66	4.58167	4.59287	4.58727	0.00792	1.46183	1.58847	1.52515	0.08955
11.67	4.58449	4.60141	4.59295	0.01196	1.44069	1.60062	1.52066	0.11309
11.68	4.56777	4.60573	4.58675	0.02684	1.43756	1.5718	1.50468	0.09492
11.69	4.57833	4.60683	4.59258	0.02015	1.4505	1.5699	1.5102	0.08443
11.7	4.59445	4.59518	4.59482	0.000516188	1.46163	1.59576	1.5287	0.09484
11.71	4.60028	4.59557	4.59793	0.00333	1.44457	1.59079	1.51768	0.10339
11.72	4.59792	4.60458	4.60125	0.00471	1.45459	1.57636	1.51548	0.0861
11.73	4.59889	4.60226	4.60058	0.00238	1.46759	1.57496	1.52128	0.07592
11.74	4.5977	4.60402	4.60086	0.00447	1.49009	1.60635	1.54822	0.08221
11.75	4.59518	4.60316	4.59917	0.00564	1.45852	1.60312	1.53082	0.10225
11.76	4.59038	4.60591	4.59815	0.01098	1.45646	1.60702	1.53174	0.10646
11.77	4.59536	4.60668	4.60102	0.008	1.44873	1.59014	1.51944	0.09999
11.78	4.59215	4.60171	4.59693	0.00676	1.42776	1.58186	1.50481	0.10897
11.79	4.58837	4.59978	4.59408	0.00807	1.44523	1.58395	1.51459	0.09809
11.8	4.58543	4.60958	4.59751	0.01708	1.43423	1.57427	1.50425	0.09902
11.81	4.59372	4.60803	4.60088	0.01012	1.42421	1.57864	1.50143	0.1092
11.82	4.58808	4.60067	4.59438	0.0089	1.43809	1.56752	1.50281	0.09152
11.83	4.5866	4.60928	4.59794	0.01604	1.44274	1.58285	1.5128	0.09907
11.84	4.59588	4.60696	4.60142	0.00783	1.46416	1.58248	1.52332	0.08366
11.85	4.5878	4.60055	4.59418	0.00902	1.454	1.59009	1.52205	0.09623
11.86	4.59727	4.60431	4.60079	0.00498	1.46909	1.58867	1.52888	0.08456
11.87	4.59812	4.60755	4.60284	0.00667	1.47076	1.57371	1.52224	0.0728
11.88	4.58878	4.60908	4.59893	0.01435	1.4474	1.57401	1.51071	0.08953
11.89	4.59936	4.60277	4.60107	0.00241	1.43559	1.58218	1.50889	0.10365
11.9	4.6153	4.58558	4.60044	0.02102	1.43681	1.58904	1.51293	0.10764
11.91	4.61137	4.59962	4.6055	0.00831	1.42604	1.58589	1.50597	0.11303
11.92	4.61421	4.5966	4.60541	0.01245	1.42973	1.57552	1.50263	0.10309
11.93	4.62297	4.60387	4.61342	0.01351	1.44574	1.57183	1.50879	0.08916
11.94	4.63536	4.62129	4.62833	0.00995	1.43881	1.57687	1.50784	0.09762
11.95	4.62721	4.61476	4.62099	0.0088	1.44955	1.57245	1.511	0.0869
11.96	4.62149	4.61117	4.61633	0.0073	1.45674	1.56839	1.51257	0.07895
11.97	4.63644	4.60071	4.61858	0.02526	1.45008	1.58162	1.51585	0.09301
11.98	4.62686	4.60066	4.61376	0.01853	1.43622	1.57057	1.5034	0.095
11.99	4.62356	4.60666	4.61511	0.01195	1.45275	1.57368	1.51322	0.08551
12	4.63299	4.61714	4.62507	0.01121	1.43758	1.57168	1.50463	0.09482
12.01	4.62865	4.60793	4.61829	0.01465	1.43221	1.58147	1.50684	0.10554
12.02	4.62579	4.59153	4.60866	0.02423	1.43759	1.57072	1.50416	0.09414
12.03	4.62421	4.59654	4.61038	0.01957	1.44872	1.57331	1.51102	0.0881
12.04	4.61312	4.60455	4.60884	0.00606	1.44384	1.58822	1.51603	0.10209
12.05	4.61793	4.60003	4.60898	0.01266	1.45514	1.59087	1.52301	0.09598
12.06	4.61135	4.60318	4.60727	0.00578	1.44203	1.60817	1.5251	0.11748
12.07	4.60353	4.59999	4.60176	0.0025	1.462	1.59308	1.52754	0.09269
12.08	4.60654	4.59928	4.60291	0.00513	1.45144	1.57993	1.51569	0.09086
12.09	4.59877	4.59479	4.59678	0.00281	1.44614	1.58905	1.5176	0.10105
12.1	4.60562	4.58824	4.59693	0.01229	1.43257	1.58412	1.50835	0.10716
12.11	4.59043	4.59683	4.59363	0.00453	1.44568	1.56967	1.50768	0.08767
12.12	4.59197	4.60921	4.60059	0.01219	1.44195	1.56263	1.50229	0.08533
12.13	4.60073	4.60586	4.6033	0.00363	1.42355	1.56768	1.49562	0.10192
12.14	4.61111	4.5962	4.60366	0.01054	1.42806	1.55839	1.49323	0.09216
12.15	4.62299	4.60606	4.61453	0.01197	1.43001	1.55945	1.49473	0.09153
12.16	4.60935	4.5971	4.60323	0.00866	1.4369	1.52785	1.48238	0.06431
12.17	4.60706	4.60123	4.60415	0.00412	1.44641	1.54094	1.49368	0.06684
12.18	4.60516	4.61764	4.6114	0.00882	1.44557	1.53314	1.48936	0.06192
12.19	4.60362	4.60814	4.60588	0.0032	1.45648	1.5349	1.49569	0.05545
12.2	4.59229	4.62226	4.60728	0.02119	1.45295	1.55657	1.50476	0.07327
12.21	4.60189	4.6229	4.6124	0.01486	1.46798	1.54746	1.50772	0.0562
12.22	4.58119	4.63729	4.60924	0.03967	1.44387	1.52963	1.48675	0.06064
12.23	4.58589	4.62588	4.60589	0.02828	1.41812	1.56019	1.48916	0.10046
12.24	4.5868	4.61877	4.60279	0.02261	1.42228	1.54464	1.48346	0.08652
12.25	4.59666	4.60824	4.60245	0.00819	1.43225	1.56272	1.49749	0.09226
12.26	4.58815	4.60904	4.5986	0.01477	1.42444	1.55661	1.49053	0.09346
12.27	4.58732	4.6014	4.59436	0.00996	1.42793	1.55443	1.49118	0.08945
12.28	4.5951	4.60503	4.60007	0.00702	1.4221	1.57237	1.49724	0.10626
12.29	4.59512	4.60277	4.59895	0.00541	1.41371	1.57657	1.49514	0.11516
12.3	4.58482	4.60901	4.59692	0.0171	1.42903	1.56258	1.49581	0.09443
12.31	4.59259	4.60903	4.60081	0.01162	1.43946	1.54807	1.49377	0.0768
12.32	4.59376	4.60121	4.59749	0.00527	1.42789	1.56018	1.49404	0.09354
12.33	4.58653	4.61004	4.59829	0.01662	1.40936	1.55276	1.48106	0.1014
12.34	4.58147	4.60508	4.59328	0.01669	1.42414	1.5604	1.49227	0.09635
12.35	4.57654	4.61313	4.59484	0.02587	1.43707	1.55674	1.49691	0.08462
12.36	4.57519	4.61366	4.59443	0.0272	1.43713	1.58712	1.51213	0.10606
12.37	4.56926	4.60949	4.58938	0.02845	1.43239	1.56025	1.49632	0.09041
12.38	4.56931	4.62365	4.59648	0.03842	1.42239	1.53528	1.47884	0.07983
12.39	4.57272	4.63839	4.60556	0.04644	1.43188	1.52958	1.48073	0.06908
12.4	4.57085	4.6252	4.59803	0.03843	1.43344	1.55819	1.49582	0.08821
12.41	4.58513	4.6226	4.60387	0.0265	1.43936	1.5701	1.50473	0.09245
12.42	4.59628	4.62376	4.61002	0.01943	1.44072	1.57481	1.50777	0.09482
12.43	4.58347	4.61397	4.59872	0.02157	1.43774	1.56124	1.49949	0.08733
12.44	4.57939	4.62045	4.59992	0.02903	1.46188	1.56266	1.51227	0.07126
12.45	4.56207	4.62032	4.5912	0.04119	1.45425	1.58443	1.51934	0.09205
12.46	4.56905	4.61409	4.59157	0.03185	1.44696	1.55239	1.49968	0.07455
12.47	4.57055	4.61686	4.59371	0.03275	1.45248	1.55661	1.50455	0.07363
12.48	4.56812	4.62154	4.59483	0.03777	1.44973	1.53363	1.49168	0.05933
12.49	4.56217	4.61756	4.58987	0.03917	1.43427	1.53911	1.48669	0.07413
12.5	4.55155	4.62593	4.58874	0.05259	1.44064	1.53684	1.48874	0.06802
12.51	4.54911	4.63675	4.59293	0.06197	1.44128	1.54737	1.49433	0.07502
12.52	4.54545	4.63351	4.58948	0.06227	1.45339	1.53195	1.49267	0.05555
12.53	4.55853	4.62205	4.59029	0.04492	1.46103	1.53787	1.49945	0.05433
12.54	4.55131	4.62901	4.59016	0.05494	1.44346	1.55055	1.49701	0.07572
12.55	4.55148	4.63705	4.59427	0.06051	1.45447	1.54899	1.50173	0.06684
12.56	4.56178	4.64271	4.60225	0.05723	1.45194	1.54689	1.49942	0.06714
12.57	4.53635	4.64677	4.59156	0.07808	1.44367	1.55527	1.49947	0.07891
12.58	4.53551	4.64453	4.59002	0.07709	1.45327	1.54392	1.4986	0.0641
12.59	4.52604	4.6423	4.58417	0.08221	1.41635	1.55164	1.484	0.09566
12.6	4.5278	4.63092	4.57936	0.07292	1.43971	1.54267	1.49119	0.0728
12.61	4.51887	4.62422	4.57155	0.07449	1.44264	1.55464	1.49864	0.0792
12.62	4.5293	4.62773	4.57852	0.0696	1.45328	1.55292	1.5031	0.07046
12.63	4.53808	4.63827	4.58818	0.07085	1.44967	1.55144	1.50056	0.07196
12.64	4.52938	4.63387	4.58163	0.07389	1.43914	1.54374	1.49144	0.07396
12.65	4.54067	4.6284	4.58454	0.06203	1.44432	1.55334	1.49883	0.07709
12.66	4.53698	4.63334	4.58516	0.06814	1.43839	1.55499	1.49669	0.08245
12.67	4.54635	4.61971	4.58303	0.05187	1.4427	1.53622	1.48946	0.06613
12.68	4.54604	4.62244	4.58424	0.05402	1.45017	1.52599	1.48808	0.05361
12.69	4.55282	4.62779	4.59031	0.05301	1.44586	1.5436	1.49473	0.06911
12.7	4.54902	4.63116	4.59009	0.05808	1.43225	1.55584	1.49405	0.08739
12.71	4.54357	4.63465	4.58911	0.0644	1.43882	1.5379	1.48836	0.07006
12.72	4.5304	4.62811	4.57926	0.06909	1.42638	1.56148	1.49393	0.09553
12.73	4.53447	4.61782	4.57615	0.05894	1.43831	1.55559	1.49695	0.08293
12.74	4.54784	4.63221	4.59003	0.05966	1.42577	1.55865	1.49221	0.09396
12.75	4.54603	4.62688	4.58646	0.05717	1.41365	1.54636	1.48001	0.09384
12.76	4.55162	4.6347	4.59316	0.05875	1.40907	1.55426	1.48167	0.10266
12.77	4.55086	4.63517	4.59302	0.05962	1.40859	1.55106	1.47983	0.10074
12.78	4.55593	4.61967	4.5878	0.04507	1.42335	1.5603	1.49183	0.09684
12.79	4.54928	4.6177	4.58349	0.04838	1.43095	1.53676	1.48386	0.07482
12.8	4.55244	4.62177	4.58711	0.04902	1.42381	1.57705	1.50043	0.10836
12.81	4.5513	4.62532	4.58831	0.05234	1.42362	1.5808	1.50221	0.11114
12.82	4.5456	4.62021	4.58291	0.05276	1.44029	1.57524	1.50777	0.09542
12.83	4.55789	4.62153	4.58971	0.045	1.41991	1.56366	1.49179	0.10165
12.84	4.56684	4.6133	4.59007	0.03285	1.42025	1.5619	1.49108	0.10016
12.85	4.5658	4.62449	4.59515	0.0415	1.42109	1.56054	1.49082	0.09861
12.86	4.55917	4.62371	4.59144	0.04564	1.42684	1.57684	1.50184	0.10607
12.87	4.5641	4.6291	4.5966	0.04596	1.43464	1.55883	1.49674	0.08782
12.88	4.57368	4.62739	4.60054	0.03798	1.43034	1.584	1.50717	0.10865
12.89	4.57787	4.62367	4.60077	0.03239	1.43396	1.54302	1.48849	0.07712
12.9	4.57776	4.6109	4.59433	0.02343	1.4302	1.56277	1.49649	0.09374
12.91	4.58159	4.60813	4.59486	0.01877	1.44438	1.56381	1.5041	0.08445
12.92	4.58132	4.61168	4.5965	0.02147	1.42587	1.55333	1.4896	0.09013
12.93	4.57615	4.61378	4.59497	0.02661	1.42193	1.55697	1.48945	0.09549
12.94	4.57553	4.62208	4.59881	0.03292	1.4191	1.53178	1.47544	0.07968
12.95	4.56305	4.60336	4.58321	0.0285	1.41199	1.5553	1.48365	0.10134
12.96	4.54967	4.59484	4.57226	0.03194	1.39924	1.54583	1.47254	0.10365
12.97	4.55484	4.59773	4.57629	0.03033	1.4063	1.54272	1.47451	0.09646
12.98	4.55134	4.59133	4.57134	0.02828	1.42317	1.55154	1.48736	0.09077
12.99	4.56435	4.60197	4.58316	0.0266	1.41757	1.54014	1.47886	0.08667
13	4.55367	4.60688	4.58028	0.03763	1.41229	1.54576	1.47903	0.09438
13.01	4.5593	4.61736	4.58833	0.04105	1.42239	1.53406	1.47823	0.07896
13.02	4.55195	4.61749	4.58472	0.04634	1.43925	1.54651	1.49288	0.07584
13.03	4.56322	4.6071	4.58516	0.03103	1.42905	1.53845	1.48375	0.07736
13.04	4.56507	4.60171	4.58339	0.02591	1.45363	1.52269	1.48816	0.04883
13.05	4.58063	4.5992	4.58992	0.01313	1.45209	1.52497	1.48853	0.05153
13.06	4.57885	4.59113	4.58499	0.00868	1.43479	1.53459	1.48469	0.07057
13.07	4.56828	4.60374	4.58601	0.02507	1.43435	1.54529	1.48982	0.07845
13.08	4.57602	4.60165	4.58884	0.01812	1.43549	1.53481	1.48515	0.07023
13.09	4.57455	4.60643	4.59049	0.02254	1.44155	1.54121	1.49138	0.07047
13.1	4.58082	4.60428	4.59255	0.01659	1.4509	1.54269	1.4968	0.06491
13.11	4.57029	4.61951	4.5949	0.0348	1.45262	1.56148	1.50705	0.07698
13.12	4.5799	4.62389	4.6019	0.03111	1.44114	1.55556	1.49835	0.08091
13.13	4.56509	4.61967	4.59238	0.03859	1.44504	1.5462	1.49562	0.07153
13.14	4.58263	4.6305	4.60657	0.03385	1.43467	1.56389	1.49928	0.09137
13.15	4.58131	4.63169	4.6065	0.03562	1.43329	1.54654	1.48992	0.08008
13.16	4.58556	4.64	4.61278	0.03849	1.42511	1.55138	1.48825	0.08929
13.17	4.59176	4.63264	4.6122	0.02891	1.42403	1.54871	1.48637	0.08816
13.18	4.59203	4.62804	4.61004	0.02546	1.41996	1.54974	1.48485	0.09177
13.19	4.5937	4.63119	4.61245	0.02651	1.43071	1.55029	1.4905	0.08456
13.2	4.59016	4.63719	4.61368	0.03326	1.42991	1.53083	1.48037	0.07136
13.21	4.58291	4.62016	4.60154	0.02634	1.42844	1.54431	1.48638	0.08193
13.22	4.57915	4.62412	4.60164	0.0318	1.43886	1.54617	1.49252	0.07588
13.23	4.58549	4.62836	4.60693	0.03031	1.45028	1.56768	1.50898	0.08301
13.24	4.59209	4.62902	4.61056	0.02611	1.43804	1.56421	1.50113	0.08922
13.25	4.5941	4.62447	4.60929	0.02147	1.45193	1.59029	1.52111	0.09784
13.26	4.58764	4.61909	4.60337	0.02224	1.46366	1.59322	1.52844	0.09161
13.27	4.57701	4.61462	4.59582	0.02659	1.48047	1.5784	1.52944	0.06925
13.28	4.57091	4.61561	4.59326	0.03161	1.48934	1.56387	1.52661	0.0527
13.29	4.57662	4.61386	4.59524	0.02633	1.47601	1.55696	1.51649	0.05724
13.3	4.57918	4.61028	4.59473	0.02199	1.47419	1.58784	1.53102	0.08036
13.31	4.57681	4.61524	4.59603	0.02717	1.47252	1.57341	1.52297	0.07134
13.32	4.5799	4.61624	4.59807	0.0257	1.45633	1.60042	1.52838	0.10189
13.33	4.57943	4.61214	4.59579	0.02313	1.4599	1.59941	1.52966	0.09865
13.34	4.56528	4.6133	4.58929	0.03396	1.47751	1.60224	1.53988	0.0882
13.35	4.56763	4.61811	4.59287	0.03569	1.46776	1.61987	1.54382	0.10756
13.36	4.56686	4.61873	4.5928	0.03668	1.47279	1.5779	1.52535	0.07432
13.37	4.5708	4.62013	4.59547	0.03488	1.45118	1.5903	1.52074	0.09837
13.38	4.57768	4.63078	4.60423	0.03755	1.44642	1.6052	1.52581	0.11227
13.39	4.57589	4.6116	4.59375	0.02525	1.46574	1.59955	1.53265	0.09462
13.4	4.57363	4.60839	4.59101	0.02458	1.47295	1.59328	1.53312	0.08509
13.41	4.5824	4.60035	4.59138	0.01269	1.466	1.60018	1.53309	0.09488
13.42	4.57373	4.59455	4.58414	0.01472	1.48726	1.60925	1.54826	0.08626
13.43	4.55456	4.60057	4.57757	0.03253	1.47741	1.61392	1.54567	0.09653
13.44	4.54997	4.60913	4.57955	0.04183	1.4636	1.62314	1.54337	0.11281
13.45	4.56049	4.62228	4.59139	0.04369	1.47701	1.61576	1.54639	0.09811
13.46	4.57225	4.61759	4.59492	0.03206	1.45865	1.64074	1.5497	0.12876
13.47	4.56312	4.61132	4.58722	0.03408	1.45749	1.644	1.55075	0.13188
13.48	4.57243	4.6033	4.58787	0.02183	1.46158	1.64854	1.55506	0.1322
13.49	4.57169	4.60068	4.58619	0.0205	1.43835	1.62788	1.53312	0.13402
13.5	4.57239	4.60909	4.59074	0.02595	1.4477	1.62992	1.53881	0.12885
13.51	4.55868	4.61123	4.58496	0.03716	1.45195	1.62732	1.53964	0.12401
13.52	4.57374	4.61129	4.59252	0.02655	1.45239	1.64325	1.54782	0.13496
13.53	4.57849	4.60816	4.59333	0.02098	1.46245	1.62235	1.5424	0.11307
13.54	4.59232	4.60634	4.59933	0.00991	1.44058	1.65021	1.5454	0.14823
13.55	4.59895	4.61211	4.60553	0.00931	1.44991	1.64737	1.54864	0.13963
13.56	4.58681	4.61654	4.60168	0.02102	1.4768	1.64541	1.56111	0.11923
13.57	4.59603	4.62372	4.60988	0.01958	1.45198	1.65167	1.55183	0.1412
13.58	4.58151	4.61987	4.60069	0.02712	1.45855	1.6386	1.54858	0.12731
13.59	4.57008	4.60657	4.58833	0.0258	1.43915	1.63701	1.53808	0.13991
13.6	4.55366	4.61361	4.58364	0.04239	1.42764	1.64023	1.53394	0.15032
13.61	4.57142	4.62472	4.59807	0.03769	1.4298	1.61354	1.52167	0.12992
13.62	4.57434	4.62762	4.60098	0.03767	1.41554	1.63206	1.5238	0.1531
13.63	4.57057	4.62299	4.59678	0.03707	1.4224	1.59886	1.51063	0.12478
13.64	4.58176	4.61961	4.60069	0.02676	1.41955	1.61866	1.51911	0.14079
13.65	4.57881	4.61903	4.59892	0.02844	1.4353	1.62586	1.53058	0.13475
13.66	4.57236	4.61527	4.59382	0.03034	1.41642	1.62902	1.52272	0.15033
13.67	4.5671	4.60531	4.58621	0.02702	1.42683	1.6215	1.52417	0.13765
13.68	4.57536	4.61067	4.59302	0.02497	1.45555	1.62894	1.54225	0.12261
13.69	4.57647	4.61899	4.59773	0.03007	1.43606	1.6342	1.53513	0.14011
13.7	4.5705	4.64698	4.60874	0.05408	1.43789	1.6128	1.52535	0.12368
13.71	4.56321	4.63621	4.59971	0.05162	1.41555	1.62029	1.51792	0.14477
13.72	4.56721	4.64729	4.60725	0.05663	1.43	1.61438	1.52219	0.13038
13.73	4.56494	4.64774	4.60634	0.05855	1.41698	1.60032	1.50865	0.12964
13.74	4.56233	4.64677	4.60455	0.05971	1.42222	1.59756	1.50989	0.12398
13.75	4.56245	4.64764	4.60505	0.06024	1.41257	1.59741	1.50499	0.1307
13.76	4.56959	4.63022	4.59991	0.04287	1.42798	1.59265	1.51032	0.11644
13.77	4.56689	4.62709	4.59699	0.04257	1.42693	1.60278	1.51486	0.12434
13.78	4.56109	4.64291	4.602	0.05786	1.44441	1.59629	1.52035	0.1074
13.79	4.54956	4.63737	4.59347	0.06209	1.43302	1.58734	1.51018	0.10912
13.8	4.56044	4.63092	4.59568	0.04984	1.4308	1.60975	1.52028	0.12654
13.81	4.56157	4.63006	4.59582	0.04843	1.4303	1.60931	1.51981	0.12658
13.82	4.56521	4.62254	4.59388	0.04054	1.42217	1.62812	1.52515	0.14563
13.83	4.55778	4.61951	4.58865	0.04365	1.4236	1.61896	1.52128	0.13814
13.84	4.55366	4.63246	4.59306	0.05572	1.42156	1.61568	1.51862	0.13726
13.85	4.55651	4.63311	4.59481	0.05416	1.42379	1.64314	1.53347	0.1551
13.86	4.56196	4.6228	4.59238	0.04302	1.43466	1.63904	1.53685	0.14452
13.87	4.56419	4.63037	4.59728	0.0468	1.42309	1.66422	1.54366	0.1705
13.88	4.56787	4.62551	4.59669	0.04076	1.40914	1.66427	1.53671	0.1804
13.89	4.574	4.61794	4.59597	0.03107	1.42236	1.63483	1.5286	0.15024
13.9	4.57323	4.61693	4.59508	0.0309	1.40931	1.64593	1.52762	0.16732
13.91	4.5859	4.6294	4.60765	0.03076	1.4214	1.65315	1.53728	0.16387
13.92	4.58712	4.64467	4.6159	0.04069	1.39919	1.66595	1.53257	0.18863
13.93	4.58719	4.64981	4.6185	0.04428	1.40605	1.64741	1.52673	0.17067
13.94	4.58295	4.65157	4.61726	0.04852	1.43103	1.66367	1.54735	0.1645
13.95	4.56528	4.65812	4.6117	0.06565	1.41355	1.66876	1.54116	0.18046
13.96	4.57167	4.63955	4.60561	0.048	1.42605	1.66427	1.54516	0.16845
13.97	4.57541	4.64156	4.60849	0.04678	1.42116	1.66296	1.54206	0.17098
13.98	4.57567	4.63739	4.60653	0.04364	1.40486	1.66362	1.53424	0.18297
13.99	4.58074	4.63069	4.60572	0.03532	1.39806	1.6762	1.53713	0.19667
14	4.59212	4.64464	4.61838	0.03714	1.39841	1.67788	1.53815	0.19762
14.01	4.5747	4.65149	4.6131	0.0543	1.39729	1.67422	1.53576	0.19582
14.02	4.57446	4.64594	4.6102	0.05054	1.42243	1.69372	1.55808	0.19183
14.03	4.58126	4.64273	4.612	0.04347	1.42975	1.66826	1.54901	0.16865
14.04	4.57338	4.64081	4.6071	0.04768	1.42285	1.65083	1.53684	0.16121
14.05	4.58818	4.6449	4.61654	0.04011	1.41324	1.63667	1.52496	0.15799
14.06	4.57827	4.63681	4.60754	0.04139	1.4205	1.63914	1.52982	0.1546
14.07	4.57757	4.63273	4.60515	0.039	1.41094	1.63391	1.52243	0.15766
14.08	4.57606	4.64562	4.61084	0.04919	1.40243	1.63905	1.52074	0.16732
14.09	4.55754	4.64369	4.60062	0.06092	1.40863	1.64872	1.52868	0.16977
14.1	4.5582	4.65476	4.60648	0.06828	1.40349	1.6236	1.51355	0.15564
14.11	4.55479	4.65907	4.60693	0.07374	1.40286	1.63001	1.51644	0.16062
14.12	4.55859	4.65458	4.60659	0.06788	1.4054	1.64719	1.5263	0.17097
14.13	4.55726	4.66259	4.60993	0.07448	1.41613	1.63848	1.52731	0.15723
14.14	4.55618	4.66572	4.61095	0.07746	1.40853	1.64762	1.52808	0.16906
14.15	4.55637	4.66212	4.60925	0.07478	1.3994	1.63659	1.518	0.16772
14.16	4.57706	4.67517	4.62612	0.06937	1.40096	1.61128	1.50612	0.14872
14.17	4.56871	4.66798	4.61835	0.07019	1.42793	1.59414	1.51104	0.11753
14.18	4.56966	4.66898	4.61932	0.07023	1.42323	1.60398	1.51361	0.12781
14.19	4.58149	4.68135	4.63142	0.07061	1.40662	1.61063	1.50863	0.14426
14.2	4.57908	4.67865	4.62887	0.07041	1.42203	1.62277	1.5224	0.14194
14.21	4.58017	4.68586	4.63302	0.07473	1.41846	1.6155	1.51698	0.13933
14.22	4.58353	4.67417	4.62885	0.06409	1.42405	1.59405	1.50905	0.12021
14.23	4.56717	4.6805	4.62384	0.08014	1.42745	1.59349	1.51047	0.11741
14.24	4.56083	4.69139	4.62611	0.09232	1.41831	1.6079	1.51311	0.13406
14.25	4.56957	4.68928	4.62943	0.08465	1.41803	1.61877	1.5184	0.14194
14.26	4.57168	4.69392	4.6328	0.08644	1.42082	1.59524	1.50803	0.12333
14.27	4.57692	4.69883	4.63788	0.0862	1.42339	1.59648	1.50994	0.12239
14.28	4.56649	4.69573	4.63111	0.09139	1.41601	1.59511	1.50556	0.12664
14.29	4.55955	4.69426	4.62691	0.09525	1.41442	1.6121	1.51326	0.13978
14.3	4.55944	4.69047	4.62496	0.09265	1.4157	1.64979	1.53275	0.16553
14.31	4.55918	4.68486	4.62202	0.08887	1.42831	1.63451	1.53141	0.14581
14.32	4.56416	4.67915	4.62166	0.08131	1.41608	1.62046	1.51827	0.14452
14.33	4.57319	4.6983	4.63575	0.08847	1.40594	1.61745	1.5117	0.14956
14.34	4.57057	4.70335	4.63696	0.09389	1.40083	1.60525	1.50304	0.14455
14.35	4.56789	4.72022	4.64406	0.10771	1.41539	1.60425	1.50982	0.13354
14.36	4.56304	4.71992	4.64148	0.11093	1.41288	1.60048	1.50668	0.13265
14.37	4.56399	4.7071	4.63555	0.10119	1.40342	1.61637	1.5099	0.15058
14.38	4.54122	4.71494	4.62808	0.12284	1.40203	1.59989	1.50096	0.13991
14.39	4.55439	4.71346	4.63393	0.11248	1.40992	1.59219	1.50106	0.12888
14.4	4.55747	4.70274	4.63011	0.10272	1.39951	1.59223	1.49587	0.13627
14.41	4.54149	4.70339	4.62244	0.11448	1.41351	1.60627	1.50989	0.1363
14.42	4.52265	4.69312	4.60789	0.12054	1.41442	1.62093	1.51768	0.14602
14.43	4.53109	4.68739	4.60924	0.11052	1.41103	1.63832	1.52468	0.16072
14.44	4.54416	4.69158	4.61787	0.10424	1.42952	1.61234	1.52093	0.12927
14.45	4.54435	4.6811	4.61273	0.0967	1.42531	1.60172	1.51352	0.12474
14.46	4.5391	4.68377	4.61144	0.1023	1.42381	1.63987	1.53184	0.15278
14.47	4.53951	4.68538	4.61245	0.10315	1.40947	1.62664	1.51806	0.15356
14.48	4.54096	4.69073	4.61585	0.1059	1.40268	1.63694	1.51981	0.16565
14.49	4.52834	4.69753	4.61294	0.11964	1.40723	1.61815	1.51269	0.14914
14.5	4.53303	4.69029	4.61166	0.1112	1.39676	1.60714	1.50195	0.14876
14.51	4.53964	4.67972	4.60968	0.09905	1.40415	1.6086	1.50638	0.14457
14.52	4.53401	4.69131	4.61266	0.11123	1.39513	1.60608	1.50061	0.14916
14.53	4.52507	4.68909	4.60708	0.11598	1.39544	1.62324	1.50934	0.16108
14.54	4.51681	4.69013	4.60347	0.12256	1.38772	1.62215	1.50494	0.16577
14.55	4.51332	4.67669	4.59501	0.11552	1.39237	1.61082	1.5016	0.15447
14.56	4.52273	4.66702	4.59488	0.10203	1.39934	1.60287	1.50111	0.14392
14.57	4.51889	4.67211	4.5955	0.10834	1.39893	1.6094	1.50417	0.14882
14.58	4.51786	4.65209	4.58498	0.09491	1.39383	1.61516	1.5045	0.1565
14.59	4.52248	4.64928	4.58588	0.08966	1.3933	1.60344	1.49837	0.14859
14.6	4.51452	4.65308	4.5838	0.09798	1.40562	1.62015	1.51289	0.1517
14.61	4.52197	4.66268	4.59233	0.0995	1.39227	1.61674	1.50451	0.15872
14.62	4.50871	4.66932	4.58902	0.11357	1.39916	1.6119	1.50553	0.15043
14.63	4.52184	4.66921	4.59553	0.10421	1.40678	1.60801	1.5074	0.14229
14.64	4.5174	4.66727	4.59234	0.10597	1.40511	1.61941	1.51226	0.15153
14.65	4.51803	4.67402	4.59603	0.1103	1.40589	1.66635	1.53612	0.18417
14.66	4.52073	4.66294	4.59184	0.10056	1.39732	1.66483	1.53108	0.18916
14.67	4.53519	4.65964	4.59742	0.088	1.42788	1.66793	1.54791	0.16974
14.68	4.53966	4.65637	4.59802	0.08253	1.40719	1.66896	1.53808	0.1851
14.69	4.54152	4.64761	4.59457	0.07502	1.41626	1.67453	1.5454	0.18262
14.7	4.53334	4.64643	4.58989	0.07997	1.40493	1.66712	1.53603	0.1854
14.71	4.52652	4.66239	4.59446	0.09607	1.41976	1.66588	1.54282	0.17403
14.72	4.52583	4.65158	4.58871	0.08892	1.41706	1.65453	1.5358	0.16792
14.73	4.52275	4.64358	4.58317	0.08544	1.42566	1.64641	1.53604	0.15609
14.74	4.52332	4.63635	4.57984	0.07992	1.42649	1.63915	1.53282	0.15037
14.75	4.51319	4.64119	4.57719	0.09051	1.42339	1.61826	1.52083	0.13779
14.76	4.50426	4.63566	4.56996	0.09291	1.40288	1.60973	1.50631	0.14627
14.77	4.50431	4.64588	4.5751	0.10011	1.40992	1.64054	1.52523	0.16307
14.78	4.50583	4.63901	4.57242	0.09417	1.41343	1.61005	1.51174	0.13903
14.79	4.5167	4.64582	4.58126	0.0913	1.40835	1.62665	1.5175	0.15436
14.8	4.50958	4.64756	4.57857	0.09757	1.40174	1.64779	1.52477	0.17398
14.81	4.50169	4.64212	4.57191	0.0993	1.41225	1.61577	1.51401	0.14391
14.82	4.51299	4.64123	4.57711	0.09068	1.41142	1.61055	1.51099	0.14081
14.83	4.52592	4.63411	4.58002	0.0765	1.42835	1.64432	1.53634	0.15271
14.84	4.5219	4.62673	4.57432	0.07413	1.4043	1.63663	1.52047	0.16428
14.85	4.52415	4.63711	4.58063	0.07987	1.41552	1.61352	1.51452	0.14001
14.86	4.52479	4.64665	4.58572	0.08617	1.40051	1.63162	1.51607	0.16342
14.87	4.52399	4.63836	4.58118	0.08087	1.39032	1.60789	1.49911	0.15385
14.88	4.52026	4.64149	4.58088	0.08572	1.40798	1.60534	1.50666	0.13955
14.89	4.52986	4.631	4.58043	0.07152	1.38628	1.65378	1.52003	0.18915
14.9	4.53431	4.63165	4.58298	0.06883	1.40134	1.63227	1.51681	0.16329
14.91	4.5385	4.61945	4.57898	0.05724	1.38523	1.62757	1.5064	0.17136
14.92	4.54748	4.61244	4.57996	0.04593	1.38059	1.59443	1.48751	0.15121
14.93	4.56154	4.6179	4.58972	0.03985	1.396	1.60687	1.50144	0.14911
14.94	4.55583	4.61306	4.58445	0.04047	1.38808	1.62387	1.50598	0.16673
14.95	4.54875	4.61686	4.58281	0.04816	1.39511	1.61918	1.50715	0.15844
14.96	4.53685	4.61578	4.57632	0.05581	1.40194	1.64585	1.5239	0.17247
14.97	4.5451	4.61532	4.58021	0.04965	1.39776	1.60032	1.49904	0.14323
14.98	4.54651	4.60835	4.57743	0.04373	1.39866	1.61379	1.50623	0.15212
14.99	4.53408	4.62463	4.57936	0.06403	1.39327	1.59329	1.49328	0.14144
15	4.53144	4.62724	4.57934	0.06774	1.40287	1.58182	1.49235	0.12654
15.01	4.53616	4.63645	4.58631	0.07092	1.4046	1.57639	1.4905	0.12147
15.02	4.54421	4.62645	4.58533	0.05815	1.4074	1.59317	1.50029	0.13136
15.03	4.5416	4.62963	4.58562	0.06225	1.41175	1.58899	1.50037	0.12533
15.04	4.53879	4.61899	4.57889	0.05671	1.39878	1.59397	1.49638	0.13802
15.05	4.54257	4.6147	4.57864	0.051	1.41694	1.59985	1.5084	0.12934
15.06	4.53765	4.62782	4.58274	0.06376	1.39873	1.62141	1.51007	0.15746
15.07	4.54602	4.61571	4.58087	0.04928	1.40562	1.6053	1.50546	0.1412
15.08	4.55153	4.62908	4.59031	0.05484	1.41953	1.60202	1.51078	0.12904
15.09	4.55884	4.63742	4.59813	0.05556	1.42447	1.60394	1.51421	0.1269
15.1	4.56995	4.64901	4.60948	0.0559	1.40343	1.58408	1.49376	0.12774
15.11	4.55979	4.64912	4.60446	0.06317	1.41846	1.60099	1.50973	0.12907
15.12	4.54257	4.64012	4.59135	0.06898	1.41868	1.62269	1.52069	0.14426
15.13	4.5435	4.64039	4.59195	0.06851	1.42914	1.60453	1.51684	0.12402
15.14	4.53541	4.63856	4.58699	0.07294	1.41462	1.62973	1.52218	0.15211
15.15	4.54918	4.63977	4.59448	0.06406	1.41355	1.62806	1.52081	0.15168
15.16	4.5442	4.64194	4.59307	0.06911	1.42088	1.591	1.50594	0.12029
15.17	4.5603	4.64302	4.60166	0.05849	1.41941	1.58352	1.50147	0.11604
15.18	4.56099	4.6448	4.6029	0.05926	1.40621	1.63659	1.5214	0.1629
15.19	4.55796	4.63623	4.5971	0.05535	1.41785	1.61459	1.51622	0.13912
15.2	4.54707	4.65202	4.59955	0.07421	1.39723	1.61515	1.50619	0.15409
15.21	4.54498	4.64631	4.59565	0.07165	1.39607	1.59485	1.49546	0.14056
15.22	4.5398	4.64947	4.59464	0.07755	1.41226	1.59101	1.50164	0.1264
15.23	4.52951	4.65318	4.59135	0.08745	1.39696	1.59927	1.49812	0.14305
15.24	4.53135	4.66248	4.59692	0.09272	1.40943	1.60139	1.50541	0.13574
15.25	4.53313	4.65811	4.59562	0.08837	1.41259	1.61029	1.51144	0.1398
15.26	4.52214	4.65583	4.58899	0.09453	1.44096	1.61178	1.52637	0.12079
15.27	4.53427	4.65555	4.59491	0.08576	1.43102	1.60967	1.52035	0.12632
15.28	4.54358	4.65195	4.59777	0.07663	1.41926	1.61237	1.51582	0.13655
15.29	4.53371	4.64812	4.59092	0.0809	1.42169	1.62826	1.52498	0.14607
15.3	4.53234	4.63219	4.58227	0.0706	1.43428	1.61073	1.52251	0.12477
15.31	4.52864	4.63088	4.57976	0.07229	1.4279	1.59655	1.51223	0.11925
15.32	4.52931	4.64119	4.58525	0.07911	1.42494	1.59192	1.50843	0.11807
15.33	4.53884	4.64245	4.59065	0.07326	1.43594	1.59707	1.51651	0.11394
15.34	4.52973	4.63997	4.58485	0.07795	1.42986	1.61037	1.52012	0.12764
15.35	4.52882	4.64781	4.58832	0.08414	1.43627	1.62334	1.52981	0.13228
15.36	4.51739	4.64057	4.57898	0.0871	1.42366	1.63219	1.52793	0.14745
15.37	4.51426	4.63291	4.57359	0.0839	1.43076	1.62546	1.52811	0.13767
15.38	4.52609	4.63634	4.58122	0.07796	1.42889	1.63118	1.53004	0.14304
15.39	4.51427	4.63224	4.57326	0.08342	1.4338	1.64714	1.54047	0.15085
15.4	4.51482	4.61846	4.56664	0.07328	1.42383	1.63813	1.53098	0.15153
15.41	4.5232	4.63226	4.57773	0.07712	1.4231	1.63698	1.53004	0.15124
15.42	4.53171	4.62069	4.5762	0.06292	1.42484	1.62178	1.52331	0.13926
15.43	4.53365	4.62338	4.57852	0.06345	1.43385	1.65164	1.54275	0.154
15.44	4.53561	4.6245	4.58006	0.06285	1.42988	1.63605	1.53297	0.14578
15.45	4.54934	4.6249	4.58712	0.05343	1.4184	1.67083	1.54462	0.17849
15.46	4.53685	4.63962	4.58824	0.07267	1.42734	1.65571	1.54153	0.16148
15.47	4.52505	4.64413	4.58459	0.0842	1.42893	1.64887	1.5389	0.15552
15.48	4.51528	4.63052	4.5729	0.08149	1.44543	1.63167	1.53855	0.13169
15.49	4.52605	4.63839	4.58222	0.07944	1.43864	1.63924	1.53894	0.14185
15.5	4.5263	4.63866	4.58248	0.07945	1.43328	1.64183	1.53756	0.14747
15.51	4.52432	4.62832	4.57632	0.07354	1.42904	1.63946	1.53425	0.14879
15.52	4.52742	4.63586	4.58164	0.07668	1.42375	1.63444	1.5291	0.14898
15.53	4.52528	4.62768	4.57648	0.07241	1.4228	1.62611	1.52446	0.14376
15.54	4.51817	4.63278	4.57548	0.08104	1.41238	1.61957	1.51598	0.14651
15.55	4.51757	4.62548	4.57153	0.0763	1.40335	1.61015	1.50675	0.14623
15.56	4.51339	4.63426	4.57383	0.08547	1.40081	1.6074	1.50411	0.14608
15.57	4.52817	4.62459	4.57638	0.06818	1.39972	1.63151	1.51562	0.1639
15.58	4.52443	4.63649	4.58046	0.07924	1.40838	1.64414	1.52626	0.16671
15.59	4.52061	4.64113	4.58087	0.08522	1.41346	1.65015	1.53181	0.16737
15.6	4.52267	4.63108	4.57688	0.07666	1.41974	1.63629	1.52802	0.15312
15.61	4.51398	4.63405	4.57402	0.0849	1.40733	1.62121	1.51427	0.15124
15.62	4.52025	4.63931	4.57978	0.08419	1.40015	1.63192	1.51604	0.16389
15.63	4.52103	4.6458	4.58342	0.08823	1.42267	1.63544	1.52906	0.15045
15.64	4.52421	4.65711	4.59066	0.09397	1.40603	1.60127	1.50365	0.13806
15.65	4.51345	4.65135	4.5824	0.09751	1.42558	1.60478	1.51518	0.12671
15.66	4.51133	4.65121	4.58127	0.09891	1.43305	1.61672	1.52489	0.12987
15.67	4.51145	4.65477	4.58311	0.10134	1.42222	1.62105	1.52164	0.14059
15.68	4.49714	4.66032	4.57873	0.11539	1.46146	1.64031	1.55089	0.12647
15.69	4.50385	4.65922	4.58154	0.10986	1.42693	1.60327	1.5151	0.12469
15.7	4.50283	4.66124	4.58204	0.11201	1.42568	1.62295	1.52432	0.13949
15.71	4.51651	4.6489	4.58271	0.09361	1.411	1.60419	1.5076	0.13661
15.72	4.50371	4.65308	4.5784	0.10562	1.41121	1.60216	1.50669	0.13502
15.73	4.51037	4.6475	4.57894	0.09697	1.4235	1.61556	1.51953	0.13581
15.74	4.50612	4.65662	4.58137	0.10642	1.41905	1.61807	1.51856	0.14073
15.75	4.50502	4.66399	4.58451	0.11241	1.402	1.63859	1.5203	0.16729
15.76	4.51475	4.66238	4.58857	0.10439	1.4191	1.64738	1.53324	0.16142
15.77	4.51667	4.65663	4.58665	0.09897	1.41219	1.65601	1.5341	0.17241
15.78	4.51005	4.64996	4.58001	0.09893	1.41423	1.65375	1.53399	0.16937
15.79	4.50663	4.63884	4.57274	0.09349	1.39348	1.63542	1.51445	0.17108
15.8	4.49879	4.64418	4.57149	0.10281	1.42579	1.66642	1.54611	0.17015
15.81	4.49061	4.64375	4.56718	0.10829	1.41504	1.63015	1.5226	0.15211
15.82	4.49857	4.6481	4.57334	0.10573	1.41553	1.65333	1.53443	0.16815
15.83	4.49832	4.64428	4.5713	0.10321	1.42047	1.64342	1.53195	0.15765
15.84	4.49953	4.63808	4.56881	0.09797	1.41682	1.61427	1.51555	0.13962
15.85	4.50867	4.64374	4.57621	0.09551	1.41708	1.6412	1.52914	0.15848
15.86	4.50694	4.63847	4.57271	0.09301	1.40559	1.64162	1.52361	0.1669
15.87	4.52096	4.62869	4.57483	0.07618	1.41165	1.66509	1.53837	0.17921
15.88	4.51703	4.62845	4.57274	0.07879	1.43293	1.64484	1.53889	0.14984
15.89	4.51569	4.63039	4.57304	0.08111	1.42856	1.62279	1.52568	0.13734
15.9	4.51193	4.63093	4.57143	0.08415	1.42756	1.61954	1.52355	0.13575
15.91	4.51319	4.63358	4.57339	0.08513	1.41709	1.63238	1.52474	0.15223
15.92	4.51633	4.6332	4.57477	0.08264	1.39582	1.60675	1.50129	0.14915
15.93	4.5082	4.6289	4.56855	0.08535	1.41576	1.60918	1.51247	0.13677
15.94	4.52177	4.62516	4.57347	0.07311	1.43054	1.61639	1.52347	0.13142
15.95	4.50754	4.63075	4.56915	0.08712	1.4067	1.60828	1.50749	0.14254
15.96	4.51154	4.62569	4.56862	0.08072	1.4253	1.62491	1.52511	0.14115
15.97	4.52457	4.63106	4.57782	0.0753	1.4275	1.61588	1.52169	0.1332
15.98	4.51353	4.6073	4.56042	0.06631	1.43178	1.59785	1.51482	0.11743
15.99	4.4968	4.6131	4.55495	0.08224	1.42954	1.59485	1.5122	0.11689
16	4.50894	4.61855	4.56375	0.07751	1.4357	1.6079	1.5218	0.12176
16.01	4.51135	4.6209	4.56613	0.07746	1.42975	1.62255	1.52615	0.13633
16.02	4.51541	4.624	4.56971	0.07678	1.43384	1.63379	1.53382	0.14139
16.03	4.5044	4.6248	4.5646	0.08514	1.42625	1.60214	1.5142	0.12437
16.04	4.50339	4.60986	4.55663	0.07529	1.42553	1.61464	1.52009	0.13372
16.05	4.49609	4.61041	4.55325	0.08084	1.42103	1.60258	1.51181	0.12838
16.06	4.49964	4.61432	4.55698	0.08109	1.41666	1.61203	1.51435	0.13815
16.07	4.48629	4.61386	4.55008	0.09021	1.42787	1.61818	1.52303	0.13457
16.08	4.47726	4.63784	4.55755	0.11355	1.42234	1.62805	1.5252	0.14546
16.09	4.48205	4.63197	4.55701	0.10601	1.42568	1.61269	1.51919	0.13224
16.1	4.48708	4.63806	4.56257	0.10676	1.41859	1.59444	1.50652	0.12434
16.11	4.47105	4.62529	4.54817	0.10906	1.43033	1.60968	1.52001	0.12682
16.12	4.47276	4.61282	4.54279	0.09904	1.40928	1.60345	1.50637	0.1373
16.13	4.48143	4.61257	4.547	0.09273	1.40282	1.60941	1.50612	0.14608
16.14	4.4871	4.62063	4.55387	0.09442	1.41402	1.57694	1.49548	0.1152
16.15	4.50339	4.61175	4.55757	0.07662	1.41014	1.58294	1.49654	0.12219
16.16	4.50225	4.62472	4.56349	0.0866	1.41599	1.59974	1.50787	0.12993
16.17	4.50491	4.61903	4.56197	0.0807	1.41988	1.59728	1.50858	0.12544
16.18	4.49765	4.61694	4.5573	0.08435	1.40567	1.57688	1.49128	0.12106
16.19	4.49541	4.63062	4.56302	0.09561	1.4192	1.57538	1.49729	0.11044
16.2	4.4962	4.63449	4.56535	0.09779	1.42505	1.58366	1.50436	0.11215
16.21	4.51015	4.63529	4.57272	0.08849	1.42904	1.59012	1.50958	0.1139
16.22	4.50281	4.64008	4.57145	0.09706	1.42952	1.5948	1.51216	0.11687
16.23	4.50745	4.63408	4.57077	0.08954	1.41279	1.581	1.4969	0.11894
16.24	4.49554	4.63604	4.56579	0.09935	1.42862	1.58955	1.50909	0.11379
16.25	4.50115	4.62733	4.56424	0.08922	1.40337	1.58938	1.49638	0.13153
16.26	4.4868	4.63438	4.56059	0.10435	1.40709	1.59294	1.50002	0.13142
16.27	4.48168	4.63524	4.55846	0.10858	1.4052	1.59323	1.49922	0.13296
16.28	4.49204	4.62546	4.55875	0.09434	1.42898	1.57998	1.50448	0.10677
16.29	4.49367	4.62166	4.55767	0.0905	1.41715	1.58157	1.49936	0.11626
16.3	4.49227	4.6111	4.55169	0.08403	1.41128	1.56967	1.49048	0.112
16.31	4.49051	4.61606	4.55329	0.08878	1.4104	1.57762	1.49401	0.11824
16.32	4.4939	4.62678	4.56034	0.09396	1.39883	1.57635	1.48759	0.12553
16.33	4.50029	4.62789	4.56409	0.09023	1.42323	1.56393	1.49358	0.09949
16.34	4.51096	4.63221	4.57159	0.08574	1.40461	1.59232	1.49847	0.13273
16.35	4.51383	4.61943	4.56663	0.07467	1.40635	1.60109	1.50372	0.1377
16.36	4.49486	4.61371	4.55429	0.08404	1.40992	1.58564	1.49778	0.12425
16.37	4.49286	4.62894	4.5609	0.09622	1.41395	1.58533	1.49964	0.12118
16.38	4.50216	4.63733	4.56975	0.09558	1.40023	1.58897	1.4946	0.13346
16.39	4.49764	4.62467	4.56116	0.08982	1.41413	1.58505	1.49959	0.12086
16.4	4.5014	4.63171	4.56656	0.09214	1.41762	1.58077	1.4992	0.11536
16.41	4.49844	4.62686	4.56265	0.09081	1.41067	1.59692	1.5038	0.1317
16.42	4.50078	4.63111	4.56595	0.09216	1.41226	1.58205	1.49716	0.12006
16.43	4.49981	4.61893	4.55937	0.08423	1.4208	1.59004	1.50542	0.11967
16.44	4.48528	4.62483	4.55506	0.09868	1.42429	1.57754	1.50092	0.10836
16.45	4.48795	4.62459	4.55627	0.09662	1.41113	1.57402	1.49258	0.11518
16.46	4.48394	4.62945	4.5567	0.10289	1.42683	1.57535	1.50109	0.10502
16.47	4.49204	4.62918	4.56061	0.09697	1.42562	1.57091	1.49827	0.10274
16.48	4.48244	4.62771	4.55508	0.10272	1.42208	1.5722	1.49714	0.10615
16.49	4.48977	4.63501	4.56239	0.1027	1.43351	1.58112	1.50732	0.10438
16.5	4.49282	4.63954	4.56618	0.10375	1.42	1.57508	1.49754	0.10966
16.51	4.50385	4.64937	4.57661	0.1029	1.40656	1.60459	1.50558	0.14003
16.52	4.48786	4.6405	4.56418	0.10793	1.41359	1.58727	1.50043	0.12281
16.53	4.48534	4.63301	4.55918	0.10442	1.41298	1.58006	1.49652	0.11814
16.54	4.49044	4.64285	4.56665	0.10777	1.40847	1.59778	1.50313	0.13386
16.55	4.48483	4.62994	4.55739	0.10261	1.41001	1.58611	1.49806	0.12452
16.56	4.48801	4.62809	4.55805	0.09905	1.42804	1.59656	1.5123	0.11916
16.57	4.48365	4.61389	4.54877	0.09209	1.42082	1.59196	1.50639	0.12101
16.58	4.49443	4.6128	4.55362	0.0837	1.44349	1.58943	1.51646	0.1032
16.59	4.49406	4.62129	4.55768	0.08997	1.41963	1.5804	1.50002	0.11368
16.6	4.49629	4.6198	4.55805	0.08733	1.41531	1.59738	1.50635	0.12874
16.61	4.48656	4.61429	4.55043	0.09032	1.44147	1.60118	1.52133	0.11293
16.62	4.49642	4.60684	4.55163	0.07808	1.41996	1.6127	1.51633	0.13629
16.63	4.49261	4.59856	4.54559	0.07492	1.42843	1.60707	1.51775	0.12632
16.64	4.49897	4.61245	4.55571	0.08024	1.42934	1.60665	1.518	0.12538
16.65	4.50316	4.60753	4.55535	0.0738	1.42179	1.62839	1.52509	0.14609
16.66	4.50144	4.59426	4.54785	0.06563	1.42671	1.63455	1.53063	0.14697
16.67	4.50378	4.59665	4.55022	0.06567	1.44241	1.63462	1.53852	0.13591
16.68	4.50063	4.61651	4.55857	0.08194	1.43444	1.61258	1.52351	0.12596
16.69	4.49488	4.62783	4.56136	0.09401	1.45053	1.61174	1.53114	0.11399
16.7	4.50392	4.62869	4.56631	0.08823	1.47115	1.61781	1.54448	0.1037
16.71	4.49153	4.62982	4.56068	0.09779	1.47393	1.59859	1.53626	0.08815
16.72	4.50369	4.62907	4.56638	0.08866	1.45726	1.62479	1.54103	0.11846
16.73	4.49262	4.63318	4.5629	0.09939	1.45149	1.61077	1.53113	0.11263
16.74	4.49714	4.65853	4.57784	0.11412	1.43736	1.61455	1.52596	0.12529
16.75	4.47695	4.65894	4.56795	0.12869	1.44699	1.5988	1.5229	0.10735
16.76	4.48335	4.66088	4.57212	0.12553	1.4487	1.59145	1.52008	0.10094
16.77	4.48725	4.67143	4.57934	0.13023	1.45459	1.58429	1.51944	0.09171
16.78	4.48631	4.67239	4.57935	0.13158	1.44008	1.56838	1.50423	0.09072
16.79	4.48076	4.67388	4.57732	0.13656	1.43972	1.55319	1.49646	0.08024
16.8	4.48157	4.66086	4.57122	0.12678	1.42234	1.56068	1.49151	0.09782
16.81	4.47766	4.6555	4.56658	0.12575	1.43376	1.57854	1.50615	0.10237
16.82	4.46906	4.66275	4.56591	0.13696	1.43249	1.57729	1.50489	0.10239
16.83	4.463	4.65713	4.56007	0.13727	1.41405	1.55087	1.48246	0.09675
16.84	4.47888	4.64341	4.56115	0.11634	1.429	1.55391	1.49146	0.08832
16.85	4.48061	4.64217	4.56139	0.11424	1.4401	1.55646	1.49828	0.08228
16.86	4.48904	4.64678	4.56791	0.11154	1.42595	1.56084	1.4934	0.09538
16.87	4.47597	4.63773	4.55685	0.11438	1.44818	1.56501	1.5066	0.08261
16.88	4.4842	4.63683	4.56052	0.10793	1.45331	1.56876	1.51104	0.08164
16.89	4.4793	4.64181	4.56056	0.11491	1.46799	1.56041	1.5142	0.06535
16.9	4.48943	4.64742	4.56843	0.11172	1.45702	1.55865	1.50784	0.07186
16.91	4.50465	4.64566	4.57516	0.09971	1.43563	1.5839	1.50977	0.10484
16.92	4.49606	4.66164	4.57885	0.11708	1.4576	1.56913	1.51337	0.07886
16.93	4.49425	4.65761	4.57593	0.11551	1.42238	1.59034	1.50636	0.11877
16.94	4.50352	4.64994	4.57673	0.10353	1.4396	1.56459	1.5021	0.08838
16.95	4.50559	4.64574	4.57567	0.0991	1.4441	1.56689	1.5055	0.08683
16.96	4.50668	4.64344	4.57506	0.0967	1.44958	1.59095	1.52027	0.09996
16.97	4.50673	4.63701	4.57187	0.09212	1.43644	1.58777	1.51211	0.10701
16.98	4.51267	4.63224	4.57246	0.08455	1.44794	1.58678	1.51736	0.09817
16.99	4.51446	4.63621	4.57534	0.08609	1.44253	1.58355	1.51304	0.09972
17	4.52389	4.62365	4.57377	0.07054	1.43653	1.58828	1.51241	0.1073
17.01	4.51622	4.6174	4.56681	0.07155	1.44324	1.59044	1.51684	0.10409
17.02	4.52093	4.6248	4.57287	0.07345	1.42235	1.599	1.51068	0.12491
17.03	4.52166	4.6267	4.57418	0.07427	1.43256	1.57693	1.50475	0.10209
17.04	4.52068	4.63124	4.57596	0.07818	1.42524	1.59297	1.50911	0.1186
17.05	4.5231	4.63638	4.57974	0.0801	1.44657	1.56931	1.50794	0.08679
17.06	4.51055	4.62644	4.5685	0.08195	1.44602	1.57746	1.51174	0.09294
17.07	4.51062	4.62877	4.5697	0.08354	1.43605	1.57476	1.50541	0.09808
17.08	4.50069	4.625	4.56285	0.0879	1.44716	1.57008	1.50862	0.08692
17.09	4.50346	4.6167	4.56008	0.08007	1.43978	1.55945	1.49962	0.08462
17.1	4.50124	4.62684	4.56404	0.08881	1.42815	1.55006	1.48911	0.0862
17.11	4.5022	4.62244	4.56232	0.08502	1.43689	1.55463	1.49576	0.08325
17.12	4.51079	4.63456	4.57268	0.08752	1.43125	1.57325	1.50225	0.10041
17.13	4.5191	4.64474	4.58192	0.08884	1.40802	1.58362	1.49582	0.12417
17.14	4.50837	4.65172	4.58005	0.10136	1.42637	1.57193	1.49915	0.10293
17.15	4.52155	4.66361	4.59258	0.10045	1.42523	1.60456	1.5149	0.12681
17.16	4.51945	4.65704	4.58825	0.09729	1.4237	1.59111	1.50741	0.11838
17.17	4.51164	4.65952	4.58558	0.10457	1.43071	1.58766	1.50919	0.11098
17.18	4.50799	4.65241	4.5802	0.10212	1.42143	1.57778	1.49961	0.11056
17.19	4.51785	4.65866	4.58826	0.09957	1.43528	1.58604	1.51066	0.1066
17.2	4.52732	4.65702	4.59217	0.09171	1.44013	1.58803	1.51408	0.10458
17.21	4.5182	4.64627	4.58224	0.09056	1.45089	1.59885	1.52487	0.10462
17.22	4.51875	4.64691	4.58283	0.09062	1.44627	1.57718	1.51173	0.09257
17.23	4.51648	4.63712	4.5768	0.08531	1.44237	1.58078	1.51158	0.09787
17.24	4.52624	4.65034	4.58829	0.08775	1.42639	1.59824	1.51232	0.12152
17.25	4.52713	4.65912	4.59313	0.09333	1.4378	1.58655	1.51218	0.10518
17.26	4.52229	4.66828	4.59529	0.10323	1.43724	1.60179	1.51952	0.11635
17.27	4.52251	4.6541	4.58831	0.09305	1.42674	1.57379	1.50027	0.10398
17.28	4.52431	4.64941	4.58686	0.08846	1.43789	1.59289	1.51539	0.1096
17.29	4.52762	4.66136	4.59449	0.09457	1.42003	1.57867	1.49935	0.11218
17.3	4.52592	4.63907	4.5825	0.08001	1.43364	1.56587	1.49976	0.0935
17.31	4.53223	4.64478	4.58851	0.07958	1.42567	1.56726	1.49647	0.10012
17.32	4.54456	4.62868	4.58662	0.05948	1.42854	1.57348	1.50101	0.10249
17.33	4.53946	4.63457	4.58702	0.06725	1.43804	1.57892	1.50848	0.09962
17.34	4.53268	4.64091	4.5868	0.07653	1.43236	1.57184	1.5021	0.09863
17.35	4.52751	4.63215	4.57983	0.07399	1.43563	1.58671	1.51117	0.10683
17.36	4.52682	4.63098	4.5789	0.07365	1.43277	1.6007	1.51674	0.11874
17.37	4.5258	4.64732	4.58656	0.08593	1.43324	1.57632	1.50478	0.10117
17.38	4.52432	4.65466	4.58949	0.09216	1.43614	1.58112	1.50863	0.10252
17.39	4.52095	4.64241	4.58168	0.08589	1.4296	1.58269	1.50615	0.10825
17.4	4.53206	4.6512	4.59163	0.08424	1.42	1.57134	1.49567	0.10701
17.41	4.51448	4.64163	4.57806	0.08991	1.42878	1.58299	1.50589	0.10904
17.42	4.50743	4.64074	4.57409	0.09426	1.43319	1.56756	1.50038	0.09501
17.43	4.51026	4.63884	4.57455	0.09092	1.42206	1.55458	1.48832	0.09371
17.44	4.52004	4.64742	4.58373	0.09007	1.42459	1.55678	1.49069	0.09347
17.45	4.51542	4.65363	4.58453	0.09773	1.42751	1.56816	1.49784	0.09945
17.46	4.51826	4.64817	4.58322	0.09186	1.43131	1.57243	1.50187	0.09979
17.47	4.51706	4.65361	4.58534	0.09656	1.4183	1.56689	1.4926	0.10507
17.48	4.50541	4.65375	4.57958	0.10489	1.41475	1.57655	1.49565	0.11441
17.49	4.50958	4.66171	4.58565	0.10757	1.44196	1.58936	1.51566	0.10423
17.5	4.51143	4.67205	4.59174	0.11358	1.4487	1.57444	1.51157	0.08891
17.51	4.5075	4.6624	4.58495	0.10953	1.43495	1.57143	1.50319	0.09651
17.52	4.50477	4.66599	4.58538	0.114	1.42446	1.59319	1.50883	0.11931
17.53	4.5097	4.65056	4.58013	0.0996	1.43775	1.59516	1.51646	0.11131
17.54	4.50702	4.66541	4.58622	0.112	1.43342	1.5684	1.50091	0.09545
17.55	4.50912	4.66688	4.588	0.11155	1.44144	1.56413	1.50279	0.08675
17.56	4.51373	4.66878	4.59126	0.10964	1.43817	1.57902	1.5086	0.0996
17.57	4.50745	4.66751	4.58748	0.11318	1.44224	1.57621	1.50923	0.09473
17.58	4.51067	4.66157	4.58612	0.1067	1.45579	1.60494	1.53037	0.10546
17.59	4.4972	4.66368	4.58044	0.11772	1.43967	1.59044	1.51506	0.10661
17.6	4.49083	4.66911	4.57997	0.12606	1.43837	1.57855	1.50846	0.09912
17.61	4.50224	4.67253	4.58739	0.12041	1.43922	1.56834	1.50378	0.0913
17.62	4.50007	4.65766	4.57887	0.11143	1.42649	1.57018	1.49834	0.1016
17.63	4.50042	4.65406	4.57724	0.10864	1.4396	1.56735	1.50348	0.09033
17.64	4.50507	4.6489	4.57699	0.1017	1.43241	1.56885	1.50063	0.09648
17.65	4.51384	4.64762	4.58073	0.0946	1.44861	1.58198	1.5153	0.09431
17.66	4.51066	4.64641	4.57854	0.09599	1.4412	1.57835	1.50978	0.09698
17.67	4.51925	4.64563	4.58244	0.08936	1.4507	1.56169	1.5062	0.07848
17.68	4.52253	4.63931	4.58092	0.08258	1.44368	1.56962	1.50665	0.08905
17.69	4.52703	4.65246	4.58975	0.08869	1.44603	1.56361	1.50482	0.08314
17.7	4.51554	4.65386	4.5847	0.09781	1.43429	1.57788	1.50609	0.10153
17.71	4.5248	4.66886	4.59683	0.10187	1.43286	1.57329	1.50308	0.0993
17.72	4.52788	4.65652	4.5922	0.09096	1.4506	1.56908	1.50984	0.08378
17.73	4.5207	4.64354	4.58212	0.08686	1.44968	1.56293	1.50631	0.08008
17.74	4.51602	4.64993	4.58298	0.09469	1.45023	1.54624	1.49824	0.06789
17.75	4.51776	4.64534	4.58155	0.09021	1.44532	1.56388	1.5046	0.08383
17.76	4.52642	4.6536	4.59001	0.08993	1.44583	1.55836	1.5021	0.07957
17.77	4.52484	4.64904	4.58694	0.08782	1.44034	1.56149	1.50092	0.08567
17.78	4.51836	4.64374	4.58105	0.08866	1.42517	1.56148	1.49333	0.09639
17.79	4.52747	4.64633	4.5869	0.08405	1.42781	1.54755	1.48768	0.08467
17.8	4.53137	4.65626	4.59382	0.08831	1.41471	1.56288	1.4888	0.10477
17.81	4.52937	4.66865	4.59901	0.09849	1.42515	1.5706	1.49788	0.10285
17.82	4.52586	4.66112	4.59349	0.09564	1.43014	1.56818	1.49916	0.09761
17.83	4.5283	4.65631	4.59231	0.09052	1.45253	1.56561	1.50907	0.07996
17.84	4.52279	4.65775	4.59027	0.09543	1.43117	1.55794	1.49456	0.08964
17.85	4.5187	4.66065	4.58968	0.10037	1.44469	1.56767	1.50618	0.08696
17.86	4.52078	4.64358	4.58218	0.08683	1.43508	1.56255	1.49882	0.09013
17.87	4.51444	4.6522	4.58332	0.09741	1.43453	1.55624	1.49539	0.08606
17.88	4.52217	4.63826	4.58022	0.08209	1.44074	1.57655	1.50865	0.09603
17.89	4.51072	4.63175	4.57124	0.08558	1.44205	1.55748	1.49977	0.08162
17.9	4.50861	4.64681	4.57771	0.09772	1.43893	1.55582	1.49738	0.08265
17.91	4.51829	4.64085	4.57957	0.08666	1.42748	1.55567	1.49158	0.09064
17.92	4.52444	4.64392	4.58418	0.08449	1.43474	1.55058	1.49266	0.08191
17.93	4.50612	4.64209	4.57411	0.09615	1.45046	1.57343	1.51195	0.08695
17.94	4.49169	4.6553	4.5735	0.11569	1.43301	1.5816	1.50731	0.10507
17.95	4.49701	4.64524	4.57113	0.10481	1.44323	1.57558	1.50941	0.09359
17.96	4.50002	4.64108	4.57055	0.09974	1.44032	1.55189	1.49611	0.07889
17.97	4.49021	4.64313	4.56667	0.10813	1.42839	1.56531	1.49685	0.09682
17.98	4.49471	4.64674	4.57073	0.1075	1.41448	1.55094	1.48271	0.09649
17.99	4.51227	4.64293	4.5776	0.09239	1.43113	1.54426	1.4877	0.07999
18	4.5094	4.64758	4.57849	0.09771	1.44137	1.57102	1.5062	0.09168
18.01	4.50591	4.65021	4.57806	0.10204	1.44369	1.5521	1.4979	0.07666
18.02	4.51529	4.64603	4.58066	0.09245	1.4397	1.56754	1.50362	0.0904
18.03	4.50215	4.65005	4.5761	0.10458	1.43422	1.56086	1.49754	0.08955
18.04	4.51373	4.64998	4.58186	0.09634	1.42566	1.55404	1.48985	0.09078
18.05	4.50836	4.64365	4.57601	0.09566	1.44507	1.56054	1.50281	0.08165
18.06	4.50258	4.64581	4.5742	0.10128	1.44364	1.57958	1.51161	0.09612
18.07	4.50899	4.64185	4.57542	0.09395	1.4455	1.56023	1.50287	0.08113
18.08	4.49931	4.63924	4.56928	0.09895	1.45406	1.5775	1.51578	0.08729
18.09	4.49801	4.65158	4.5748	0.10859	1.45444	1.56155	1.508	0.07574
18.1	4.50872	4.65179	4.58026	0.10117	1.44758	1.56514	1.50636	0.08313
18.11	4.51643	4.6385	4.57747	0.08632	1.45513	1.56147	1.5083	0.07519
18.12	4.50317	4.64208	4.57263	0.09822	1.4648	1.56661	1.51571	0.07199
18.13	4.51926	4.63395	4.57661	0.0811	1.46414	1.60105	1.5326	0.09681
18.14	4.52848	4.62649	4.57749	0.0693	1.46469	1.5795	1.5221	0.08118
18.15	4.52833	4.62233	4.57533	0.06647	1.46271	1.58401	1.52336	0.08577
18.16	4.52075	4.62227	4.57151	0.07179	1.44399	1.57669	1.51034	0.09383
18.17	4.52632	4.61318	4.56975	0.06142	1.44416	1.58843	1.5163	0.10201
18.18	4.52266	4.62346	4.57306	0.07128	1.43635	1.58843	1.51239	0.10754
18.19	4.52827	4.61764	4.57296	0.06319	1.45097	1.58497	1.51797	0.09475
18.2	4.52186	4.61823	4.57005	0.06814	1.4498	1.59964	1.52472	0.10595
18.21	4.51395	4.61767	4.56581	0.07334	1.45064	1.6023	1.52647	0.10724
18.22	4.51055	4.60664	4.5586	0.06795	1.4495	1.58533	1.51742	0.09605
18.23	4.515	4.6186	4.5668	0.07326	1.44424	1.61212	1.52818	0.11871
18.24	4.52173	4.61415	4.56794	0.06535	1.44305	1.59961	1.52133	0.1107
18.25	4.51087	4.60478	4.55783	0.0664	1.46288	1.59583	1.52936	0.09401
18.26	4.51783	4.61204	4.56494	0.06662	1.47747	1.58835	1.53291	0.0784
18.27	4.52	4.60923	4.56462	0.0631	1.46841	1.5746	1.52151	0.07509
18.28	4.51248	4.61303	4.56276	0.0711	1.44245	1.57898	1.51072	0.09654
18.29	4.52209	4.61964	4.57087	0.06898	1.45217	1.58837	1.52027	0.09631
18.3	4.53104	4.61179	4.57142	0.0571	1.45776	1.58227	1.52002	0.08804
18.31	4.52167	4.59661	4.55914	0.05299	1.46294	1.5834	1.52317	0.08518
18.32	4.52796	4.60601	4.56699	0.05519	1.4554	1.57475	1.51508	0.08439
18.33	4.53591	4.5984	4.56716	0.04419	1.44578	1.58614	1.51596	0.09925
18.34	4.54715	4.59917	4.57316	0.03678	1.42487	1.5804	1.50264	0.10998
18.35	4.53775	4.6106	4.57418	0.05151	1.43989	1.57193	1.50591	0.09337
18.36	4.54337	4.62424	4.58381	0.05718	1.42943	1.58837	1.5089	0.11239
18.37	4.53341	4.62224	4.57783	0.06281	1.43375	1.58316	1.50846	0.10565
18.38	4.54243	4.62207	4.58225	0.05631	1.43107	1.59534	1.51321	0.11616
18.39	4.54693	4.64423	4.59558	0.0688	1.44645	1.58832	1.51739	0.10032
18.4	4.54634	4.64535	4.59585	0.07001	1.45519	1.56454	1.50987	0.07732
18.41	4.54674	4.6504	4.59857	0.0733	1.42248	1.5991	1.51079	0.12489
18.42	4.54621	4.64842	4.59732	0.07227	1.4469	1.57444	1.51067	0.09018
18.43	4.55134	4.65581	4.60358	0.07387	1.43775	1.58052	1.50914	0.10095
18.44	4.55165	4.65168	4.60167	0.07073	1.424	1.58461	1.50431	0.11357
18.45	4.54579	4.64101	4.5934	0.06733	1.44296	1.57601	1.50949	0.09408
18.46	4.52993	4.64928	4.58961	0.08439	1.43958	1.58338	1.51148	0.10168
18.47	4.52808	4.64219	4.58514	0.08069	1.43605	1.59965	1.51785	0.11568
18.48	4.52856	4.63505	4.58181	0.0753	1.43156	1.57309	1.50233	0.10008
18.49	4.52348	4.63487	4.57918	0.07876	1.43701	1.58663	1.51182	0.1058
18.5	4.52549	4.62486	4.57518	0.07027	1.4347	1.58937	1.51204	0.10937
18.51	4.53772	4.6264	4.58206	0.06271	1.42966	1.57159	1.50063	0.10036
18.52	4.53609	4.61974	4.57792	0.05915	1.45122	1.57071	1.51097	0.08449
18.53	4.53508	4.6168	4.57594	0.05778	1.44299	1.5695	1.50625	0.08946
18.54	4.53121	4.63282	4.58202	0.07185	1.42644	1.58791	1.50718	0.11418
18.55	4.53778	4.64037	4.58908	0.07254	1.44363	1.57759	1.51061	0.09472
18.56	4.53633	4.65282	4.59458	0.08237	1.46089	1.56913	1.51501	0.07654
18.57	4.52259	4.64464	4.58362	0.0863	1.46146	1.55275	1.50711	0.06455
18.58	4.53002	4.63685	4.58344	0.07554	1.46778	1.57241	1.5201	0.07398
18.59	4.52186	4.63956	4.58071	0.08323	1.46422	1.58245	1.52334	0.0836
18.6	4.529	4.65847	4.59374	0.09155	1.45774	1.55505	1.5064	0.06881
18.61	4.51744	4.6642	4.59082	0.10377	1.45985	1.57773	1.51879	0.08335
18.62	4.51531	4.66635	4.59083	0.1068	1.47501	1.57296	1.52399	0.06926
18.63	4.51066	4.66237	4.58652	0.10728	1.4692	1.58007	1.52464	0.0784
18.64	4.51242	4.66699	4.58971	0.1093	1.46674	1.57441	1.52058	0.07613
18.65	4.51744	4.66374	4.59059	0.10345	1.46809	1.57301	1.52055	0.07419
18.66	4.51806	4.66229	4.59018	0.10199	1.47778	1.56883	1.52331	0.06438
18.67	4.5204	4.6738	4.5971	0.10847	1.43833	1.57667	1.5075	0.09782
18.68	4.52131	4.66136	4.59134	0.09903	1.47248	1.56702	1.51975	0.06685
18.69	4.51019	4.65354	4.58187	0.10136	1.44184	1.57797	1.50991	0.09626
18.7	4.50462	4.66058	4.5826	0.11028	1.44315	1.5686	1.50588	0.08871
18.71	4.5116	4.64569	4.57865	0.09482	1.43861	1.5799	1.50926	0.09991
18.72	4.50278	4.63429	4.56854	0.09299	1.42779	1.57844	1.50312	0.10653
18.73	4.50403	4.63436	4.5692	0.09216	1.42529	1.56163	1.49346	0.09641
18.74	4.50586	4.64338	4.57462	0.09724	1.46374	1.57388	1.51881	0.07788
18.75	4.50759	4.65239	4.57999	0.10239	1.46276	1.57746	1.52011	0.08111
18.76	4.50954	4.64856	4.57905	0.0983	1.46143	1.56985	1.51564	0.07666
18.77	4.50938	4.63605	4.57272	0.08957	1.4386	1.59084	1.51472	0.10765
18.78	4.49909	4.63405	4.56657	0.09543	1.44875	1.56735	1.50805	0.08386
18.79	4.50639	4.63645	4.57142	0.09197	1.4472	1.55948	1.50334	0.07939
18.8	4.50522	4.63472	4.56997	0.09157	1.46264	1.56154	1.51209	0.06993
18.81	4.51867	4.63251	4.57559	0.0805	1.44175	1.56616	1.50396	0.08797
18.82	4.52914	4.61915	4.57415	0.06365	1.4509	1.58206	1.51648	0.09274
18.83	4.52428	4.62235	4.57332	0.06935	1.46329	1.58194	1.52262	0.0839
18.84	4.51794	4.61301	4.56548	0.06722	1.47542	1.57496	1.52519	0.07039
18.85	4.52974	4.60735	4.56855	0.05488	1.47178	1.57207	1.52193	0.07092
18.86	4.53075	4.60461	4.56768	0.05223	1.47355	1.56979	1.52167	0.06805
18.87	4.5224	4.60886	4.56563	0.06114	1.47171	1.58158	1.52665	0.07769
18.88	4.52322	4.63719	4.58021	0.08059	1.47105	1.57307	1.52206	0.07214
18.89	4.53386	4.63551	4.58469	0.07188	1.48366	1.57469	1.52918	0.06437
18.9	4.52285	4.63156	4.57721	0.07687	1.46557	1.55786	1.51172	0.06526
18.91	4.51523	4.62902	4.57213	0.08046	1.47779	1.54421	1.511	0.04697
18.92	4.50841	4.62866	4.56854	0.08503	1.47524	1.54969	1.51247	0.05264
18.93	4.50634	4.63159	4.56897	0.08857	1.4494	1.55036	1.49988	0.07139
18.94	4.5077	4.62473	4.56622	0.08275	1.45748	1.55626	1.50687	0.06985
18.95	4.49476	4.63327	4.56402	0.09794	1.469	1.56115	1.51508	0.06516
18.96	4.5015	4.62277	4.56214	0.08575	1.43831	1.55725	1.49778	0.0841
18.97	4.49292	4.60799	4.55046	0.08137	1.46007	1.58111	1.52059	0.08559
18.98	4.49468	4.60349	4.54909	0.07694	1.46657	1.57802	1.5223	0.07881
18.99	4.50197	4.6158	4.55889	0.08049	1.43961	1.55707	1.49834	0.08306
19	4.51317	4.61265	4.56291	0.07034	1.46026	1.56811	1.51419	0.07626
19.01	4.51306	4.60556	4.55931	0.06541	1.46701	1.55746	1.51224	0.06396
19.02	4.51367	4.60779	4.56073	0.06655	1.45169	1.55254	1.50212	0.07131
19.03	4.50526	4.60794	4.5566	0.07261	1.44588	1.5589	1.50239	0.07992
19.04	4.50169	4.60005	4.55087	0.06955	1.45001	1.55233	1.50117	0.07235
19.05	4.50421	4.6074	4.55581	0.07297	1.44035	1.55413	1.49724	0.08045
19.06	4.50712	4.59129	4.54921	0.05952	1.44361	1.57541	1.50951	0.0932
19.07	4.50586	4.59871	4.55229	0.06565	1.44862	1.57195	1.51029	0.08721
19.08	4.5028	4.58167	4.54224	0.05577	1.44748	1.56619	1.50684	0.08394
19.09	4.49798	4.59863	4.54831	0.07117	1.45303	1.57534	1.51419	0.08649
19.1	4.48939	4.59865	4.54402	0.07726	1.4419	1.57959	1.51075	0.09736
19.11	4.49678	4.59631	4.54655	0.07038	1.47442	1.58751	1.53097	0.07997
19.12	4.49605	4.61477	4.55541	0.08395	1.45071	1.57553	1.51312	0.08826
19.13	4.49251	4.62461	4.55856	0.09341	1.42837	1.58299	1.50568	0.10933
19.14	4.4964	4.61327	4.55484	0.08264	1.44884	1.58093	1.51489	0.0934
19.15	4.49086	4.60172	4.54629	0.07839	1.4479	1.58046	1.51418	0.09373
19.16	4.48975	4.60987	4.54981	0.08494	1.44368	1.57496	1.50932	0.09283
19.17	4.49906	4.61324	4.55615	0.08074	1.45138	1.58521	1.5183	0.09463
19.18	4.50253	4.61537	4.55895	0.07979	1.43856	1.58289	1.51073	0.10206
19.19	4.49951	4.6147	4.55711	0.08145	1.43446	1.59894	1.5167	0.1163
19.2	4.5039	4.61534	4.55962	0.0788	1.43158	1.58928	1.51043	0.11151
19.21	4.50028	4.61438	4.55733	0.08068	1.43811	1.59024	1.51418	0.10757
19.22	4.50732	4.61817	4.56275	0.07838	1.45105	1.59278	1.52192	0.10022
19.23	4.50003	4.61974	4.55989	0.08465	1.4371	1.57875	1.50793	0.10016
19.24	4.49451	4.6317	4.56311	0.09701	1.45162	1.59397	1.5228	0.10066
19.25	4.48828	4.62818	4.55823	0.09892	1.45361	1.59454	1.52408	0.09965
19.26	4.49594	4.62971	4.56283	0.09459	1.45641	1.57814	1.51728	0.08608
19.27	4.49835	4.63842	4.56839	0.09904	1.43933	1.57835	1.50884	0.0983
19.28	4.48154	4.6271	4.55432	0.10293	1.45342	1.57095	1.51219	0.08311
19.29	4.49425	4.62608	4.56017	0.09322	1.45377	1.56442	1.5091	0.07824
19.3	4.49123	4.62128	4.55626	0.09196	1.44371	1.58429	1.514	0.09941
19.31	4.48854	4.6128	4.55067	0.08787	1.44806	1.56715	1.50761	0.08421
19.32	4.46886	4.61089	4.53988	0.10043	1.45529	1.56989	1.51259	0.08103
19.33	4.4713	4.61542	4.54336	0.10191	1.47007	1.59245	1.53126	0.08654
19.34	4.47864	4.63271	4.55568	0.10894	1.45717	1.57016	1.51367	0.0799
19.35	4.48522	4.63774	4.56148	0.10785	1.44055	1.5772	1.50888	0.09663
19.36	4.4925	4.63074	4.56162	0.09775	1.44271	1.57669	1.5097	0.09474
19.37	4.47451	4.63897	4.55674	0.11629	1.45546	1.58682	1.52114	0.09289
19.38	4.48246	4.63156	4.55701	0.10543	1.44552	1.59933	1.52243	0.10876
19.39	4.49186	4.62572	4.55879	0.09465	1.43306	1.57946	1.50626	0.10352
19.4	4.49103	4.62002	4.55553	0.09121	1.43065	1.57129	1.50097	0.09945
19.41	4.49822	4.61525	4.55674	0.08275	1.43561	1.56484	1.50023	0.09138
19.42	4.51081	4.59049	4.55065	0.05634	1.44051	1.55419	1.49735	0.08038
19.43	4.5052	4.57261	4.53891	0.04767	1.44051	1.58389	1.5122	0.10138
19.44	4.51295	4.58967	4.55131	0.05425	1.44399	1.57719	1.51059	0.09419
19.45	4.51315	4.6048	4.55898	0.06481	1.43723	1.57792	1.50758	0.09948
19.46	4.50758	4.60431	4.55595	0.0684	1.44028	1.56443	1.50236	0.08779
19.47	4.51372	4.61845	4.56609	0.07406	1.44169	1.55231	1.497	0.07822
19.48	4.50002	4.62167	4.56085	0.08602	1.42325	1.56579	1.49452	0.10079
19.49	4.49843	4.62625	4.56234	0.09038	1.43271	1.56716	1.49994	0.09507
19.5	4.49746	4.61736	4.55741	0.08478	1.43333	1.56	1.49667	0.08957
19.51	4.50415	4.60773	4.55594	0.07324	1.43571	1.55036	1.49304	0.08107
19.52	4.49569	4.59999	4.54784	0.07375	1.44782	1.56075	1.50429	0.07985
19.53	4.49999	4.5985	4.54925	0.06966	1.43296	1.58369	1.50833	0.10658
19.54	4.5043	4.59029	4.5473	0.0608	1.43911	1.56415	1.50163	0.08842
19.55	4.49769	4.59605	4.54687	0.06955	1.44841	1.57	1.50921	0.08598
19.56	4.50494	4.59858	4.55176	0.06621	1.4246	1.5691	1.49685	0.10218
19.57	4.50549	4.58943	4.54746	0.05935	1.43251	1.57364	1.50308	0.09979
19.58	4.50938	4.58755	4.54847	0.05527	1.42704	1.55356	1.4903	0.08946
19.59	4.49751	4.58957	4.54354	0.0651	1.43715	1.57082	1.50399	0.09452
19.6	4.49931	4.58511	4.54221	0.06067	1.43394	1.57432	1.50413	0.09926
19.61	4.48955	4.57732	4.53344	0.06206	1.44532	1.57168	1.5085	0.08935
19.62	4.49098	4.57116	4.53107	0.0567	1.44543	1.55701	1.50122	0.0789
19.63	4.49438	4.56231	4.52835	0.04803	1.43252	1.55488	1.4937	0.08652
19.64	4.50039	4.57059	4.53549	0.04964	1.43961	1.56856	1.50409	0.09118
19.65	4.49968	4.5782	4.53894	0.05552	1.4495	1.55313	1.50132	0.07328
19.66	4.50105	4.57628	4.53867	0.0532	1.44943	1.54046	1.49495	0.06437
19.67	4.48494	4.56855	4.52675	0.05912	1.45036	1.56816	1.50926	0.0833
19.68	4.49204	4.57816	4.5351	0.0609	1.44394	1.55338	1.49866	0.07739
19.69	4.50486	4.58985	4.54736	0.0601	1.44873	1.55801	1.50337	0.07727
19.7	4.51178	4.57759	4.54469	0.04653	1.44676	1.56518	1.50597	0.08374
19.71	4.50183	4.57893	4.54038	0.05452	1.46326	1.57225	1.51776	0.07707
19.72	4.50954	4.58206	4.5458	0.05128	1.46239	1.55777	1.51008	0.06744
19.73	4.51833	4.58016	4.54925	0.04372	1.46176	1.5636	1.51268	0.07201
19.74	4.53799	4.60254	4.57027	0.04564	1.4496	1.58756	1.51858	0.09755
19.75	4.52795	4.59623	4.56209	0.04828	1.44323	1.56369	1.50346	0.08518
19.76	4.53563	4.58998	4.56281	0.03843	1.44494	1.57883	1.51189	0.09467
19.77	4.5267	4.58799	4.55735	0.04334	1.45789	1.57916	1.51853	0.08575
19.78	4.53016	4.5965	4.56333	0.04691	1.45317	1.5701	1.51164	0.08268
19.79	4.51666	4.59879	4.55773	0.05807	1.45112	1.56568	1.5084	0.08101
19.8	4.52696	4.59568	4.56132	0.04859	1.44225	1.56145	1.50185	0.08429
19.81	4.52069	4.60363	4.56216	0.05865	1.46335	1.54673	1.50504	0.05896
19.82	4.50213	4.59928	4.55071	0.0687	1.46397	1.56838	1.51618	0.07383
19.83	4.51511	4.59487	4.55499	0.0564	1.46104	1.55479	1.50792	0.06629
19.84	4.50839	4.59232	4.55036	0.05935	1.46846	1.55694	1.5127	0.06256
19.85	4.51672	4.599	4.55786	0.05818	1.45684	1.56526	1.51105	0.07666
19.86	4.5129	4.60624	4.55957	0.066	1.45067	1.54495	1.49781	0.06667
19.87	4.52521	4.59527	4.56024	0.04954	1.45749	1.54187	1.49968	0.05967
19.88	4.51703	4.60598	4.56151	0.0629	1.4563	1.53771	1.49701	0.05757
19.89	4.51245	4.60166	4.55706	0.06308	1.46108	1.55433	1.50771	0.06594
19.9	4.5095	4.59412	4.55181	0.05984	1.44821	1.54454	1.49638	0.06812
19.91	4.5215	4.58447	4.55299	0.04453	1.44875	1.5623	1.50553	0.08029
19.92	4.51141	4.59252	4.55197	0.05735	1.45896	1.55946	1.50921	0.07106
19.93	4.51378	4.59981	4.5568	0.06083	1.44403	1.55753	1.50078	0.08026
19.94	4.50364	4.5954	4.54952	0.06488	1.46046	1.54631	1.50339	0.06071
19.95	4.50777	4.6039	4.55584	0.06797	1.45173	1.559	1.50537	0.07585
19.96	4.498	4.59651	4.54726	0.06966	1.44686	1.56412	1.50549	0.08292
19.97	4.50506	4.60115	4.55311	0.06795	1.45592	1.55289	1.50441	0.06857
19.98	4.51185	4.59146	4.55166	0.05629	1.44362	1.56377	1.5037	0.08496
[truncated: 3,002 more rows]

## Sheet: SASA
Time (ns)	OTOF-1 time	OTOF-2 times	Mean-OTOF	STD-OTOF	IFI27-1time	IFI27-2 times	Mean-IFI27	STD-IFI27
0	1221.56	1213.44	1217.5	5.73888	109.08	108.027	108.553	0.74458
0.01	1229.4	1236.42	1232.91	4.96177	108.397	105.858	107.127	1.79534
0.02	1219.09	1233.91	1226.5	10.48	105.63	103.087	104.359	1.79817
0.03	1212.88	1226.13	1219.51	9.36634	106.391	102.826	104.609	2.52084
0.04	1207.68	1231.76	1219.72	17.0307	104.934	102.44	103.687	1.76352
0.05	1204.25	1229.68	1216.96	17.9867	102.888	98.848	100.868	2.85671
0.06	1216.74	1227.94	1222.34	7.92172	100.941	100.275	100.608	0.47093
0.07	1214.73	1224.02	1219.38	6.56831	101.131	99.899	100.515	0.87116
0.08	1216.71	1226.15	1221.43	6.67438	101.924	100.766	101.345	0.81883
0.09	1209.74	1208.88	1209.31	0.61235	99.201	100.092	99.6465	0.63003
0.1	1211.18	1225.68	1218.43	10.258	100.934	97.415	99.1745	2.48831
0.11	1206.72	1219.79	1213.26	9.24471	103.202	98.935	101.069	3.01722
0.12	1210.38	1226.22	1218.3	11.2027	100.546	98.507	99.5265	1.44179
0.13	1212.3	1221.23	1216.77	6.31871	102.204	98.266	100.235	2.78459
0.14	1208.82	1218.17	1213.49	6.61003	103.02	98.661	100.841	3.08228
0.15	1214.97	1212.74	1213.86	1.57826	103.032	100.141	101.587	2.04425
0.16	1213.59	1213.8	1213.7	0.15203	102.567	99.861	101.214	1.91343
0.17	1215.17	1215.66	1215.42	0.34224	102.785	100.456	101.621	1.64685
0.18	1205.35	1208.16	1206.75	1.98273	99.252	102.102	100.677	2.01525
0.19	1202.41	1209.65	1206.03	5.11945	101.715	100.78	101.248	0.66114
0.2	1205.81	1213.07	1209.44	5.13289	101.032	98.738	99.885	1.6221
0.21	1201.23	1213.17	1207.2	8.44285	100.741	98.046	99.3935	1.90565
0.22	1206.69	1212.48	1209.59	4.09839	101.066	99.779	100.422	0.91005
0.23	1194.15	1208.06	1201.11	9.83586	101.625	98.596	100.111	2.14183
0.24	1201.79	1207.19	1204.49	3.81413	101.201	101.866	101.534	0.47023
0.25	1199.58	1201.29	1200.43	1.20845	99.946	99.686	99.816	0.18385
0.26	1196.96	1204.03	1200.5	5.00207	99.308	100.443	99.8755	0.80257
0.27	1209.34	1198.1	1203.72	7.95	99.837	99.347	99.592	0.34648
0.28	1204.8	1198	1201.4	4.80408	98.62	101.898	100.259	2.3179
0.29	1197.77	1194.33	1196.05	2.4381	99.712	98.889	99.3005	0.58195
0.3	1194.11	1197.55	1195.83	2.42891	99.24	98.394	98.817	0.59821
0.31	1184.48	1194.68	1189.58	7.21178	98.488	98.227	98.3575	0.18455
0.32	1191.06	1204.61	1197.83	9.57705	99.46	100.251	99.8555	0.55932
0.33	1195.08	1203.91	1199.5	6.24234	99.524	99.573	99.5485	0.03465
0.34	1191.23	1204.15	1197.69	9.1337	99.635	97.84	98.7375	1.26926
0.35	1196.2	1202.61	1199.41	4.53043	98.023	96.489	97.256	1.0847
0.36	1195.72	1203.26	1199.49	5.33229	99.029	97.278	98.1535	1.23814
0.37	1192.08	1202.08	1197.08	7.07319	97.707	95.88	96.7935	1.29188
0.38	1192.57	1204.53	1198.55	8.45275	96.452	94.804	95.628	1.16531
0.39	1198.44	1200.51	1199.48	1.46654	95.795	94.477	95.136	0.93197
0.4	1194.89	1205.62	1200.25	7.58938	97.307	93.332	95.3195	2.81075
0.41	1195.38	1191.91	1193.64	2.44871	95.354	92.419	93.8865	2.07536
0.42	1190.06	1194.17	1192.11	2.90904	97.253	94.335	95.794	2.06334
0.43	1194.09	1198.62	1196.35	3.20107	97.217	92.309	94.763	3.47048
0.44	1179.91	1195.21	1187.56	10.818	99.056	93.314	96.185	4.06021
0.45	1188.87	1193.57	1191.22	3.3234	96.538	92.379	94.4585	2.94086
0.46	1179.89	1192.8	1186.34	9.12804	91.942	91.713	91.8275	0.16193
0.47	1180.56	1183.16	1181.86	1.83636	95.284	91.003	93.1435	3.02712
0.48	1181.87	1177.32	1179.59	3.21309	95.846	93.936	94.891	1.35057
0.49	1183.79	1190.53	1187.16	4.76166	92.939	90.057	91.498	2.03788
0.5	1181.54	1182.81	1182.17	0.90085	94.251	93.184	93.7175	0.75448
0.51	1185.12	1186.79	1185.95	1.18158	94.951	92.775	93.863	1.53866
0.52	1185.45	1177.97	1181.71	5.28845	94.915	91.189	93.052	2.63468
0.53	1175.4	1179.12	1177.26	2.63044	95.445	93.218	94.3315	1.57473
0.54	1179.69	1183.72	1181.71	2.84893	94.698	90.192	92.445	3.18622
0.55	1176.85	1175.06	1175.96	1.27067	92.804	92.189	92.4965	0.43487
0.56	1177.88	1176.43	1177.15	1.02036	92.424	90.484	91.454	1.37179
0.57	1175.25	1179.7	1177.48	3.14945	92.51	92.28	92.395	0.16263
0.58	1170.67	1176.26	1173.47	3.9499	90.165	93.113	91.639	2.08455
0.59	1179.46	1173.09	1176.27	4.50215	90.165	90.373	90.269	0.14708
0.6	1177.66	1168.36	1173.01	6.57539	92.013	91.301	91.657	0.50346
0.61	1173.55	1172.38	1172.97	0.82944	91.755	90.422	91.0885	0.94257
0.62	1166.76	1168.26	1167.51	1.0649	93.032	94.024	93.528	0.70145
0.63	1161.13	1163.51	1162.32	1.68009	91.908	90.271	91.0895	1.15753
0.64	1176.65	1165.51	1171.08	7.88071	92.45	89.494	90.972	2.09021
0.65	1160	1168.02	1164.01	5.67241	93.045	91.262	92.1535	1.26077
0.66	1171	1162.65	1166.83	5.89939	91.428	90.916	91.172	0.36204
0.67	1168.75	1161.16	1164.96	5.36765	92.534	91.486	92.01	0.74105
0.68	1171.66	1162.92	1167.29	6.18436	91.74	91.146	91.443	0.42002
0.69	1173.58	1160.66	1167.12	9.13865	92.019	92.398	92.2085	0.26799
0.7	1167.6	1155.18	1161.39	8.78014	89.603	91.471	90.537	1.32088
0.71	1161.97	1160.28	1161.12	1.19925	88.967	90.68	89.8235	1.21127
0.72	1161.98	1159.8	1160.89	1.53937	87.419	88.666	88.0425	0.88176
0.73	1161.73	1164.16	1162.94	1.71615	89.26	89.979	89.6195	0.50841
0.74	1161.32	1166.03	1163.67	3.33472	90.601	89.497	90.049	0.78065
0.75	1159.85	1155.18	1157.52	3.30148	88.575	87.691	88.133	0.62508
0.76	1162.3	1157.06	1159.68	3.70595	89.087	88.522	88.8045	0.39952
0.77	1160.41	1161.71	1161.06	0.91712	85.856	89.192	87.524	2.35891
0.78	1159.83	1156.7	1158.27	2.21183	87.661	88.805	88.233	0.80893
0.79	1157.96	1158.88	1158.42	0.65125	88.382	90.717	89.5495	1.65109
0.8	1160.8	1157.7	1159.25	2.1885	89.473	89.442	89.4575	0.02192
0.81	1153.27	1160.03	1156.65	4.77863	87.493	88.235	87.864	0.52467
0.82	1159.64	1154.26	1156.95	3.80494	87.33	88.637	87.9835	0.92419
0.83	1153.42	1159.36	1156.39	4.20163	87.017	90.247	88.632	2.28395
0.84	1161.19	1165.05	1163.12	2.72378	87.062	91.184	89.123	2.91469
0.85	1159.06	1154.06	1156.56	3.53341	87.21	88.866	88.038	1.17097
0.86	1155.21	1152.25	1153.73	2.09799	86.123	90.666	88.3945	3.21239
0.87	1158.28	1155.46	1156.87	1.98909	85.881	88.366	87.1235	1.75716
0.88	1162.45	1157.79	1160.12	3.30148	88.484	90.194	89.339	1.20915
0.89	1157.28	1153.49	1155.38	2.67852	89	88.701	88.8505	0.21142
0.9	1154.51	1157.18	1155.85	1.88798	86.878	87.436	87.157	0.39457
0.91	1160.57	1156.69	1158.63	2.74004	89.482	88.499	88.9905	0.69509
0.92	1160.07	1163.01	1161.54	2.08102	87.934	88.496	88.215	0.39739
0.93	1158.19	1156.05	1157.12	1.51674	89.347	88.137	88.742	0.8556
0.94	1163.79	1164.64	1164.22	0.6074	90.411	85.48	87.9455	3.48674
0.95	1161.53	1156.8	1159.16	3.34603	90.398	86.034	88.216	3.08581
0.96	1157.99	1155.53	1156.76	1.73453	90.083	87.183	88.633	2.05061
0.97	1163.22	1154.21	1158.71	6.36608	90.371	84.918	87.6445	3.85585
0.98	1155.68	1155.18	1155.43	0.35709	86.579	87.401	86.99	0.58124
0.99	1154.83	1157.92	1156.38	2.18355	89.501	88.723	89.112	0.55013
1	1159.96	1160.77	1160.37	0.57205	89.252	85.742	87.497	2.48194
1.01	1160.19	1160.73	1160.46	0.38184	90.67	87.439	89.0545	2.28466
1.02	1162.06	1155.43	1158.75	4.6867	88.818	84.62	86.719	2.96843
1.03	1156.23	1151.18	1153.71	3.56594	88.228	86.83	87.529	0.98854
1.04	1162.7	1154.18	1158.44	6.02384	89.914	88.098	89.006	1.28411
1.05	1154.22	1155.52	1154.87	0.91995	89.508	87.485	88.4965	1.43048
1.06	1157.74	1156.84	1157.29	0.64064	90.615	85.914	88.2645	3.32411
1.07	1153.95	1157.37	1155.66	2.41901	87.309	86.545	86.927	0.54023
1.08	1155.71	1155.24	1155.48	0.33022	88.127	85.397	86.762	1.9304
1.09	1152.88	1144.45	1148.67	5.9595	87.655	87.034	87.3445	0.43911
1.1	1151.83	1151.4	1151.62	0.30335	88.936	87.286	88.111	1.16673
1.11	1156.33	1149.99	1153.16	4.47811	87.006	88.21	87.608	0.85136
1.12	1149.64	1152.43	1151.03	1.97354	87.321	86.921	87.121	0.28284
1.13	1152.3	1155.89	1154.09	2.54417	87.557	86.421	86.989	0.80327
1.14	1152.21	1150.76	1151.48	1.02389	86.578	87.551	87.0645	0.68801
1.15	1153.71	1159.37	1156.54	4.0001	88.097	88.917	88.507	0.57983
1.16	1158.06	1155.43	1156.74	1.85757	85.54	86.534	86.037	0.70286
1.17	1151.25	1161.23	1156.24	7.0541	89.158	85.53	87.344	2.56538
1.18	1151.92	1161.97	1156.95	7.10642	88.323	84.133	86.228	2.96278
1.19	1146.49	1157.57	1152.03	7.83121	89.065	86.619	87.842	1.72958
1.2	1144.77	1156.28	1150.53	8.14021	86.726	86.949	86.8375	0.15768
1.21	1157.41	1159.06	1158.24	1.1639	88.829	87.228	88.0285	1.13208
1.22	1156.11	1154.79	1155.45	0.9348	88.681	86.849	87.765	1.29542
1.23	1141.04	1147.26	1144.15	4.39608	85.048	88.136	86.592	2.18355
1.24	1143.04	1144.22	1143.63	0.8358	87.094	85.999	86.5465	0.77428
1.25	1141.78	1148.42	1145.1	4.69731	87.997	85.913	86.955	1.47361
1.26	1138.77	1153.09	1145.93	10.1201	89.101	85.498	87.2995	2.54771
1.27	1140.68	1157.52	1149.1	11.9056	88.378	85.744	87.061	1.86252
1.28	1146.19	1152.59	1149.39	4.52336	86.039	87.486	86.7625	1.02318
1.29	1140.58	1155.87	1148.22	10.8152	90.09	86.694	88.392	2.40133
1.3	1145.22	1157.95	1151.59	9.00147	87.883	85.666	86.7745	1.56766
1.31	1139.36	1152.37	1145.86	9.19875	88.536	85.361	86.9485	2.24506
1.32	1142.19	1147.87	1145.03	4.01071	90.359	84.185	87.272	4.36568
1.33	1135.45	1153.16	1144.3	12.5193	90.862	85.738	88.3	3.62322
1.34	1140.74	1147.64	1144.19	4.88328	86.771	81.499	84.135	3.72787
1.35	1141.69	1153.01	1147.35	8.00303	88.962	84.494	86.728	3.15935
1.36	1142.76	1154.08	1148.42	8.00303	88.997	84.993	86.995	2.83126
1.37	1137.96	1151.66	1144.81	9.68453	87.21	86.44	86.825	0.54447
1.38	1136.03	1148.37	1142.2	8.72428	85.595	86.495	86.045	0.6364
1.39	1136.52	1147.05	1141.79	7.44583	88.285	86.112	87.1985	1.53654
1.4	1135.48	1140.76	1138.12	3.72999	85.901	88.166	87.0335	1.6016
1.41	1137.22	1145.42	1141.32	5.79898	87.885	86.985	87.435	0.6364
1.42	1136.65	1143.7	1140.18	4.98652	84.327	85.086	84.7065	0.53669
1.43	1138.98	1148.45	1143.72	6.69559	86.025	85.312	85.6685	0.50417
1.44	1138.9	1153.75	1146.32	10.502	86.398	86.797	86.5975	0.28214
1.45	1144.24	1154.84	1149.54	7.49675	87.002	84.345	85.6735	1.87878
1.46	1141.71	1145.55	1143.63	2.71741	83.872	85.867	84.8695	1.41068
1.47	1137.28	1148.65	1142.97	8.03839	87.272	85.081	86.1765	1.54927
1.48	1140.06	1141.05	1140.56	0.70074	86.888	85.585	86.2365	0.92136
1.49	1137.21	1143.99	1140.6	4.79489	84.058	87.75	85.904	2.61064
1.5	1134.04	1148.13	1141.09	9.95748	84.05	85.848	84.949	1.27138
1.51	1132.87	1150.11	1141.49	12.1905	83.996	86.436	85.216	1.72534
1.52	1136.9	1150.1	1143.5	9.3331	81.643	87.458	84.5505	4.11183
1.53	1129.69	1151.35	1140.52	15.3159	81.067	87.224	84.1455	4.35366
1.54	1142.51	1151.05	1146.78	6.0394	83.414	86.258	84.836	2.01101
1.55	1138.23	1146.63	1142.43	5.93616	83.131	87.35	85.2405	2.98328
1.56	1140.66	1146.71	1143.68	4.27517	84.023	86.47	85.2465	1.73029
1.57	1145.49	1146.99	1146.24	1.05995	85.156	88.135	86.6455	2.10647
1.58	1141.86	1148.5	1145.18	4.69024	83.502	86.778	85.14	2.31648
1.59	1137.61	1149.53	1143.57	8.4273	83.198	86.211	84.7045	2.13051
1.6	1138.51	1146.07	1142.29	5.34714	82.736	84.264	83.5	1.08046
1.61	1130.36	1146.68	1138.52	11.5428	82.44	84.505	83.4725	1.46018
1.62	1135.87	1150.05	1142.96	10.0261	84.743	81.839	83.291	2.05344
1.63	1134.48	1147.92	1141.2	9.50917	85.632	82.263	83.9475	2.38224
1.64	1139.05	1147.02	1143.03	5.63352	85.474	82.517	83.9955	2.09091
1.65	1132.36	1143.11	1137.73	7.59786	84.73	82.197	83.4635	1.7911
1.66	1139.38	1147.55	1143.46	5.77494	86.718	82.642	84.68	2.88217
1.67	1136.01	1142.93	1139.47	4.89601	82.951	84.065	83.508	0.78772
1.68	1137.91	1137.74	1137.83	0.12304	83.762	81.789	82.7755	1.39512
1.69	1144.63	1142.96	1143.79	1.18016	82.829	81.114	81.9715	1.21269
1.7	1134.47	1149.67	1142.07	10.7459	83.328	80.525	81.9265	1.98202
1.71	1139	1140.96	1139.98	1.38593	82.286	80.511	81.3985	1.25511
1.72	1138.62	1140.59	1139.6	1.39229	83.144	82.977	83.0605	0.11809
1.73	1141.45	1140.9	1141.17	0.38962	81.207	82.096	81.6515	0.62862
1.74	1145.95	1130.58	1138.26	10.8654	79.675	84.213	81.944	3.20885
1.75	1145.43	1139.36	1142.39	4.2886	80.102	82.116	81.109	1.42411
1.76	1142.06	1139.82	1140.94	1.5818	81.256	82.145	81.7005	0.62862
1.77	1140.47	1140.17	1140.32	0.21072	81.139	80.809	80.974	0.23335
1.78	1133.08	1147.97	1140.53	10.5302	79.062	81.851	80.4565	1.97212
1.79	1131.52	1139.38	1135.45	5.55645	80.019	79.163	79.591	0.60528
1.8	1143.83	1145.48	1144.65	1.16814	77.698	81.122	79.41	2.42113
1.81	1141.84	1152.76	1147.3	7.7209	79.815	80.734	80.2745	0.64983
1.82	1143.85	1149	1146.42	3.64584	80.905	82.02	81.4625	0.78842
1.83	1142.96	1147.36	1145.16	3.11268	78.928	82.254	80.591	2.35184
1.84	1142.2	1143.11	1142.66	0.64488	79.025	81.465	80.245	1.72534
1.85	1128.54	1135.42	1131.98	4.86489	80.333	82.302	81.3175	1.39229
1.86	1139.6	1138.87	1139.23	0.51548	79.716	80.517	80.1165	0.56639
1.87	1131.85	1132.18	1132.01	0.2284	81.082	81.485	81.2835	0.28496
1.88	1125.83	1144.7	1135.27	13.3488	80.128	81.86	80.994	1.22471
1.89	1132.22	1139.88	1136.05	5.41715	78.925	81.712	80.3185	1.97071
1.9	1130.46	1144.87	1137.66	10.1901	79.823	81.287	80.555	1.0352
1.91	1132.48	1142.05	1137.26	6.76913	80.319	80.791	80.555	0.33375
1.92	1127.47	1145.43	1136.45	12.7046	80.991	80.353	80.672	0.45113
1.93	1136.8	1132.98	1134.89	2.70256	80.118	81.458	80.788	0.94752
1.94	1130.58	1141.03	1135.8	7.39422	78.631	79.604	79.1175	0.68801
1.95	1129.68	1134.03	1131.86	3.07026	81.336	80.176	80.756	0.82024
1.96	1133.55	1134.67	1134.11	0.79196	80.589	81.426	81.0075	0.59185
1.97	1134.87	1122.7	1128.78	8.60337	80.956	80.314	80.635	0.45396
1.98	1137.72	1140.21	1138.96	1.7607	81.482	80.068	80.775	0.99985
1.99	1140.19	1132.35	1136.27	5.54867	82.063	79.792	80.9275	1.60584
2	1134.2	1133.78	1133.99	0.30123	80.172	80.378	80.275	0.14566
2.01	1135.93	1131.89	1133.91	2.85459	79.677	81.215	80.446	1.08753
2.02	1140.88	1126.12	1133.5	10.4334	80.589	81.153	80.871	0.39881
2.03	1137.47	1125.4	1131.43	8.53619	80.45	83.114	81.782	1.88373
2.04	1136.64	1129.96	1133.3	4.72772	80.105	84.421	82.263	3.05187
2.05	1139.37	1131.98	1135.67	5.22976	79.999	83.226	81.6125	2.28183
2.06	1139.14	1130.56	1134.85	6.06839	79.813	84.678	82.2455	3.44007
2.07	1127.4	1126.38	1126.89	0.72408	79.814	82.903	81.3585	2.18425
2.08	1136.79	1132.16	1134.47	3.27532	78.813	82.898	80.8555	2.88853
2.09	1122.14	1128.52	1125.33	4.50922	79.494	83.192	81.343	2.61488
2.1	1132.92	1135.15	1134.04	1.57897	79.275	82.022	80.6485	1.94242
2.11	1125.35	1128.32	1126.84	2.09869	79.695	82.061	80.878	1.67301
2.12	1129.56	1135.35	1132.46	4.09556	78.597	82.499	80.548	2.75913
2.13	1129.17	1127.4	1128.29	1.24875	81.066	80.806	80.936	0.18385
2.14	1114.82	1136.93	1125.88	15.6363	81.62	81.918	81.769	0.21072
2.15	1126	1127.91	1126.96	1.35128	80.079	82.095	81.087	1.42553
2.16	1122.48	1128.07	1125.27	3.95273	80.01	82.822	81.416	1.98838
2.17	1119	1128.03	1123.52	6.38517	81.244	81.613	81.4285	0.26092
2.18	1130.35	1125.29	1127.82	3.57655	80.765	81.187	80.976	0.2984
2.19	1126.31	1132.06	1129.19	4.0694	79.75	80.724	80.237	0.68872
2.2	1123.65	1132.95	1128.3	6.57751	80.306	81.943	81.1245	1.15753
2.21	1127.46	1137.4	1132.43	7.02723	79.471	81.984	80.7275	1.77696
2.22	1127.23	1128.67	1127.95	1.01541	78.803	81.902	80.3525	2.19132
2.23	1133.42	1134.37	1133.9	0.67246	80.613	82.958	81.7855	1.65817
2.24	1129.37	1131.79	1130.58	1.71261	79.993	81.529	80.761	1.08612
2.25	1123.77	1126.93	1125.35	2.23375	81.325	81.547	81.436	0.15698
2.26	1128.3	1128.1	1128.19	0.14142	82.241	84.591	83.416	1.6617
2.27	1131.59	1128.49	1130.04	2.19132	81.251	82.123	81.687	0.6166
2.28	1121.57	1141.12	1131.34	13.8275	80.857	81.773	81.315	0.64771
2.29	1120.9	1139.1	1130	12.8672	81.711	81.67	81.6905	0.02899
2.3	1122.38	1125.2	1123.79	1.9997	80.767	81.587	81.177	0.57983
2.31	1118.51	1136.92	1127.72	13.0164	82.108	82.19	82.149	0.05798
2.32	1119.38	1131.61	1125.49	8.64084	81.623	83.343	82.483	1.21622
2.33	1117.44	1125.95	1121.69	6.02243	81.479	81.789	81.634	0.2192
2.34	1116.78	1128.58	1122.68	8.34457	81.763	83.862	82.8125	1.48422
2.35	1110.01	1128.47	1119.24	13.0525	82.332	80.76	81.546	1.11157
2.36	1112.22	1122.22	1117.22	7.07177	81.359	81.402	81.3805	0.03041
2.37	1121.62	1124.04	1122.83	1.71403	79.373	83.025	81.199	2.58235
2.38	1115.15	1120.1	1117.62	3.50089	83.02	81.095	82.0575	1.36118
2.39	1115.68	1124.32	1120	6.10728	79.632	81.225	80.4285	1.12642
2.4	1112.61	1122.98	1117.8	7.33623	81.864	80.544	81.204	0.93338
2.41	1111.74	1123.1	1117.42	8.03344	82.799	84.38	83.5895	1.11794
2.42	1109.9	1122.73	1116.31	9.07077	82.543	83.296	82.9195	0.53245
2.43	1113.19	1136.16	1124.68	16.2415	84.832	80.172	82.502	3.29512
2.44	1103.12	1127.06	1115.09	16.9317	83.306	83.017	83.1615	0.20435
2.45	1119.13	1128.93	1124.03	6.92823	82.396	82.604	82.5	0.14708
2.46	1113.04	1122.37	1117.71	6.59589	82.218	82.002	82.11	0.15274
2.47	1113.89	1124.01	1118.95	7.15946	82.103	82.674	82.3885	0.40376
2.48	1114.29	1133.22	1123.76	13.3827	83.311	86.547	84.929	2.2882
2.49	1112.2	1131.38	1121.79	13.5623	83.261	82.552	82.9065	0.50134
2.5	1108.12	1127.8	1117.96	13.9208	81.285	82.34	81.8125	0.746
2.51	1109.34	1127.48	1118.41	12.8283	82.712	81.155	81.9335	1.10097
2.52	1117.14	1119.73	1118.43	1.83282	82.036	81.779	81.9075	0.18173
2.53	1114.76	1126.43	1120.6	8.25264	82.433	83.09	82.7615	0.46457
2.54	1113.57	1131.72	1122.65	12.8382	82.16	82.665	82.4125	0.35709
2.55	1104.67	1131.94	1118.3	19.287	79.711	81.571	80.641	1.31522
2.56	1109.6	1134.19	1121.9	17.3892	81.114	82.239	81.6765	0.7955
2.57	1114.19	1131.94	1123.07	12.5554	82.805	82.448	82.6265	0.25244
2.58	1109.7	1127.46	1118.58	12.5632	79.911	82.257	81.084	1.65887
2.59	1116.96	1121.03	1118.99	2.87651	80.489	82.645	81.567	1.52452
2.6	1114.32	1131.83	1123.07	12.3821	80.036	83.853	81.9445	2.69903
2.61	1112.51	1135.28	1123.89	16.1051	80.597	81.101	80.849	0.35638
2.62	1105.07	1133.51	1119.29	20.1101	76.914	82.939	79.9265	4.26032
2.63	1104.79	1133.23	1119.01	20.113	81.303	83.978	82.6405	1.89151
2.64	1105.33	1136.12	1120.72	21.7718	78.907	82.558	80.7325	2.58165
2.65	1109.01	1131.57	1120.29	15.9509	79.643	81.859	80.751	1.56695
2.66	1108.12	1130.88	1119.5	16.0938	80.413	82.001	81.207	1.12289
2.67	1113.23	1132.8	1123.01	13.8374	79.559	83.039	81.299	2.46073
2.68	1109.38	1122.54	1115.96	9.30835	79.657	82.481	81.069	1.99687
2.69	1109.36	1130.39	1119.88	14.8705	78.757	83.96	81.3585	3.67908
2.7	1105.92	1127.82	1116.87	15.487	80.489	83.464	81.9765	2.10364
2.71	1103.54	1119.47	1111.5	11.2614	81.819	81.575	81.697	0.17253
2.72	1106.48	1119.72	1113.1	9.36422	77.743	82.171	79.957	3.13107
2.73	1105.27	1126.53	1115.9	15.0331	80.621	80.955	80.788	0.23617
2.74	1113.23	1123.81	1118.52	7.48402	81.022	81.365	81.1935	0.24254
2.75	1113.46	1120.55	1117	5.01127	82.197	82.986	82.5915	0.55791
2.76	1110.96	1116.08	1113.52	3.61756	81.273	82.407	81.84	0.80186
2.77	1110.57	1123.2	1116.88	8.93005	82.969	82.436	82.7025	0.37689
2.78	1101.72	1119.6	1110.66	12.6438	82.342	83.38	82.861	0.73398
2.79	1103.33	1122.03	1112.68	13.2194	81.739	85.923	83.831	2.95853
2.8	1111.08	1119.48	1115.28	5.94394	82.179	85.897	84.038	2.62902
2.81	1107.01	1114.68	1110.85	5.42492	83.847	84.825	84.336	0.69155
2.82	1109.2	1115.03	1112.12	4.11536	84.276	85.369	84.8225	0.77287
2.83	1102.02	1123.12	1112.57	14.9136	84.026	85.154	84.59	0.79762
2.84	1103	1118.52	1110.76	10.9708	85.644	81.813	83.7285	2.70893
2.85	1107.7	1126.01	1116.86	12.9464	85.252	82.308	83.78	2.08172
2.86	1104.65	1120.89	1112.77	11.4799	82.636	84.253	83.4445	1.14339
2.87	1100.09	1119.08	1109.59	13.428	83.89	84.035	83.9625	0.10253
2.88	1101.53	1119.67	1110.6	12.8283	82.707	85.21	83.9585	1.76989
2.89	1097.39	1122.39	1109.89	17.6784	83.564	83.732	83.648	0.11879
2.9	1102.23	1116.1	1109.17	9.80404	83.288	83.21	83.249	0.05515
2.91	1105.81	1113.2	1109.5	5.22623	79.813	82.843	81.328	2.14253
2.92	1102.26	1115.21	1108.74	9.15986	83.502	83.979	83.7405	0.33729
2.93	1093.87	1114.39	1104.13	14.5091	80.375	84.708	82.5415	3.06389
2.94	1100.3	1114.39	1107.35	9.9596	81.042	85.087	83.0645	2.86025
2.95	1102.65	1128.84	1115.75	18.522	81.536	86.094	83.815	3.22299
2.96	1101.29	1131.88	1116.59	21.6325	82.424	87.919	85.1715	3.88555
2.97	1102.74	1124.75	1113.74	15.5655	80.129	88.359	84.244	5.81949
2.98	1095.77	1130.43	1113.1	24.5119	82.186	86.585	84.3855	3.11056
2.99	1102.11	1127.58	1114.84	18.0086	79.261	88.515	83.888	6.54357
3	1096.99	1121.18	1109.08	17.1049	77.683	89.546	83.6145	8.38841
3.01	1105.85	1114.63	1110.24	6.20981	79.031	89.189	84.11	7.18279
3.02	1101.84	1117.9	1109.87	11.3604	79.209	87.361	83.285	5.76433
3.03	1101.47	1120.13	1110.8	13.1967	78.845	85.355	82.1	4.60327
3.04	1093.19	1122.32	1107.76	20.5994	79.564	86.812	83.188	5.12511
3.05	1102.12	1117.59	1109.86	10.9368	79.369	84.333	81.851	3.51008
3.06	1101.34	1113.41	1107.37	8.53549	79.717	86.655	83.186	4.90591
3.07	1102.97	1109.5	1106.23	4.61741	80.137	87.218	83.6775	5.00702
3.08	1100.38	1117.56	1108.97	12.1439	79.869	85.189	82.529	3.76181
3.09	1099.2	1119.39	1109.29	14.2729	79.329	84.992	82.1605	4.00435
3.1	1101.9	1111.79	1106.84	6.99116	79.463	86.813	83.138	5.19723
3.11	1106.36	1118.97	1112.66	8.91803	80.142	88.101	84.1215	5.62786
3.12	1102.08	1113.51	1107.79	8.07657	79.442	88.502	83.972	6.40639
3.13	1109.41	1108.15	1108.78	0.89449	78.536	88.395	83.4655	6.97137
3.14	1102.97	1119.68	1111.32	11.8193	79.767	88.533	84.15	6.1985
3.15	1103.96	1117.77	1110.86	9.76444	77.505	89.444	83.4745	8.44215
3.16	1097.7	1114.31	1106	11.7415	79.638	87.861	83.7495	5.81454
3.17	1100.44	1117.14	1108.79	11.8094	77.606	86.858	82.232	6.54215
3.18	1100.88	1122.38	1111.63	15.2007	78.648	85.567	82.1075	4.89247
3.19	1099.72	1124.86	1112.29	17.7788	80.017	86.258	83.1375	4.41305
3.2	1096.85	1117.82	1107.33	14.828	76.971	83.925	80.448	4.91722
3.21	1105.01	1121.21	1113.11	11.4495	78.784	85.502	82.143	4.75034
3.22	1094.89	1109.84	1102.36	10.5734	79.948	84.41	82.179	3.15511
3.23	1098.27	1105.76	1102.02	5.29623	82.379	85.239	83.809	2.02233
3.24	1094.19	1115.53	1104.86	15.0946	79.215	82.919	81.067	2.61912
3.25	1095.66	1106	1100.83	7.30583	78.022	81.751	79.8865	2.6368
3.26	1091.33	1111.88	1101.6	14.5289	79.073	84.694	81.8835	3.97465
3.27	1106.98	1116.71	1111.84	6.88368	78.61	84.764	81.687	4.35154
3.28	1094.03	1115.91	1104.97	15.4701	79.387	83.473	81.43	2.88924
3.29	1103.45	1114.19	1108.82	7.59503	78.046	85.909	81.9775	5.55998
3.3	1096.11	1113.42	1104.76	12.2372	76.001	85.844	80.9225	6.96005
3.31	1092.49	1108.23	1100.36	11.1285	79.107	84.819	81.963	4.03899
3.32	1092.98	1112.88	1102.93	14.0693	80.675	83.215	81.945	1.79605
3.33	1096.56	1114.51	1105.53	12.6947	79.403	85.801	82.602	4.52407
3.34	1095.3	1106.39	1100.84	7.84181	78.869	81.721	80.295	2.01667
3.35	1096.92	1117.13	1107.02	14.2913	80.201	83.28	81.7405	2.17718
3.36	1092.23	1114.01	1103.12	15.4001	79.112	82.707	80.9095	2.54205
3.37	1100.44	1104.46	1102.45	2.84186	78.893	81.723	80.308	2.00111
3.38	1087.67	1107.55	1097.61	14.0608	79.48	81.521	80.5005	1.4432
3.39	1090.72	1111.12	1100.92	14.4243	78.811	82.854	80.8325	2.85883
3.4	1091.19	1109.56	1100.37	12.9881	79.492	79.812	79.652	0.22627
3.41	1093.18	1114.99	1104.08	15.4269	78.707	80.48	79.5935	1.2537
3.42	1088.94	1116.81	1102.87	19.7113	78.556	82.122	80.339	2.52154
3.43	1088.87	1107.16	1098.02	12.9379	78.401	85.389	81.895	4.94126
3.44	1090.52	1105.85	1098.18	10.8371	78.623	82.869	80.746	3.00238
3.45	1094.53	1109.45	1101.99	10.5536	78.479	82.108	80.2935	2.56609
3.46	1087.04	1100.41	1093.73	9.45472	78.443	81.411	79.927	2.09869
3.47	1087.94	1094.51	1091.22	4.64852	79.371	83.736	81.5535	3.08652
3.48	1086.33	1103.24	1094.79	11.9572	77.345	83.499	80.422	4.35154
3.49	1092.55	1103.12	1097.83	7.47624	77.929	83.711	80.82	4.08849
3.5	1076.39	1108.77	1092.58	22.8961	76.369	85.102	80.7355	6.17516
3.51	1084.07	1111.31	1097.69	19.2566	76.365	84.907	80.636	6.04011
3.52	1077.64	1102.85	1090.24	17.8205	79.65	88.443	84.0465	6.21759
3.53	1082.01	1106.72	1094.37	17.474	79.819	82.627	81.223	1.98556
3.54	1087.28	1107.97	1097.63	14.6336	80.072	83.747	81.9095	2.59862
3.55	1085.95	1106.22	1096.09	14.3316	77.074	82.594	79.834	3.90323
3.56	1090.69	1105.68	1098.19	10.6052	78.279	83.351	80.815	3.58645
3.57	1094.84	1104.52	1099.68	6.84904	77.068	83.288	80.178	4.3982
3.58	1086.52	1101.66	1094.09	10.7084	80.329	81.801	81.065	1.04086
3.59	1092.36	1098.81	1095.58	4.55518	78.936	80.113	79.5245	0.83226
3.6	1082.05	1098.87	1090.46	11.8957	77.256	79.853	78.5545	1.83636
3.61	1092.87	1091.5	1092.19	0.96874	80.911	79.898	80.4045	0.7163
3.62	1090.6	1096.23	1093.41	3.98313	76.966	79.056	78.011	1.47785
3.63	1092.42	1098.09	1095.25	4.00788	78.45	77.949	78.1995	0.35426
3.64	1081.95	1095.54	1088.74	9.60958	75.503	80.12	77.8115	3.26471
3.65	1086.5	1111.73	1099.11	17.8382	77.149	81.598	79.3735	3.14592
3.66	1094.9	1102.11	1098.5	5.10036	76.349	80.506	78.4275	2.93944
3.67	1092.68	1095.18	1093.93	1.76777	78.978	79.678	79.328	0.49497
3.68	1088.17	1103.89	1096.03	11.1129	79.898	83.609	81.7535	2.62407
3.69	1081.48	1102.88	1092.18	15.1257	78.373	79.429	78.901	0.7467
3.7	1091.59	1106.91	1099.25	10.835	74.876	80.335	77.6055	3.8601
3.71	1090.03	1106	1098.01	11.2911	79.093	81.071	80.082	1.39866
3.72	1085.92	1102.28	1094.1	11.5619	78.134	79.224	78.679	0.77075
3.73	1100.45	1103.2	1101.83	1.94313	76.841	78.258	77.5495	1.00197
3.74	1091.97	1098.01	1094.99	4.27163	76.741	79.585	78.163	2.01101
3.75	1090.63	1097.23	1093.93	4.66549	76.296	78.705	77.5005	1.70342
3.76	1087.95	1106.17	1097.06	12.8849	77.437	78.323	77.88	0.6265
[truncated: 4,624 more rows]
